# Supplementary material for: Mechanical behavior of cemented paste backfill under the coupled effect of loading rate and moisture content
Source: PLoS One. 2026 May 15;21(5):e0334084. doi: 10.1371/journal.pone.0334084 (PMC13178904; doi:10.1371/journal.pone.0334084)
Supplement: S1 File — (XLSX) [file pone.0334084.s001.xlsx]

## Sheet: Sheet6
Loading Rate (mm/min)	Moisture Content	Strength (MPa)	Elastic Modulus (MPa/mm)	Peak Stra
0.05	0	8.38036	12.9756	1.0621
0.05	0.18	7.92974	10.116	1.1194
0.05	0.32	6.6918	7.15304	1.2055
0.1	0	8.91289	14.5072	0.971
0.1	0.18	8.3443	13.3769	1.1381
0.1	0.32	6.84829	10.8087	1.3305
0.2	0	9.66276	13.4814	1.1961
0.2	0.18	8.86276	12.4422	1.2822
0.2	0.32	7.34692	8.433	1.4293
0.5	0	10.6347	14.5779	1.2829
0.5	0.18	9.23179	11.711	1.3893
0.5	0.32	8.44626	10.3327	1.5209
1	0	11.525	18.6029	1.0345
1	0.18	9.58227	13.0559	1.237
1	0.32	8.79674	12.0863	1.3231
2	0	8.90229	10.821	1.443
2	0.18	8.86398	13.7229	1.2304
2	0.32	6.86724	10.3372	1.0532

## Sheet: Sheet7
0.05D		0.05N		0.05S		0.1D		0.1N		0.1S		0.2D		0.2N		0.2S		0.5D		0.5N		0.5S		1.0D		1.0N		1.0S		2.0D		2.0N		2.0S
strain	stress	strain	stress	strain	stress	strain	stress	strain	stress	strain	stress	strain	stress	strain	stress	strain	stress	strain	stress	strain	stress	strain	stress	strain	stress	strain	stress	strain	stress	strain	stress	strain	stress	strain	stress
0	0	0	-0.00163	0	0	0	0	0	0	0	0	0	-0.00102	0	0	0	0	0	0	0	0	0	0	0	0	0	0	0	0	0	0	0	0	0	0
0.0003	0.00163	0	-0.00204	0.0001	0.000408	0.0001	0	0.0002	0.000611	0.0002	0.000611	0	-0.00102	0.0002	0.000815	0.0003	0.000408	0.0016	0	0.0017	0	0.0008	0.00102	0.0009	0.000204	0.0033	0.00509	0.0034	0.00102	0.0034	0.000408	0.0008	0.00102	0.0016	0.000204
0.0007	0.00285	0	-0.00204	0.0002	0.00102	0.0002	0	0.0004	0.00102	0.0004	0.000611	0	-0.00102	0.0004	0.000815	0.0006	0.00102	0.0033	0.000815	0.0034	0.000204	0.0017	0.00183	0.0017	0.00102	0.0066	0.01019	0.0066	0.00163	0.0068	0.00102	0.0016	0.00102	0.0033	0.000204
0.001	0.00407	0	-0.00204	0.0003	0.00143	0.0003	0	0.0005	0.00102	0.0005	0.000611	0	-0.00102	0.0005	0.000815	0.001	0.00102	0.0049	0.00163	0.005	0.00102	0.0026	0.00285	0.0026	0.00102	0.01	0.0163	0.01	0.00306	0.01	0.00143	0.0025	0.00122	0.0051	0.000204
0.0013	0.0053	0	-0.00204	0.0004	0.00204	0.0005	0.000204	0.0007	0.00102	0.0007	0.000611	0	-0.00102	0.0007	0.000815	0.0013	0.00122	0.0066	0.00346	0.0066	0.00102	0.0034	0.00367	0.0034	0.00204	0.0133	0.0218	0.0134	0.00489	0.0135	0.00204	0.0033	0.00204	0.0067	0.000204
0.0017	0.00693	0	-0.00204	0.0005	0.00245	0.0006	0.00102	0.0008	0.00183	0.0009	0.000611	0	-0.00102	0.0009	0.000815	0.0016	0.00204	0.0082	0.00591	0.0083	0.00163	0.0042	0.00469	0.0042	0.00204	0.0167	0.02792	0.0167	0.00774	0.0168	0.00306	0.0041	0.00245	0.0084	0.000204
0.002	0.00815	0	-0.00204	0.0006	0.00306	0.0007	0.00143	0.001	0.00204	0.001	0.000611	0	-0.00102	0.001	0.00143	0.002	0.00204	0.0099	0.00856	0.0101	0.00204	0.005	0.00571	0.005	0.00265	0.02	0.03464	0.02	0.0108	0.0201	0.00428	0.0049	0.00306	0.01	0.000611
0.0024	0.00937	0	-0.00204	0.0006	0.00346	0.0009	0.00224	0.0012	0.00204	0.0012	0.000611	0	-0.00102	0.0012	0.00183	0.0023	0.00245	0.0116	0.01243	0.0117	0.00285	0.0059	0.00652	0.0059	0.00306	0.0233	0.04198	0.0234	0.01467	0.0235	0.0055	0.0058	0.00387	0.0117	0.00122
0.0027	0.0108	0.0001	-0.00204	0.0007	0.00408	0.0011	0.00306	0.0014	0.00224	0.0014	0.000611	0	-0.00102	0.0014	0.00183	0.0026	0.00306	0.0133	0.01671	0.0134	0.00367	0.0067	0.00734	0.0067	0.00326	0.0267	0.04992	0.0267	0.01936	0.0268	0.00713	0.0067	0.00469	0.0134	0.00122
0.003	0.01202	0.0001	-0.00204	0.0008	0.00448	0.0013	0.00428	0.0015	0.00306	0.0015	0.000611	0.0001	-0.00102	0.0015	0.00183	0.003	0.00306	0.0149	0.02201	0.015	0.00469	0.0075	0.00815	0.0076	0.00408	0.03	0.05848	0.03	0.02445	0.0302	0.00917	0.0075	0.0055	0.0152	0.00122
0.0034	0.01304	0.0002	-0.00204	0.0009	0.00509	0.0015	0.0055	0.0017	0.00306	0.0017	0.000611	0.0001	-0.00102	0.0017	0.00183	0.0033	0.00387	0.0167	0.02792	0.0167	0.00571	0.0084	0.00917	0.0084	0.00408	0.0334	0.06765	0.0334	0.02995	0.0335	0.01141	0.0083	0.00652	0.0167	0.00122
0.0037	0.01426	0.0002	-0.00204	0.001	0.0055	0.0018	0.00672	0.0018	0.00306	0.0019	0.000611	0.0002	-0.00102	0.0019	0.00204	0.0036	0.00408	0.0183	0.03464	0.0184	0.00693	0.0092	0.00998	0.0092	0.00509	0.0367	0.07743	0.0367	0.03627	0.0369	0.01345	0.0091	0.00754	0.0183	0.00122
0.0041	0.01548	0.0003	-0.00204	0.001	0.00611	0.002	0.00856	0.002	0.00367	0.002	0.000611	0.0003	-0.00102	0.002	0.00285	0.004	0.00428	0.02	0.04198	0.0201	0.00835	0.01	0.0106	0.01	0.00509	0.04	0.08864	0.0401	0.04279	0.0402	0.0161	0.0099	0.00876	0.02	0.00122
0.0044	0.0165	0.0003	-0.00163	0.0011	0.00652	0.0023	0.00978	0.0022	0.00407	0.0022	0.000611	0.0003	-0.00102	0.0022	0.00285	0.0043	0.00509	0.0216	0.04972	0.0217	0.00978	0.0109	0.01121	0.0109	0.00571	0.0435	0.10025	0.0434	0.04952	0.0435	0.01854	0.0108	0.00978	0.0217	0.00163
0.0047	0.01772	0.0004	-0.00102	0.0012	0.00713	0.0026	0.01161	0.0024	0.00407	0.0024	0.000611	0.0004	-0.000204	0.0024	0.00285	0.0046	0.00509	0.0233	0.05767	0.0233	0.01161	0.0117	0.01223	0.0117	0.00611	0.0467	0.11289	0.0467	0.05665	0.0469	0.0214	0.0116	0.011	0.0234	0.00224
0.0051	0.01874	0.0004	-0.00102	0.0013	0.00754	0.0029	0.01365	0.0025	0.00448	0.0025	0.000611	0.0004	0	0.0025	0.00285	0.005	0.00591	0.025	0.06623	0.025	0.01325	0.0126	0.01284	0.0126	0.00611	0.0501	0.12552	0.0501	0.06398	0.0502	0.02486	0.0124	0.01243	0.0251	0.00224
0.0054	0.01996	0.0005	0	0.0014	0.00815	0.0032	0.01549	0.0027	0.00509	0.0027	0.000611	0.0005	0	0.0027	0.00306	0.0053	0.00611	0.0267	0.07499	0.0268	0.01508	0.0134	0.01345	0.0134	0.00713	0.0534	0.13897	0.0534	0.07112	0.0537	0.02812	0.0133	0.01365	0.0267	0.00224
0.0057	0.02098	0.0006	0	0.0014	0.00856	0.0035	0.01752	0.0028	0.00509	0.0029	0.000611	0.0005	0	0.0029	0.00387	0.0056	0.00632	0.0283	0.08416	0.0284	0.01691	0.0142	0.01426	0.0142	0.00713	0.0567	0.15242	0.0568	0.07927	0.057	0.03199	0.0142	0.01488	0.0283	0.00224
0.0061	0.022	0.0007	0.00102	0.0015	0.00917	0.0039	0.01997	0.003	0.00509	0.003	0.000611	0.0006	0.000408	0.003	0.00387	0.0059	0.00713	0.03	0.09353	0.0301	0.01915	0.0151	0.01488	0.015	0.00754	0.0602	0.16648	0.0601	0.08701	0.0603	0.03586	0.015	0.0161	0.03	0.00245
0.0064	0.02322	0.0007	0.00143	0.0016	0.00978	0.0042	0.02221	0.0032	0.00591	0.0032	0.000611	0.0007	0.00102	0.0032	0.00387	0.0063	0.00713	0.0316	0.1029	0.0317	0.02119	0.0159	0.01549	0.0159	0.00815	0.0634	0.18095	0.0634	0.09516	0.0636	0.03994	0.0158	0.01752	0.0319	0.00326
0.0068	0.02424	0.0008	0.00204	0.0017	0.01019	0.0046	0.02466	0.0034	0.00611	0.0034	0.000611	0.0008	0.00102	0.0034	0.00387	0.0066	0.00795	0.0334	0.11309	0.0333	0.02323	0.0167	0.0163	0.0167	0.00815	0.0668	0.19562	0.0667	0.10331	0.067	0.04422	0.0167	0.01875	0.0334	0.00326
0.0071	0.02526	0.0009	0.00285	0.0018	0.011	0.0049	0.02731	0.0035	0.00611	0.0035	0.000611	0.0008	0.00143	0.0035	0.00387	0.007	0.00815	0.035	0.12267	0.0351	0.02567	0.0175	0.01671	0.0175	0.00876	0.0702	0.2109	0.0701	0.11207	0.0704	0.0489	0.0175	0.01997	0.035	0.00408
0.0074	0.02648	0.001	0.00346	0.0019	0.01121	0.0052	0.02975	0.0037	0.00652	0.0037	0.000611	0.0009	0.00204	0.0037	0.00448	0.0073	0.00876	0.0367	0.13245	0.0368	0.02832	0.0184	0.01732	0.0184	0.00917	0.0734	0.22639	0.0735	0.12084	0.0737	0.054	0.0183	0.02119	0.0367	0.00489
0.0078	0.0275	0.0011	0.00428	0.002	0.01202	0.0056	0.0324	0.0039	0.00713	0.0039	0.000611	0.001	0.00204	0.0039	0.00489	0.0076	0.00917	0.0384	0.14264	0.0385	0.03077	0.0193	0.01834	0.0192	0.00917	0.077	0.24249	0.0768	0.1298	0.077	0.05909	0.0192	0.02262	0.0384	0.00591
0.0081	0.02852	0.0011	0.00509	0.002	0.01223	0.0059	0.03484	0.004	0.00713	0.004	0.000611	0.0011	0.00245	0.004	0.00489	0.008	0.00978	0.0401	0.15283	0.04	0.03342	0.0201	0.01875	0.0201	0.00998	0.0802	0.25879	0.0801	0.13877	0.0804	0.06439	0.02	0.02384	0.0401	0.00754
0.0085	0.02974	0.0012	0.00611	0.0021	0.01325	0.0062	0.0379	0.0042	0.00733	0.0042	0.00102	0.0012	0.00306	0.0042	0.00489	0.0083	0.01019	0.0417	0.16302	0.0417	0.03627	0.0209	0.01936	0.0209	0.01019	0.0835	0.27529	0.0835	0.14773	0.0837	0.0703	0.0208	0.02506	0.0418	0.00937
0.0088	0.03076	0.0013	0.00693	0.0022	0.01325	0.0066	0.04055	0.0044	0.00815	0.0044	0.00163	0.0013	0.00306	0.0044	0.00489	0.0086	0.011	0.0434	0.1728	0.0434	0.03912	0.0217	0.02017	0.0217	0.0106	0.0869	0.29221	0.0868	0.15711	0.0871	0.07539	0.0216	0.02629	0.0434	0.01121
0.0091	0.03178	0.0014	0.00774	0.0023	0.01426	0.0069	0.043	0.0045	0.00815	0.0045	0.00163	0.0014	0.00367	0.0045	0.00489	0.0089	0.01121	0.045	0.18237	0.0451	0.04218	0.0226	0.02038	0.0226	0.01121	0.0901	0.30953	0.0901	0.16668	0.0904	0.08069	0.0225	0.02771	0.045	0.01365
0.0094	0.0328	0.0015	0.00856	0.0024	0.01426	0.0073	0.04605	0.0047	0.00815	0.0047	0.00163	0.0014	0.00408	0.0047	0.0055	0.0093	0.01223	0.0467	0.19175	0.0468	0.04544	0.0234	0.0214	0.0234	0.01121	0.0936	0.32685	0.0935	0.17626	0.0938	0.0866	0.0234	0.02894	0.0467	0.01589
0.0098	0.03321	0.0016	0.00937	0.0025	0.01528	0.0076	0.0487	0.0049	0.00917	0.0049	0.00163	0.0015	0.00408	0.0049	0.00591	0.0096	0.01263	0.0484	0.20112	0.0484	0.0485	0.0242	0.0216	0.0242	0.01223	0.0969	0.34498	0.0968	0.18563	0.0971	0.0921	0.0242	0.03016	0.0486	0.01875
0.0102	0.03402	0.0017	0.01019	0.0025	0.01528	0.0079	0.05115	0.005	0.00917	0.005	0.00163	0.0016	0.00489	0.0051	0.00591	0.01	0.01325	0.0501	0.21029	0.05	0.05217	0.0251	0.02241	0.025	0.01223	0.1002	0.36332	0.1002	0.19562	0.1004	0.09822	0.025	0.03138	0.0501	0.0216
0.0105	0.03402	0.0017	0.0112	0.0026	0.0163	0.0083	0.0538	0.0052	0.00917	0.0052	0.00163	0.0017	0.00509	0.0052	0.00591	0.0103	0.01406	0.0517	0.21864	0.0517	0.05563	0.026	0.02262	0.0259	0.01284	0.1036	0.38166	0.1035	0.2056	0.1038	0.10433	0.0258	0.0326	0.0518	0.02445
0.0109	0.03504	0.0018	0.01202	0.0027	0.0163	0.0086	0.05624	0.0054	0.00978	0.0054	0.00163	0.0018	0.00509	0.0054	0.00591	0.0106	0.01447	0.0534	0.2272	0.0535	0.0595	0.0267	0.02343	0.0267	0.01325	0.1068	0.40061	0.1068	0.21498	0.1071	0.11065	0.0267	0.03383	0.0534	0.02751
0.0112	0.03504	0.0019	0.01283	0.0028	0.01732	0.009	0.0593	0.0055	0.01019	0.0055	0.00163	0.0019	0.00571	0.0056	0.00591	0.0109	0.01528	0.0551	0.23515	0.0552	0.06296	0.0276	0.02384	0.0276	0.01365	0.1102	0.41956	0.1102	0.22598	0.1105	0.11758	0.0275	0.03505	0.0551	0.02995
0.0115	0.03504	0.002	0.01365	0.0029	0.01732	0.0093	0.06195	0.0057	0.01019	0.0057	0.00163	0.002	0.00611	0.0057	0.00693	0.0113	0.01589	0.0568	0.24269	0.0568	0.06684	0.0284	0.02445	0.0284	0.01426	0.1136	0.43912	0.1135	0.23637	0.1138	0.12471	0.0283	0.03627	0.0567	0.03301
0.0119	0.03545	0.0021	0.01446	0.003	0.01814	0.0097	0.06439	0.0059	0.01039	0.0059	0.00163	0.002	0.00611	0.0059	0.00693	0.0116	0.0163	0.0584	0.25023	0.0584	0.07071	0.0293	0.02506	0.0292	0.01447	0.1169	0.45869	0.1168	0.24717	0.1172	0.13225	0.0291	0.03729	0.0585	0.03566
0.0122	0.03606	0.0022	0.01528	0.003	0.01834	0.01	0.06704	0.006	0.0112	0.006	0.00163	0.0021	0.00611	0.0061	0.00693	0.012	0.01732	0.0601	0.25736	0.0601	0.07478	0.0301	0.02547	0.0301	0.01528	0.1203	0.47886	0.1202	0.25818	0.1206	0.13999	0.03	0.03851	0.0601	0.0377
0.0125	0.03606	0.0023	0.0163	0.0031	0.01915	0.0103	0.06989	0.0062	0.0112	0.0062	0.00163	0.0022	0.00693	0.0062	0.00693	0.0123	0.01773	0.0617	0.26429	0.0617	0.07906	0.0309	0.02649	0.0309	0.01549	0.1236	0.49822	0.1235	0.26959	0.1238	0.14814	0.0309	0.03994	0.0617	0.04014
0.0129	0.03606	0.0023	0.01711	0.0032	0.01936	0.0107	0.07254	0.0064	0.0112	0.0064	0.00163	0.0023	0.00713	0.0064	0.00693	0.0126	0.01834	0.0634	0.27081	0.0635	0.08334	0.0318	0.0269	0.0317	0.0163	0.1269	0.51859	0.1269	0.281	0.1272	0.15629	0.0317	0.04116	0.0634	0.04238
0.0132	0.03708	0.0024	0.01793	0.0033	0.02017	0.011	0.07519	0.0065	0.01182	0.0065	0.00163	0.0024	0.00713	0.0066	0.00774	0.013	0.01915	0.0651	0.27753	0.0652	0.08762	0.0326	0.02751	0.0325	0.01651	0.1303	0.53897	0.1302	0.29282	0.1305	0.16526	0.0325	0.04238	0.0651	0.04442
0.0136	0.03748	0.0025	0.01895	0.0034	0.02038	0.0113	0.07764	0.0067	0.01222	0.0067	0.00163	0.0025	0.00774	0.0067	0.00795	0.0133	0.01977	0.0669	0.28365	0.0667	0.09231	0.0334	0.02853	0.0334	0.01732	0.1335	0.55935	0.1335	0.30484	0.1339	0.17402	0.0334	0.04361	0.0668	0.04646
0.0139	0.0381	0.0026	0.01976	0.0034	0.0214	0.0117	0.08029	0.0069	0.01222	0.0068	0.00163	0.0026	0.00815	0.0069	0.00795	0.0136	0.02038	0.0685	0.28996	0.0684	0.09679	0.0343	0.02934	0.0342	0.01752	0.1369	0.57972	0.1369	0.31707	0.1373	0.18339	0.0342	0.04503	0.0685	0.0485
0.0142	0.03911	0.0027	0.02078	0.0035	0.0214	0.012	0.08314	0.007	0.01263	0.007	0.00163	0.0026	0.00815	0.007	0.00795	0.014	0.02119	0.0701	0.29628	0.0701	0.10188	0.0351	0.02995	0.035	0.01834	0.1403	0.6001	0.1402	0.3299	0.1405	0.19277	0.035	0.04626	0.0701	0.05053
0.0146	0.03993	0.0028	0.02159	0.0036	0.02241	0.0124	0.08579	0.0072	0.01324	0.0072	0.00163	0.0027	0.00815	0.0072	0.00795	0.0143	0.0216	0.0717	0.3028	0.0719	0.10698	0.036	0.03057	0.0359	0.01875	0.1436	0.62048	0.1436	0.34274	0.1439	0.20275	0.0359	0.04748	0.0718	0.05257
0.0149	0.04074	0.0028	0.02241	0.0037	0.02282	0.0127	0.08844	0.0074	0.01324	0.0074	0.00163	0.0028	0.00917	0.0074	0.00795	0.0146	0.02241	0.0735	0.30932	0.0735	0.11207	0.0368	0.03158	0.0368	0.01936	0.1469	0.64106	0.1469	0.35599	0.1473	0.21212	0.0367	0.0487	0.0734	0.05481
0.0152	0.04176	0.0029	0.02343	0.0038	0.02343	0.0131	0.09088	0.0075	0.01385	0.0075	0.00163	0.0029	0.00917	0.0075	0.00815	0.015	0.02323	0.0751	0.31584	0.0751	0.11717	0.0376	0.0322	0.0376	0.01997	0.1503	0.66225	0.1502	0.36964	0.1506	0.22211	0.0375	0.04972	0.0751	0.05706
0.0156	0.04258	0.003	0.02445	0.0039	0.02384	0.0134	0.09353	0.0077	0.01426	0.0077	0.00163	0.003	0.00917	0.0077	0.00897	0.0153	0.02364	0.0768	0.32257	0.0768	0.12226	0.0384	0.03301	0.0384	0.02038	0.1536	0.68263	0.1536	0.3837	0.1541	0.23128	0.0383	0.05094	0.0768	0.0595
0.0159	0.0436	0.0031	0.02526	0.004	0.02445	0.0137	0.09598	0.0078	0.01426	0.0079	0.00163	0.0031	0.01019	0.0079	0.00897	0.0156	0.02445	0.0785	0.3295	0.0784	0.12817	0.0393	0.03362	0.0392	0.02119	0.157	0.70402	0.1569	0.39796	0.1573	0.24147	0.0392	0.05217	0.0784	0.06215
0.0162	0.04461	0.0032	0.02608	0.004	0.02506	0.0141	0.09862	0.008	0.01467	0.008	0.00183	0.0031	0.01019	0.0081	0.00897	0.0159	0.02527	0.0801	0.33663	0.0802	0.13347	0.0401	0.03464	0.0401	0.0214	0.1603	0.72461	0.1603	0.41263	0.1607	0.25166	0.04	0.05339	0.08	0.06521
0.0166	0.04563	0.0033	0.02709	0.0041	0.02547	0.0144	0.10107	0.0082	0.01528	0.0082	0.00265	0.0032	0.01019	0.0082	0.00897	0.0163	0.02567	0.0818	0.34376	0.0819	0.13856	0.041	0.03525	0.0409	0.02241	0.1636	0.7458	0.1636	0.42792	0.164	0.26184	0.0409	0.05441	0.0818	0.06847
0.0169	0.04665	0.0034	0.02791	0.0042	0.02629	0.0148	0.10372	0.0084	0.01528	0.0084	0.00265	0.0033	0.0106	0.0084	0.00897	0.0166	0.02649	0.0836	0.35089	0.0835	0.14447	0.0418	0.03607	0.0417	0.02262	0.1669	0.76658	0.1669	0.4432	0.1673	0.27203	0.0417	0.05563	0.0835	0.07193
0.0173	0.04767	0.0034	0.02872	0.0043	0.02649	0.0151	0.10616	0.0085	0.01548	0.0085	0.00265	0.0034	0.01121	0.0086	0.00897	0.0169	0.0271	0.0852	0.35802	0.0851	0.14997	0.0426	0.03668	0.0425	0.02343	0.1703	0.78757	0.1703	0.45848	0.1707	0.28222	0.0425	0.05685	0.0852	0.0758
0.0176	0.04869	0.0035	0.02954	0.0044	0.02751	0.0155	0.10902	0.0087	0.0163	0.0087	0.00265	0.0035	0.01121	0.0087	0.00897	0.0173	0.02771	0.0868	0.36516	0.0868	0.15588	0.0434	0.0377	0.0434	0.02384	0.1736	0.80795	0.1735	0.47376	0.1741	0.29241	0.0434	0.05828	0.0868	0.07967
0.0179	0.04971	0.0036	0.03056	0.0045	0.02771	0.0158	0.11187	0.0088	0.0163	0.0089	0.00265	0.0036	0.01121	0.0089	0.00937	0.0176	0.02853	0.0884	0.37229	0.0886	0.16179	0.0443	0.03831	0.0442	0.02445	0.177	0.82832	0.177	0.48986	0.1774	0.3026	0.0442	0.0595	0.0885	0.08375
0.0183	0.05073	0.0037	0.03158	0.0045	0.02853	0.0161	0.11431	0.009	0.0165	0.009	0.00265	0.0037	0.01202	0.009	0.00998	0.018	0.02914	0.0902	0.37962	0.0902	0.1677	0.0451	0.03912	0.045	0.02506	0.1803	0.84809	0.1803	0.50555	0.1808	0.31279	0.045	0.06093	0.0901	0.08803
0.0186	0.05174	0.0038	0.03239	0.0046	0.02873	0.0165	0.11696	0.0092	0.01732	0.0092	0.00265	0.0037	0.01223	0.0092	0.00998	0.0183	0.02975	0.0918	0.38675	0.0918	0.17402	0.046	0.03974	0.0459	0.02547	0.1837	0.86806	0.1836	0.52165	0.184	0.32399	0.0458	0.06235	0.0918	0.09292
0.019	0.05276	0.0039	0.03321	0.0047	0.02955	0.0168	0.11941	0.0094	0.01732	0.0094	0.00265	0.0038	0.01223	0.0094	0.00998	0.0186	0.03057	0.0935	0.39409	0.0935	0.18034	0.0468	0.04075	0.0468	0.02629	0.187	0.88742	0.187	0.53714	0.1874	0.3354	0.0467	0.06358	0.0935	0.09699
0.0193	0.05378	0.0039	0.03382	0.0048	0.02975	0.0171	0.12206	0.0095	0.01732	0.0095	0.00265	0.0039	0.01223	0.0095	0.00998	0.019	0.03097	0.0952	0.40163	0.0951	0.18686	0.0477	0.04157	0.0476	0.02649	0.1903	0.90718	0.1902	0.55323	0.1907	0.34702	0.0475	0.0648	0.0951	0.10209
0.0196	0.0548	0.004	0.03463	0.0049	0.03057	0.0175	0.1245	0.0097	0.01833	0.0097	0.00265	0.004	0.01284	0.0097	0.00998	0.0193	0.03158	0.0968	0.40897	0.0968	0.19338	0.0485	0.04218	0.0484	0.02731	0.1937	0.92674	0.1937	0.56852	0.1941	0.35904	0.0484	0.06602	0.0968	0.10718
0.02	0.05582	0.0041	0.03565	0.005	0.03077	0.0178	0.12715	0.0099	0.01833	0.0099	0.00265	0.0041	0.01325	0.0099	0.00998	0.0196	0.0324	0.0985	0.41671	0.0986	0.2001	0.0493	0.043	0.0492	0.02751	0.197	0.94651	0.197	0.58462	0.1975	0.37106	0.0492	0.06745	0.0985	0.11126
0.0203	0.05684	0.0042	0.03647	0.005	0.03158	0.0181	0.1296	0.01	0.01833	0.01	0.00265	0.0042	0.01325	0.0101	0.0108	0.02	0.03301	0.1003	0.42466	0.1002	0.20683	0.0502	0.04381	0.0501	0.02832	0.2003	0.96587	0.2003	0.6001	0.2007	0.38329	0.0501	0.06847	0.1001	0.11635
0.0207	0.05786	0.0043	0.03728	0.0051	0.03199	0.0185	0.13225	0.0102	0.01935	0.0102	0.00265	0.0043	0.01325	0.0102	0.011	0.0203	0.03362	0.1019	0.43281	0.1018	0.21335	0.051	0.04463	0.0509	0.02853	0.2037	0.98543	0.2037	0.61538	0.2041	0.39613	0.0509	0.06969	0.1018	0.12145
0.021	0.05867	0.0044	0.03789	0.0052	0.0326	0.0188	0.13469	0.0104	0.01935	0.0103	0.00265	0.0043	0.01406	0.0104	0.011	0.0206	0.03444	0.1036	0.44096	0.1034	0.21987	0.0518	0.04544	0.0517	0.02955	0.207	1.00479	0.2069	0.63067	0.2074	0.40876	0.0517	0.07071	0.1035	0.12573
0.0213	0.05969	0.0044	0.03871	0.0053	0.03301	0.0191	0.13734	0.0105	0.01935	0.0105	0.00265	0.0044	0.01426	0.0105	0.011	0.021	0.03505	0.1052	0.4489	0.1052	0.22659	0.0527	0.04626	0.0526	0.02955	0.2104	1.02496	0.2104	0.64595	0.2108	0.4216	0.0526	0.07193	0.1051	0.13062
0.0217	0.06071	0.0045	0.03973	0.0054	0.03362	0.0195	0.13999	0.0107	0.02037	0.0107	0.00265	0.0045	0.01426	0.0107	0.011	0.0213	0.03566	0.1069	0.45706	0.1068	0.23332	0.0535	0.04707	0.0534	0.03057	0.2137	1.04534	0.2137	0.66123	0.2142	0.43484	0.0534	0.07295	0.1067	0.13571
0.0221	0.06173	0.0046	0.04054	0.0054	0.03423	0.0198	0.14284	0.0108	0.02037	0.0109	0.00265	0.0046	0.01426	0.0109	0.011	0.0216	0.03647	0.1085	0.46541	0.1085	0.24004	0.0543	0.04789	0.0542	0.03057	0.2171	1.06572	0.217	0.67652	0.2175	0.44809	0.0542	0.07376	0.1085	0.1408
0.0224	0.06254	0.0047	0.04115	0.0055	0.03464	0.0202	0.14549	0.011	0.02037	0.011	0.00265	0.0047	0.01488	0.0111	0.01182	0.022	0.03709	0.1102	0.47376	0.1102	0.24717	0.0551	0.0489	0.0551	0.03138	0.2204	1.08609	0.2204	0.69159	0.2209	0.46154	0.055	0.07478	0.1102	0.1459
0.0227	0.06356	0.0048	0.04197	0.0056	0.03546	0.0205	0.14794	0.0112	0.02119	0.0112	0.00265	0.0048	0.01528	0.0112	0.01202	0.0223	0.0377	0.1119	0.48232	0.1118	0.2541	0.056	0.04972	0.0559	0.03158	0.2237	1.10647	0.2236	0.70606	0.2241	0.47499	0.0559	0.0756	0.1118	0.15099
0.023	0.06458	0.0049	0.04278	0.0057	0.03566	0.0209	0.15059	0.0114	0.02139	0.0114	0.00265	0.0048	0.01528	0.0114	0.01202	0.0226	0.03872	0.1135	0.49088	0.1135	0.26123	0.0568	0.05053	0.0568	0.0326	0.2271	1.12685	0.227	0.72134	0.2275	0.48844	0.0567	0.07641	0.1135	0.15609
0.0234	0.06539	0.005	0.0436	0.0058	0.03647	0.0212	0.15303	0.0115	0.02139	0.0115	0.00265	0.0049	0.01528	0.0116	0.01202	0.023	0.03933	0.1152	0.49964	0.1152	0.26816	0.0577	0.05135	0.0576	0.03281	0.2304	1.14722	0.2303	0.73663	0.2308	0.50209	0.0576	0.07743	0.1151	0.16118
0.0237	0.06641	0.0051	0.04441	0.0059	0.03668	0.0215	0.15568	0.0117	0.02221	0.0117	0.00265	0.005	0.01549	0.0117	0.01202	0.0233	0.03994	0.1169	0.5082	0.1169	0.27529	0.0585	0.05217	0.0584	0.03362	0.2337	1.1676	0.2336	0.7515	0.2342	0.51594	0.0584	0.07825	0.1168	0.16628
0.024	0.06743	0.0051	0.04502	0.006	0.03749	0.0219	0.15813	0.0119	0.02241	0.0119	0.00265	0.0051	0.0163	0.0119	0.01202	0.0236	0.04075	0.1186	0.51717	0.1185	0.28283	0.0594	0.05298	0.0592	0.03444	0.2371	1.18798	0.237	0.76617	0.2376	0.5298	0.0592	0.07845	0.1185	0.17137
0.0244	0.06845	0.0052	0.04584	0.006	0.0377	0.0222	0.16077	0.012	0.02241	0.012	0.00346	0.0052	0.0163	0.0121	0.01243	0.024	0.04157	0.1203	0.52634	0.1201	0.29017	0.0602	0.054	0.06	0.03505	0.2404	1.20917	0.2404	0.78146	0.2408	0.54345	0.0601	0.07866	0.1201	0.17708
0.0247	0.06926	0.0053	0.04665	0.0061	0.03872	0.0225	0.16322	0.0122	0.02322	0.0122	0.00367	0.0053	0.0163	0.0122	0.01304	0.0243	0.04238	0.1219	0.53551	0.1219	0.29771	0.061	0.05481	0.0609	0.03566	0.2438	1.22975	0.2437	0.79592	0.2442	0.55711	0.0609	0.07947	0.1218	0.18258
0.0251	0.07028	0.0054	0.04726	0.0062	0.03872	0.0229	0.16587	0.0124	0.02343	0.0124	0.00367	0.0053	0.0163	0.0124	0.01304	0.0246	0.043	0.1236	0.54468	0.1235	0.30504	0.0618	0.05563	0.0617	0.03668	0.247	1.25013	0.247	0.811	0.2475	0.57117	0.0617	0.07947	0.1234	0.18767
0.0254	0.0713	0.0055	0.04787	0.0063	0.03974	0.0232	0.16831	0.0126	0.02384	0.0125	0.00367	0.0054	0.01671	0.0125	0.01304	0.025	0.04381	0.1252	0.55364	0.1252	0.31258	0.0627	0.05624	0.0626	0.03749	0.2504	1.2705	0.2503	0.82629	0.2508	0.58563	0.0625	0.08008	0.1251	0.19277
0.0257	0.07232	0.0056	0.04889	0.0064	0.03974	0.0236	0.17096	0.0127	0.02445	0.0127	0.00367	0.0055	0.01732	0.0127	0.01304	0.0253	0.04463	0.127	0.56261	0.1268	0.32012	0.0635	0.05706	0.0635	0.03831	0.2537	1.2919	0.2537	0.84055	0.2543	0.6001	0.0634	0.08049	0.1268	0.19888
0.026	0.07334	0.0056	0.0495	0.0064	0.04075	0.0239	0.17341	0.0129	0.02445	0.0129	0.00367	0.0056	0.01732	0.0129	0.01304	0.0256	0.04544	0.1286	0.57137	0.1285	0.32807	0.0644	0.05807	0.0643	0.03912	0.257	1.31228	0.257	0.85583	0.2576	0.61518	0.0643	0.0811	0.1285	0.20397
0.0264	0.07456	0.0057	0.05032	0.0065	0.04075	0.0243	0.17606	0.013	0.02506	0.013	0.00367	0.0057	0.01732	0.0131	0.01304	0.0259	0.04605	0.1303	0.58034	0.1301	0.33602	0.0652	0.05889	0.0651	0.03994	0.2605	1.33327	0.2604	0.87091	0.2609	0.62965	0.0651	0.08151	0.1302	0.20907
0.0268	0.07558	0.0058	0.05093	0.0066	0.04177	0.0246	0.1785	0.0132	0.02546	0.0132	0.00367	0.0058	0.01732	0.0132	0.01386	0.0263	0.04687	0.1319	0.5893	0.1319	0.34356	0.066	0.0597	0.0659	0.04075	0.2638	1.35405	0.2637	0.88538	0.2642	0.64493	0.0659	0.08151	0.1319	0.21498
0.0271	0.0766	0.0059	0.05195	0.0067	0.04177	0.0249	0.18115	0.0134	0.02546	0.0134	0.00367	0.0059	0.01834	0.0134	0.01406	0.0266	0.04789	0.1336	0.59827	0.1335	0.3513	0.0669	0.06052	0.0668	0.04177	0.2671	1.37545	0.267	0.89985	0.2676	0.66123	0.0668	0.08192	0.1335	0.22028
0.0275	0.07762	0.006	0.05256	0.0068	0.04279	0.0252	0.1836	0.0135	0.02628	0.0135	0.00367	0.006	0.01834	0.0136	0.01406	0.027	0.0485	0.1353	0.60703	0.1352	0.35945	0.0677	0.06133	0.0676	0.04259	0.2705	1.39623	0.2704	0.91472	0.271	0.67672	0.0676	0.08273	0.1352	0.22537
0.0278	0.07904	0.0061	0.05337	0.0069	0.04279	0.0256	0.18625	0.0137	0.02648	0.0137	0.00367	0.006	0.01834	0.0137	0.01406	0.0273	0.04911	0.137	0.6162	0.1368	0.36699	0.0685	0.06215	0.0684	0.0434	0.2737	1.41722	0.2737	0.92878	0.2743	0.69322	0.0684	0.08375	0.1368	0.23046
0.0281	0.08006	0.0061	0.05399	0.007	0.04381	0.0259	0.18869	0.0139	0.02648	0.0139	0.00367	0.0061	0.01834	0.0139	0.01406	0.0276	0.04992	0.1386	0.62537	0.1386	0.37494	0.0694	0.06317	0.0692	0.04401	0.2772	1.43882	0.2771	0.94244	0.2776	0.70973	0.0693	0.08456	0.1385	0.23556
0.0285	0.08128	0.0062	0.055	0.007	0.04381	0.0263	0.19154	0.014	0.0273	0.014	0.00367	0.0062	0.01936	0.0141	0.01406	0.0279	0.05074	0.1403	0.63474	0.1402	0.38288	0.0702	0.06419	0.0701	0.04483	0.2805	1.46042	0.2804	0.95588	0.281	0.72624	0.0701	0.08558	0.1401	0.24065
0.0288	0.0823	0.0063	0.05562	0.0071	0.04483	0.0266	0.1944	0.0142	0.0275	0.0142	0.00367	0.0063	0.01936	0.0142	0.01488	0.0283	0.05135	0.1419	0.64391	0.1419	0.39042	0.0711	0.06521	0.0709	0.04585	0.2838	1.48242	0.2837	0.96913	0.2842	0.74315	0.0709	0.0864	0.1418	0.24575
0.0291	0.08332	0.0064	0.05623	0.0072	0.04503	0.0269	0.19684	0.0143	0.0275	0.0144	0.00367	0.0064	0.01936	0.0144	0.01508	0.0286	0.05196	0.1436	0.65349	0.1435	0.39817	0.0719	0.06623	0.0717	0.04646	0.2871	1.50464	0.287	0.98197	0.2877	0.75965	0.0717	0.08742	0.1435	0.25084
0.0294	0.08454	0.0065	0.05704	0.0073	0.04585	0.0273	0.19949	0.0145	0.02832	0.0145	0.00428	0.0065	0.01936	0.0146	0.01508	0.0289	0.05278	0.1454	0.66286	0.1452	0.40571	0.0727	0.06724	0.0726	0.04727	0.2905	1.52705	0.2904	0.99419	0.2909	0.77697	0.0725	0.08844	0.1452	0.25512
0.0298	0.08556	0.0066	0.05806	0.0074	0.04626	0.0276	0.20194	0.0147	0.02852	0.0147	0.00469	0.0065	0.02017	0.0147	0.01508	0.0293	0.05318	0.147	0.67122	0.1468	0.41345	0.0735	0.06826	0.0734	0.04789	0.2938	1.54947	0.2937	1.00662	0.2943	0.79409	0.0734	0.08945	0.1468	0.26001
0.0301	0.08678	0.0067	0.05847	0.0074	0.04687	0.028	0.20458	0.0149	0.02852	0.0149	0.00469	0.0066	0.02038	0.0149	0.01508	0.0296	0.054	0.1486	0.67957	0.1485	0.42078	0.0744	0.06908	0.0743	0.0489	0.2972	1.57229	0.2971	1.01885	0.2977	0.81121	0.0742	0.09088	0.1485	0.2651
0.0305	0.0878	0.0068	0.05928	0.0075	0.04727	0.0283	0.20703	0.015	0.02954	0.015	0.00469	0.0067	0.02038	0.0151	0.01569	0.03	0.05441	0.1503	0.68813	0.1502	0.42812	0.0752	0.0701	0.0751	0.04972	0.3005	1.59531	0.3004	1.03107	0.301	0.82853	0.0751	0.0921	0.1502	0.2702
0.0308	0.08902	0.0068	0.0601	0.0076	0.04789	0.0286	0.20968	0.0152	0.02954	0.0152	0.00469	0.0068	0.02038	0.0152	0.0161	0.0303	0.05502	0.152	0.69648	0.1519	0.43546	0.0761	0.07112	0.0759	0.05033	0.3038	1.61854	0.3037	1.0435	0.3043	0.84585	0.0759	0.09312	0.1518	0.27529
0.0312	0.09025	0.0069	0.06071	0.0077	0.0485	0.029	0.21212	0.0154	0.02954	0.0154	0.00469	0.0069	0.02078	0.0154	0.0161	0.0306	0.05563	0.1537	0.70545	0.1535	0.443	0.0769	0.07213	0.0767	0.05115	0.3072	1.64198	0.307	1.05573	0.3077	0.86317	0.0768	0.09435	0.1535	0.28039
0.0315	0.09127	0.007	0.06132	0.0078	0.0489	0.0293	0.21477	0.0155	0.03056	0.0155	0.00469	0.007	0.0214	0.0156	0.0161	0.031	0.05624	0.1553	0.71381	0.1553	0.45053	0.0777	0.07315	0.0776	0.05196	0.3105	1.66582	0.3104	1.06918	0.311	0.88069	0.0776	0.09536	0.1552	0.28548
0.0318	0.09249	0.0071	0.06213	0.0079	0.04952	0.0297	0.21722	0.0157	0.03056	0.0157	0.00469	0.007	0.0214	0.0157	0.0161	0.0313	0.05706	0.157	0.72236	0.1569	0.45787	0.0786	0.07397	0.0784	0.05298	0.3138	1.68925	0.3137	1.08283	0.3143	0.89801	0.0785	0.09659	0.1568	0.29119
0.0322	0.09351	0.0072	0.06295	0.008	0.04992	0.03	0.21987	0.0159	0.03097	0.0159	0.00469	0.0071	0.0214	0.0159	0.01671	0.0316	0.05767	0.1586	0.73092	0.1585	0.46541	0.0794	0.07478	0.0792	0.0538	0.3172	1.7133	0.3171	1.0973	0.3177	0.91554	0.0792	0.09801	0.1585	0.29669
0.0325	0.09473	0.0073	0.06356	0.008	0.05074	0.0303	0.22191	0.016	0.03158	0.016	0.00469	0.0072	0.0214	0.0161	0.01712	0.032	0.05807	0.1603	0.73948	0.1602	0.47295	0.0803	0.0758	0.0801	0.054	0.3205	1.73958	0.3204	1.11258	0.3211	0.93306	0.0801	0.09924	0.1602	0.30239
0.0328	0.09595	0.0074	0.06417	0.0081	0.05094	0.0307	0.22435	0.0162	0.03158	0.0162	0.00509	0.0073	0.0218	0.0162	0.01712	0.0323	0.05909	0.162	0.74824	0.1619	0.48069	0.0811	0.07682	0.081	0.0542	0.3239	1.76403	0.3237	1.12868	0.3243	0.95038	0.0809	0.10046	0.1618	0.3081
0.0332	0.09738	0.0074	0.06519	0.0082	0.05176	0.031	0.227	0.0164	0.03219	0.0164	0.00571	0.0074	0.02241	0.0164	0.01712	0.0326	0.0595	0.1637	0.75802	0.1635	0.48823	0.0819	0.07764	0.0818	0.054	0.3272	1.78889	0.3271	1.146	0.3277	0.96811	0.0818	0.10168	0.1635	0.31401
0.0336	0.0986	0.0075	0.0656	0.0083	0.05196	0.0314	0.22944	0.0165	0.03259	0.0165	0.00571	0.0075	0.02241	0.0166	0.01712	0.033	0.06011	0.1653	0.76821	0.1652	0.49638	0.0827	0.07866	0.0826	0.0538	0.3305	1.81559	0.3304	1.16414	0.331	0.98543	0.0826	0.1029	0.1652	0.32012
0.0339	0.09982	0.0076	0.06621	0.0084	0.05278	0.0317	0.23209	0.0167	0.03259	0.0167	0.00571	0.0076	0.02241	0.0167	0.01712	0.0333	0.06113	0.167	0.77799	0.1669	0.50453	0.0836	0.07967	0.0835	0.05298	0.3338	1.8431	0.3337	1.18329	0.3344	1.00295	0.0834	0.10413	0.1669	0.32603
0.0342	0.10104	0.0077	0.06723	0.0085	0.05298	0.032	0.23454	0.0169	0.03321	0.0169	0.00571	0.0076	0.02241	0.0169	0.01814	0.0336	0.06154	0.1687	0.78757	0.1685	0.51248	0.0844	0.08069	0.0843	0.05298	0.3372	1.86857	0.3371	1.20387	0.3378	1.02068	0.0843	0.10555	0.1685	0.33214
0.0346	0.10247	0.0078	0.06784	0.0085	0.054	0.0324	0.23719	0.017	0.03361	0.017	0.00571	0.0077	0.02262	0.0171	0.01814	0.034	0.06215	0.1703	0.79776	0.1702	0.52043	0.0852	0.08171	0.0851	0.05298	0.3405	1.8971	0.3404	1.22527	0.341	1.03841	0.0851	0.10678	0.1702	0.33826
0.0349	0.10369	0.0079	0.06825	0.0086	0.054	0.0327	0.23963	0.0172	0.03361	0.0172	0.00571	0.0078	0.02343	0.0172	0.01814	0.0343	0.06296	0.172	0.80734	0.172	0.52858	0.0861	0.08293	0.0859	0.05298	0.3439	1.92318	0.3438	1.24748	0.3444	1.05573	0.086	0.1082	0.1719	0.34478
0.0352	0.10491	0.0079	0.06926	0.0087	0.05502	0.0331	0.24208	0.0174	0.03463	0.0174	0.00571	0.0079	0.02343	0.0174	0.01814	0.0346	0.06337	0.1737	0.81712	0.1735	0.53673	0.087	0.08416	0.0868	0.05278	0.3472	1.95028	0.347	1.27071	0.3477	1.07366	0.0868	0.10963	0.1735	0.3511
0.0355	0.10614	0.008	0.06988	0.0088	0.05502	0.0334	0.24432	0.0175	0.03463	0.0175	0.00652	0.008	0.02343	0.0176	0.01814	0.035	0.06419	0.1753	0.82731	0.1752	0.54488	0.0878	0.08538	0.0876	0.05196	0.3505	1.97901	0.3504	1.29435	0.351	1.09139	0.0876	0.11085	0.1752	0.35741
0.0359	0.10736	0.0081	0.07028	0.0089	0.05604	0.0337	0.24677	0.0177	0.03504	0.0177	0.00672	0.0081	0.02343	0.0177	0.01895	0.0353	0.0648	0.1769	0.83749	0.1769	0.55303	0.0885	0.0866	0.0884	0.05196	0.3538	2.00611	0.3538	1.3188	0.3544	1.10973	0.0884	0.11248	0.1769	0.36414
0.0362	0.10879	0.0082	0.0713	0.009	0.05624	0.0341	0.24941	0.0178	0.03565	0.0178	0.00672	0.0082	0.02364	0.0179	0.01915	0.0356	0.06521	0.1787	0.84727	0.1786	0.56139	0.0894	0.08782	0.0892	0.05237	0.3572	2.03647	0.357	1.34386	0.3577	1.12787	0.0892	0.1137	0.1785	0.37066
0.0366	0.11001	0.0083	0.07171	0.009	0.05706	0.0344	0.25166	0.018	0.03565	0.018	0.00672	0.0082	0.02445	0.0181	0.01915	0.0359	0.06623	0.1804	0.85685	0.1802	0.56954	0.0902	0.08905	0.0901	0.05339	0.3606	2.065	0.3605	1.36933	0.3611	1.1462	0.0901	0.11513	0.1802	0.37718
0.0369	0.11123	0.0084	0.07232	0.0091	0.05726	0.0347	0.2539	0.0182	0.03647	0.0182	0.00672	0.0083	0.02445	0.0182	0.01915	0.0363	0.06663	0.182	0.86704	0.1819	0.57809	0.0911	0.09027	0.091	0.0542	0.3639	2.09557	0.3638	1.3948	0.3644	1.16495	0.0909	0.11656	0.1819	0.3837
0.0372	0.11286	0.0085	0.07313	0.0092	0.05807	0.0351	0.25655	0.0184	0.03667	0.0184	0.00672	0.0084	0.02445	0.0184	0.01915	0.0366	0.06724	0.1837	0.87641	0.1835	0.58625	0.0919	0.0919	0.0918	0.05502	0.3672	2.12532	0.3671	1.42211	0.3677	1.18349	0.0918	0.11798	0.1836	0.39042
0.0376	0.11408	0.0085	0.07375	0.0093	0.05828	0.0354	0.25858	0.0185	0.03708	0.0185	0.00672	0.0085	0.02445	0.0186	0.01915	0.0369	0.06826	0.1854	0.8864	0.1852	0.59501	0.0928	0.09312	0.0926	0.05604	0.3705	2.15609	0.3705	1.45267	0.3711	1.20265	0.0926	0.11961	0.1852	0.39694
0.0379	0.11571	0.0086	0.07436	0.0094	0.05909	0.0358	0.26103	0.0187	0.03769	0.0187	0.00754	0.0086	0.02547	0.0187	0.02017	0.0373	0.06867	0.187	0.89577	0.1869	0.60357	0.0936	0.09435	0.0934	0.05665	0.3739	2.18706	0.3737	1.48263	0.3745	1.22201	0.0934	0.12104	0.1869	0.40367
0.0383	0.11714	0.0087	0.07517	0.0095	0.0593	0.0361	0.26327	0.0189	0.03769	0.0188	0.00774	0.0087	0.02547	0.0189	0.02017	0.0376	0.06928	0.1887	0.90535	0.1886	0.61233	0.0944	0.09598	0.0942	0.05726	0.3772	2.21803	0.3772	1.51319	0.3778	1.24198	0.0943	0.12267	0.1886	0.41019
0.0386	0.11856	0.0088	0.07558	0.0095	0.06011	0.0365	0.26572	0.019	0.03871	0.019	0.00774	0.0088	0.02547	0.0191	0.02017	0.0379	0.0703	0.1904	0.91431	0.1902	0.62109	0.0952	0.0972	0.0951	0.05807	0.3806	2.25166	0.3805	1.54437	0.3811	1.26154	0.0951	0.1241	0.1902	0.41691
0.039	0.11999	0.0089	0.07639	0.0096	0.06032	0.0368	0.26796	0.0192	0.03871	0.0192	0.00774	0.0089	0.02608	0.0192	0.02017	0.0383	0.07091	0.192	0.92348	0.1919	0.63006	0.0961	0.09862	0.0959	0.05909	0.3839	2.28222	0.3837	1.57453	0.3844	1.28171	0.0959	0.12573	0.1918	0.42364
0.0393	0.12142	0.009	0.07701	0.0097	0.06113	0.0371	0.2702	0.0194	0.03911	0.0194	0.00774	0.0089	0.02649	0.0194	0.02017	0.0386	0.07152	0.1936	0.93245	0.1935	0.63902	0.0969	0.10025	0.0968	0.06011	0.3872	2.31666	0.3872	1.60591	0.3878	1.30209	0.0968	0.12715	0.1936	0.43036
0.0396	0.12305	0.009	0.07741	0.0098	0.06154	0.0375	0.27264	0.0195	0.03973	0.0195	0.00774	0.009	0.02649	0.0196	0.02099	0.039	0.07234	0.1954	0.94182	0.1953	0.64778	0.0978	0.10148	0.0976	0.06133	0.3905	2.34804	0.3905	1.63627	0.3911	1.32328	0.0976	0.12878	0.1952	0.43688
0.04	0.12427	0.0091	0.07843	0.0099	0.06215	0.0378	0.27489	0.0197	0.03973	0.0197	0.00815	0.0091	0.02669	0.0198	0.02119	0.0393	0.07315	0.197	0.95099	0.1969	0.65675	0.0986	0.1029	0.0985	0.06235	0.3939	2.38309	0.3937	1.66174	0.3945	1.34427	0.0985	0.13021	0.1969	0.44381
0.0403	0.1259	0.0092	0.07884	0.01	0.06256	0.0381	0.27733	0.0198	0.04074	0.0199	0.00876	0.0092	0.02751	0.0199	0.02119	0.0396	0.07356	0.1987	0.95996	0.1986	0.66572	0.0994	0.10433	0.0992	0.06337	0.3972	2.41549	0.3972	1.69007	0.3978	1.36526	0.0992	0.13184	0.1985	0.45053
0.0406	0.12712	0.0093	0.07945	0.0101	0.06317	0.0384	0.27937	0.02	0.04074	0.02	0.00876	0.0093	0.02751	0.0201	0.02119	0.04	0.07438	0.2004	0.96913	0.2002	0.67468	0.1003	0.10576	0.1001	0.06439	0.4006	2.45196	0.4004	1.71737	0.4011	1.38625	0.1001	0.13306	0.2003	0.45726
0.041	0.12855	0.0094	0.08006	0.0101	0.06358	0.0388	0.28181	0.0202	0.04074	0.0202	0.00876	0.0093	0.02751	0.0202	0.02119	0.0403	0.07519	0.2021	0.9783	0.2019	0.68344	0.1011	0.10718	0.1009	0.06561	0.4039	2.48538	0.4038	1.74468	0.4045	1.40744	0.101	0.13469	0.2018	0.46419
0.0413	0.12997	0.0095	0.08047	0.0102	0.06419	0.0392	0.28406	0.0204	0.04156	0.0204	0.00876	0.0094	0.02751	0.0204	0.02201	0.0407	0.0758	0.2037	0.98726	0.2035	0.69221	0.1019	0.10861	0.1018	0.06663	0.4072	2.52185	0.4071	1.77198	0.4078	1.42904	0.1018	0.13612	0.2035	0.47091
0.0416	0.13119	0.0095	0.08149	0.0103	0.0646	0.0395	0.28609	0.0205	0.04176	0.0205	0.00917	0.0095	0.02771	0.0206	0.02221	0.041	0.07641	0.2054	0.99664	0.2053	0.70097	0.1028	0.10983	0.1026	0.06765	0.4105	2.5569	0.4104	1.8001	0.4111	1.45084	0.1026	0.13754	0.2052	0.47764
0.042	0.13262	0.0096	0.08189	0.0104	0.06521	0.0398	0.28833	0.0207	0.04197	0.0207	0.00978	0.0096	0.02853	0.0207	0.02221	0.0413	0.07743	0.2071	1.00662	0.2069	0.70953	0.1036	0.11146	0.1034	0.06847	0.4139	2.5944	0.4139	1.83026	0.4144	1.47285	0.1035	0.13897	0.2069	0.48456
0.0423	0.13425	0.0097	0.08251	0.0105	0.06561	0.0402	0.29058	0.0208	0.04278	0.0209	0.00978	0.0097	0.02853	0.0209	0.02221	0.0416	0.07825	0.2087	1.016	0.2085	0.71829	0.1045	0.11268	0.1043	0.06949	0.4172	2.63067	0.4171	1.85981	0.4178	1.49506	0.1043	0.14019	0.2085	0.49129
0.0426	0.13547	0.0098	0.08332	0.0105	0.06623	0.0405	0.29261	0.021	0.04278	0.021	0.00978	0.0098	0.02853	0.0211	0.02221	0.042	0.07886	0.2103	1.02598	0.2102	0.72685	0.1053	0.11411	0.1051	0.0703	0.4206	2.66796	0.4204	1.89424	0.4212	1.51747	0.1051	0.14182	0.2102	0.49781
0.043	0.1367	0.0099	0.08373	0.0106	0.06643	0.0409	0.29465	0.0212	0.04319	0.0212	0.00998	0.0099	0.02853	0.0212	0.02241	0.0423	0.07967	0.212	1.03556	0.2119	0.7352	0.1061	0.11554	0.1059	0.07132	0.4239	2.70504	0.4239	1.92888	0.4245	1.53989	0.1059	0.14325	0.2119	0.50413
0.0433	0.13812	0.01	0.08454	0.0107	0.06724	0.0412	0.29669	0.0214	0.0438	0.0214	0.0108	0.0099	0.02873	0.0214	0.02323	0.0426	0.08049	0.2137	1.04534	0.2135	0.74356	0.107	0.11676	0.1068	0.07213	0.4272	2.7407	0.4271	1.96271	0.4278	1.56271	0.1068	0.14468	0.2136	0.51085
0.0437	0.13955	0.0101	0.08515	0.0108	0.06745	0.0415	0.29873	0.0215	0.0438	0.0215	0.0108	0.01	0.02955	0.0216	0.02323	0.0429	0.08151	0.2154	1.05553	0.2152	0.75191	0.1078	0.11819	0.1076	0.07295	0.4306	2.78003	0.4305	1.99878	0.4311	1.58574	0.1076	0.1461	0.2152	0.51696
0.044	0.14077	0.0102	0.08556	0.0109	0.06826	0.0418	0.30056	0.0217	0.04461	0.0217	0.0108	0.0101	0.02955	0.0218	0.02323	0.0433	0.08232	0.2171	1.06551	0.2169	0.76006	0.1086	0.11961	0.1085	0.07397	0.4339	2.81773	0.4338	2.03464	0.4345	1.60917	0.1085	0.14773	0.217	0.52328
0.0444	0.1422	0.0102	0.08658	0.011	0.06826	0.0422	0.3026	0.0219	0.04482	0.0219	0.011	0.0102	0.02955	0.0219	0.02323	0.0436	0.08314	0.2188	1.07489	0.2186	0.76842	0.1095	0.12084	0.1093	0.07478	0.4372	2.85685	0.4371	2.0705	0.4379	1.63281	0.1093	0.14916	0.2185	0.52939
0.0447	0.14362	0.0103	0.08678	0.011	0.06928	0.0425	0.30443	0.022	0.04523	0.022	0.01182	0.0103	0.02955	0.0221	0.02343	0.044	0.08416	0.2203	1.08507	0.2202	0.77657	0.1103	0.12267	0.1101	0.0756	0.4406	2.8974	0.4405	2.1082	0.4412	1.65665	0.1102	0.15038	0.2202	0.5351
0.045	0.14484	0.0104	0.0876	0.0111	0.06928	0.0429	0.30647	0.0222	0.04584	0.0222	0.01182	0.0104	0.02975	0.0222	0.02425	0.0443	0.08497	0.2221	1.09445	0.222	0.78472	0.1111	0.12389	0.1109	0.07641	0.4439	2.93591	0.4438	2.14468	0.4445	1.68049	0.111	0.15201	0.2219	0.54121
0.0454	0.14627	0.0105	0.08821	0.0112	0.0703	0.0433	0.3083	0.0224	0.04584	0.0224	0.01182	0.0104	0.03057	0.0224	0.02425	0.0446	0.08579	0.2238	1.10402	0.2236	0.79266	0.112	0.12552	0.1118	0.07743	0.4473	2.97932	0.4471	2.18217	0.4478	1.70453	0.1118	0.15323	0.2236	0.54712
0.0457	0.14749	0.0106	0.08862	0.0113	0.0703	0.0436	0.31034	0.0225	0.04645	0.0225	0.01243	0.0105	0.03057	0.0226	0.02425	0.0449	0.0866	0.2254	1.1134	0.2252	0.80082	0.1128	0.12695	0.1126	0.07804	0.4505	3.01905	0.4505	2.2215	0.4512	1.73082	0.1126	0.15466	0.2252	0.55262
0.046	0.14892	0.0107	0.08943	0.0114	0.07112	0.0439	0.31238	0.0227	0.04686	0.0227	0.01284	0.0106	0.03057	0.0227	0.02425	0.0453	0.08762	0.227	1.12277	0.2269	0.80876	0.1136	0.12837	0.1134	0.07866	0.4539	3.05858	0.4537	2.25879	0.4546	1.75527	0.1135	0.15629	0.2269	0.55853
0.0463	0.15034	0.0108	0.08984	0.0115	0.07132	0.0443	0.31442	0.0229	0.04706	0.0229	0.01284	0.0107	0.03057	0.0229	0.02486	0.0456	0.08864	0.2287	1.13174	0.2286	0.81691	0.1145	0.1298	0.1143	0.07947	0.4572	3.10158	0.4572	2.30565	0.4579	1.78217	0.1143	0.15751	0.2285	0.56403
0.0467	0.15177	0.0108	0.09065	0.0115	0.07213	0.0446	0.31645	0.023	0.04787	0.023	0.01304	0.0108	0.03057	0.0231	0.02527	0.0459	0.08945	0.2304	1.1407	0.2302	0.82506	0.1153	0.13123	0.1151	0.08029	0.4606	3.14233	0.4605	2.3458	0.4612	1.80785	0.1152	0.15914	0.2302	0.56974
0.0471	0.15299	0.0109	0.09106	0.0116	0.07234	0.0449	0.31829	0.0232	0.04787	0.0232	0.01386	0.0109	0.03097	0.0233	0.02527	0.0463	0.09047	0.2321	1.14967	0.2319	0.83321	0.1161	0.13286	0.1159	0.0809	0.464	3.18288	0.4638	2.38329	0.4645	1.83495	0.1159	0.16057	0.2319	0.57524
0.0474	0.15442	0.011	0.09167	0.0117	0.07295	0.0452	0.32033	0.0234	0.04869	0.0234	0.01386	0.011	0.03158	0.0234	0.02527	0.0466	0.09129	0.2337	1.15884	0.2336	0.84116	0.117	0.13408	0.1168	0.08171	0.4672	3.22364	0.4672	2.42078	0.4678	1.86042	0.1168	0.16179	0.2337	0.58095
0.0477	0.15564	0.0111	0.09228	0.0118	0.07336	0.0456	0.32236	0.0235	0.04889	0.0235	0.01386	0.011	0.03158	0.0236	0.02527	0.047	0.09231	0.2355	1.1678	0.2352	0.84911	0.1178	0.13571	0.1176	0.08253	0.4706	3.26847	0.4704	2.45807	0.4712	1.88691	0.1177	0.16342	0.2352	0.58686
0.0481	0.15707	0.0112	0.09269	0.0119	0.07397	0.0459	0.3244	0.0237	0.0493	0.0237	0.01426	0.0111	0.03158	0.0237	0.02527	0.0473	0.09312	0.237	1.17657	0.2369	0.85706	0.1186	0.13714	0.1184	0.08355	0.4739	3.30942	0.4738	2.49699	0.4746	1.91442	0.1185	0.16505	0.2369	0.59215
0.0484	0.15849	0.0112	0.09351	0.012	0.07438	0.0462	0.32624	0.0239	0.04991	0.0238	0.01488	0.0112	0.03158	0.0239	0.02608	0.0476	0.09394	0.2387	1.18574	0.2387	0.86521	0.1195	0.13856	0.1193	0.08436	0.4772	3.35099	0.4772	2.53673	0.4779	1.93989	0.1193	0.16648	0.2385	0.59827
0.0487	0.15972	0.0113	0.09371	0.012	0.07499	0.0466	0.32807	0.024	0.04991	0.024	0.01488	0.0113	0.0322	0.0241	0.02629	0.048	0.09475	0.2404	1.19491	0.2403	0.87295	0.1203	0.13999	0.1201	0.08538	0.4807	3.39664	0.4805	2.57198	0.4812	1.96638	0.1202	0.16811	0.2402	0.60377
0.0491	0.16094	0.0114	0.09473	0.0121	0.07539	0.0469	0.3299	0.0242	0.05073	0.0242	0.01508	0.0114	0.0326	0.0242	0.02629	0.0483	0.09577	0.2421	1.20408	0.2419	0.8811	0.1212	0.14162	0.1209	0.0864	0.4839	3.43923	0.4839	2.60132	0.4845	1.99429	0.121	0.16974	0.2419	0.60948
0.0494	0.16216	0.0115	0.09493	0.0122	0.07601	0.0472	0.33174	0.0244	0.05093	0.0244	0.01589	0.0115	0.0326	0.0244	0.02629	0.0486	0.09659	0.2437	1.21345	0.2435	0.88864	0.1219	0.14305	0.1217	0.08762	0.4873	3.481	0.4871	2.62394	0.4879	2.02119	0.1218	0.17137	0.2436	0.61559
0.0497	0.16359	0.0116	0.09575	0.0123	0.07641	0.0476	0.33357	0.0245	0.05113	0.0245	0.01589	0.0116	0.0326	0.0246	0.02629	0.049	0.0974	0.2454	1.22262	0.2453	0.89638	0.1228	0.14468	0.1226	0.08864	0.4906	3.52359	0.4905	2.6484	0.4912	2.04829	0.1226	0.1728	0.2452	0.6215
0.0501	0.16501	0.0117	0.09575	0.0124	0.07702	0.0479	0.3352	0.0247	0.05195	0.0247	0.01589	0.0116	0.0326	0.0248	0.02629	0.0493	0.09842	0.247	1.23199	0.2469	0.90392	0.1236	0.1461	0.1234	0.08905	0.4939	3.56556	0.494	2.67244	0.4946	2.07702	0.1235	0.17463	0.2469	0.62741
0.0504	0.16623	0.0118	0.09677	0.0124	0.07743	0.0483	0.33724	0.0249	0.05195	0.0249	0.01671	0.0117	0.03362	0.0249	0.02629	0.0496	0.09924	0.2488	1.24157	0.2486	0.91167	0.1245	0.14773	0.1243	0.08966	0.4973	3.60774	0.4971	2.68283	0.4979	2.10392	0.1243	0.17585	0.2486	0.63332
0.0508	0.16766	0.0118	0.09697	0.0125	0.07804	0.0486	0.33887	0.025	0.05256	0.025	0.01691	0.0118	0.03362	0.0251	0.02629	0.05	0.10005	0.2504	1.25115	0.2503	0.91921	0.1253	0.14936	0.1251	0.09027	0.5006	3.65461	0.5005	2.692	0.5012	2.13408	0.1252	0.17789	0.2504	0.63943
0.0511	0.16909	0.0119	0.09778	0.0126	0.07845	0.049	0.3407	0.0252	0.05297	0.0252	0.01691	0.0119	0.03362	0.0253	0.02629	0.0503	0.10107	0.2522	1.26032	0.2519	0.92654	0.1262	0.15079	0.1259	0.09068	0.5039	3.6974	0.5038	2.71055	0.5046	2.16179	0.126	0.17972	0.2519	0.64554
0.0514	0.17031	0.012	0.09799	0.0127	0.07906	0.0493	0.34274	0.0253	0.05297	0.0254	0.01793	0.012	0.03362	0.0254	0.0271	0.0506	0.10188	0.2537	1.26969	0.2536	0.93408	0.127	0.15242	0.1268	0.09109	0.5073	3.7408	0.5071	2.73785	0.5079	2.19297	0.1268	0.18136	0.2536	0.65166
0.0518	0.17173	0.0121	0.0988	0.0128	0.07947	0.0496	0.34437	0.0255	0.05399	0.0255	0.01793	0.0121	0.03362	0.0256	0.02731	0.051	0.1029	0.2554	1.27906	0.2553	0.94162	0.1278	0.15425	0.1276	0.0917	0.5105	3.78421	0.5105	2.76495	0.5112	2.2217	0.1276	0.18299	0.2552	0.65797
0.0521	0.17316	0.0122	0.09901	0.0129	0.07988	0.05	0.346	0.0257	0.05399	0.0257	0.01814	0.0121	0.03444	0.0257	0.02731	0.0513	0.10392	0.2571	1.28844	0.257	0.94977	0.1286	0.15588	0.1285	0.0921	0.514	3.82802	0.5138	2.79287	0.5146	2.2543	0.1285	0.18482	0.2569	0.66429
0.0524	0.17438	0.0123	0.09982	0.0129	0.08049	0.0503	0.34783	0.0259	0.0546	0.0259	0.01895	0.0122	0.03464	0.0259	0.02731	0.0517	0.10474	0.2588	1.29761	0.2586	0.95751	0.1295	0.15751	0.1292	0.09272	0.5173	3.87183	0.5172	2.82914	0.5179	2.28426	0.1293	0.18645	0.2586	0.6704
0.0528	0.17601	0.0123	0.10003	0.013	0.0809	0.0506	0.34947	0.026	0.055	0.026	0.01895	0.0123	0.03464	0.0261	0.02731	0.052	0.10576	0.2604	1.30718	0.2602	0.96566	0.1303	0.15914	0.1301	0.09333	0.5206	3.91564	0.5205	2.8701	0.5213	2.31788	0.1302	0.18849	0.2603	0.67692
0.0531	0.17723	0.0124	0.10084	0.0131	0.08151	0.051	0.3513	0.0262	0.05541	0.0262	0.01915	0.0124	0.03464	0.0262	0.02731	0.0523	0.10657	0.2621	1.31635	0.2619	0.97361	0.1312	0.16098	0.131	0.09414	0.524	3.9623	0.5238	2.91065	0.5246	2.34906	0.1311	0.19032	0.2619	0.68344
0.0535	0.17886	0.0125	0.10125	0.0132	0.08171	0.0513	0.35313	0.0264	0.05602	0.0264	0.01997	0.0125	0.03464	0.0264	0.02731	0.0526	0.10739	0.2637	1.32573	0.2636	0.98176	0.132	0.16261	0.1318	0.09516	0.5273	4.00754	0.5272	2.94997	0.5278	2.38105	0.1319	0.19215	0.2636	0.68996
0.0538	0.18009	0.0126	0.10186	0.0133	0.08253	0.0517	0.35497	0.0265	0.05602	0.0265	0.01997	0.0126	0.03546	0.0266	0.02751	0.0529	0.1082	0.2654	1.3351	0.2653	0.99012	0.1329	0.16465	0.1326	0.09638	0.5306	4.05155	0.5305	2.98828	0.5312	2.41528	0.1326	0.19419	0.2652	0.69648
0.0541	0.18151	0.0127	0.10227	0.0134	0.08273	0.052	0.3566	0.0267	0.05704	0.0267	0.02038	0.0127	0.03566	0.0268	0.02832	0.0533	0.10902	0.2671	1.34468	0.267	0.99868	0.1337	0.16648	0.1334	0.0972	0.534	4.09598	0.5338	3.02904	0.5346	2.44809	0.1335	0.19603	0.267	0.7028
0.0545	0.18274	0.0128	0.10288	0.0135	0.08355	0.0523	0.35823	0.0269	0.05704	0.0269	0.02099	0.0127	0.03566	0.0269	0.02832	0.0536	0.11004	0.2689	1.35405	0.2686	1.00723	0.1345	0.16852	0.1343	0.09822	0.5373	4.1408	0.5372	3.07183	0.5379	2.48334	0.1343	0.19786	0.2686	0.70953
0.0548	0.18396	0.0129	0.10349	0.0136	0.08375	0.0527	0.36006	0.027	0.05786	0.027	0.02099	0.0128	0.03566	0.0271	0.02832	0.054	0.11085	0.2704	1.36383	0.2702	1.01579	0.1353	0.17056	0.1351	0.09903	0.5407	4.18543	0.5405	3.11666	0.5413	2.5188	0.1351	0.19969	0.2703	0.71605
0.0552	0.18518	0.0129	0.1039	0.0136	0.08456	0.053	0.36169	0.0272	0.05806	0.0272	0.02119	0.0129	0.03566	0.0272	0.02832	0.0543	0.11167	0.2721	1.37341	0.272	1.02435	0.1362	0.17239	0.1359	0.09985	0.5439	4.23128	0.5439	3.15823	0.5445	2.55242	0.136	0.20153	0.2719	0.72298
0.0555	0.1864	0.013	0.10451	0.0137	0.08456	0.0534	0.36332	0.0274	0.05847	0.0274	0.02201	0.013	0.03668	0.0274	0.02832	0.0546	0.11228	0.2737	1.38217	0.2737	1.03291	0.1371	0.17443	0.1368	0.10087	0.5473	4.27713	0.5472	3.20734	0.5479	2.58665	0.1369	0.20336	0.2736	0.72929
0.0558	0.18742	0.0131	0.10491	0.0138	0.08558	0.0537	0.36516	0.0275	0.05908	0.0275	0.02201	0.0131	0.03668	0.0276	0.02832	0.055	0.11309	0.2755	1.39114	0.2753	1.04167	0.1379	0.17646	0.1376	0.10168	0.5506	4.32236	0.5504	3.25848	0.5513	2.62211	0.1377	0.2054	0.2752	0.73622
0.0562	0.18864	0.0132	0.10553	0.0139	0.08558	0.054	0.36679	0.0277	0.05908	0.0277	0.02221	0.0132	0.03668	0.0278	0.02894	0.0553	0.11411	0.2771	1.40031	0.2769	1.05003	0.1386	0.17871	0.1384	0.1027	0.554	4.3676	0.5539	3.30433	0.5546	2.65695	0.1385	0.20723	0.277	0.74294
0.0565	0.18966	0.0133	0.10593	0.0139	0.0866	0.0544	0.36842	0.0278	0.0601	0.0279	0.02303	0.0133	0.03668	0.0279	0.02934	0.0556	0.11493	0.2788	1.40948	0.2786	1.05858	0.1395	0.18074	0.1393	0.10352	0.5573	4.41426	0.5571	3.34733	0.5581	2.69445	0.1393	0.20927	0.2786	0.74967
0.0568	0.19109	0.0134	0.10675	0.014	0.0866	0.0547	0.37045	0.028	0.0601	0.028	0.02303	0.0133	0.03688	0.0281	0.02934	0.056	0.11574	0.2804	1.41885	0.2803	1.06714	0.1404	0.18258	0.1401	0.10433	0.5606	4.46215	0.5605	3.39888	0.5612	2.72909	0.1402	0.2109	0.2802	0.7566
0.0572	0.19211	0.0135	0.10695	0.0141	0.08762	0.055	0.37229	0.0282	0.06091	0.0282	0.02323	0.0134	0.0377	0.0282	0.02934	0.0563	0.11656	0.2821	1.42822	0.282	1.0757	0.1412	0.18482	0.1409	0.10515	0.564	4.50698	0.5639	3.4539	0.5646	2.76597	0.141	0.21294	0.2819	0.76332
0.0575	0.19333	0.0135	0.10777	0.0142	0.08762	0.0554	0.37392	0.0284	0.06112	0.0284	0.02404	0.0135	0.0377	0.0284	0.02934	0.0566	0.11737	0.2837	1.4376	0.2836	1.08446	0.142	0.18686	0.1418	0.10596	0.5673	4.55222	0.5671	3.4971	0.568	2.80224	0.1419	0.21498	0.2837	0.77005
0.0579	0.19455	0.0136	0.10797	0.0143	0.08844	0.0557	0.37555	0.0285	0.06152	0.0285	0.02404	0.0136	0.0377	0.0286	0.02934	0.057	0.11819	0.2856	1.44677	0.2853	1.09282	0.1429	0.18889	0.1426	0.10698	0.5706	4.59725	0.5705	3.53928	0.5712	2.83749	0.1426	0.21722	0.2853	0.77718
0.0582	0.19598	0.0137	0.10879	0.0144	0.08864	0.0561	0.37738	0.0287	0.06213	0.0287	0.02425	0.0137	0.0377	0.0288	0.02975	0.0573	0.11921	0.2871	1.45593	0.2869	1.10138	0.1437	0.19073	0.1435	0.10739	0.574	4.64249	0.5739	3.58329	0.5747	2.87213	0.1435	0.21926	0.2869	0.78411
0.0585	0.1974	0.0138	0.10899	0.0144	0.08905	0.0564	0.3786	0.0289	0.06213	0.0289	0.02506	0.0138	0.03831	0.0289	0.03036	0.0577	0.12022	0.2888	1.46531	0.2886	1.10993	0.1445	0.19297	0.1443	0.108	0.5772	4.68772	0.5771	3.6271	0.578	2.91146	0.1443	0.22109	0.2886	0.79124
0.0589	0.19863	0.0139	0.11001	0.0145	0.08966	0.0567	0.38044	0.029	0.06315	0.029	0.02506	0.0138	0.03872	0.0291	0.03036	0.058	0.12104	0.2904	1.47529	0.2903	1.11829	0.1453	0.19501	0.1451	0.10881	0.5807	4.73357	0.5807	3.67152	0.5812	2.9461	0.1452	0.22313	0.2903	0.79817
0.0592	0.20026	0.014	0.11001	0.0146	0.08986	0.0571	0.38207	0.0292	0.06315	0.0292	0.02527	0.0139	0.03872	0.0292	0.03036	0.0583	0.12185	0.2921	1.48548	0.292	1.12725	0.1462	0.19705	0.1459	0.10902	0.5839	4.7786	0.5838	3.71635	0.5847	2.98156	0.146	0.22517	0.2919	0.80509
0.0595	0.20148	0.0141	0.11103	0.0147	0.09068	0.0574	0.3837	0.0294	0.06376	0.0294	0.02608	0.014	0.03872	0.0294	0.03036	0.0587	0.12267	0.2938	1.49465	0.2936	1.13622	0.1471	0.19908	0.1468	0.11004	0.5873	4.82425	0.5872	3.76159	0.5879	3.01722	0.1469	0.227	0.2936	0.81223
0.0598	0.2029	0.0141	0.11103	0.0148	0.09068	0.0578	0.38553	0.0295	0.06417	0.0295	0.02608	0.0141	0.03872	0.0296	0.03036	0.059	0.12369	0.2956	1.50464	0.2953	1.14498	0.1479	0.20112	0.1477	0.11044	0.5906	4.86908	0.5906	3.80744	0.5913	3.05329	0.1477	0.22904	0.2953	0.81936
0.0602	0.20433	0.0142	0.11205	0.0148	0.09149	0.0581	0.38716	0.0297	0.06437	0.0297	0.02608	0.0142	0.03912	0.0298	0.03036	0.0593	0.1245	0.2971	1.51401	0.2969	1.15395	0.1487	0.20316	0.1485	0.11105	0.594	4.9135	0.5938	3.85329	0.5947	3.09322	0.1485	0.23107	0.2969	0.82629
0.0606	0.20555	0.0143	0.11205	0.015	0.0917	0.0584	0.38879	0.0299	0.06519	0.0299	0.0269	0.0143	0.03974	0.0299	0.03097	0.0596	0.12532	0.2988	1.52338	0.2986	1.16291	0.1495	0.2052	0.1493	0.11187	0.5973	4.95751	0.5973	3.89893	0.5979	3.1297	0.1493	0.23311	0.2986	0.83362
0.0609	0.20677	0.0144	0.11306	0.015	0.0921	0.0587	0.39063	0.03	0.06519	0.03	0.0271	0.0144	0.03974	0.0301	0.03138	0.06	0.12634	0.3004	1.53276	0.3003	1.17188	0.1504	0.20723	0.1501	0.11289	0.6007	5.00112	0.6005	3.94498	0.6014	3.16658	0.1502	0.23495	0.3003	0.84075
0.0613	0.2082	0.0145	0.11306	0.0151	0.09272	0.0591	0.39226	0.0302	0.066	0.0302	0.0271	0.0144	0.03974	0.0303	0.03138	0.0603	0.12736	0.3023	1.54193	0.3019	1.18105	0.1512	0.20927	0.151	0.11391	0.604	5.04452	0.6038	3.99409	0.6046	3.20346	0.151	0.23698	0.3019	0.84809
0.0616	0.20963	0.0146	0.11388	0.0152	0.09272	0.0595	0.39389	0.0304	0.06621	0.0304	0.02751	0.0145	0.03974	0.0304	0.03138	0.0607	0.12817	0.3038	1.5513	0.3036	1.19022	0.152	0.21151	0.1518	0.11533	0.6073	5.08793	0.6073	4.04075	0.608	3.24035	0.1518	0.23882	0.3036	0.85583
0.0619	0.21064	0.0146	0.11408	0.0153	0.09373	0.0598	0.39572	0.0305	0.06682	0.0305	0.02812	0.0146	0.03974	0.0306	0.03138	0.061	0.12919	0.3055	1.56088	0.3053	1.19918	0.1529	0.21355	0.1526	0.11656	0.6106	5.13113	0.6104	4.08599	0.6113	3.27743	0.1527	0.24086	0.3053	0.86337
0.0623	0.21187	0.0147	0.1149	0.0154	0.09373	0.0601	0.39755	0.0307	0.06723	0.0307	0.02812	0.0147	0.04075	0.0307	0.03138	0.0613	0.13001	0.3071	1.57005	0.307	1.20815	0.1538	0.21559	0.1534	0.11819	0.614	5.17473	0.6139	4.13143	0.6145	3.3135	0.1535	0.2431	0.3069	0.87112
0.0626	0.21289	0.0148	0.1151	0.0155	0.09435	0.0605	0.39898	0.0309	0.06743	0.0309	0.02812	0.0148	0.04075	0.0309	0.03138	0.0616	0.13102	0.3088	1.57962	0.3086	1.21732	0.1546	0.21763	0.1543	0.11961	0.6173	5.21834	0.6172	4.17748	0.618	3.35323	0.1544	0.24513	0.3086	0.87866
0.0629	0.21411	0.0149	0.11592	0.0155	0.09475	0.0608	0.40082	0.031	0.06825	0.031	0.02914	0.0149	0.04075	0.0311	0.03199	0.062	0.13184	0.3105	1.5892	0.3103	1.22629	0.1553	0.21987	0.1551	0.12124	0.6207	5.26174	0.6205	4.22455	0.6213	3.39073	0.1552	0.24717	0.3103	0.88681
0.0632	0.21513	0.015	0.11612	0.0156	0.09516	0.0611	0.40245	0.0312	0.06825	0.0312	0.02914	0.0149	0.04075	0.0313	0.0324	0.0623	0.13286	0.3122	1.59857	0.312	1.23546	0.1562	0.22191	0.1559	0.12267	0.624	5.30494	0.6239	4.27122	0.6246	3.4272	0.156	0.24921	0.312	0.89516
0.0636	0.21655	0.0151	0.11673	0.0157	0.09577	0.0615	0.40387	0.0314	0.06906	0.0314	0.02914	0.015	0.04075	0.0314	0.0324	0.0626	0.13388	0.3138	1.60815	0.3136	1.24442	0.1571	0.22394	0.1568	0.1243	0.6273	5.34814	0.6272	4.3189	0.628	3.46429	0.1569	0.25145	0.3136	0.90331
0.0639	0.21757	0.0152	0.11714	0.0158	0.09618	0.0618	0.4055	0.0315	0.06926	0.0315	0.02975	0.0151	0.04157	0.0316	0.0324	0.063	0.13469	0.3155	1.61793	0.3153	1.25359	0.1578	0.22578	0.1576	0.12593	0.6307	5.39134	0.6305	4.36617	0.6312	3.50097	0.1577	0.25349	0.3153	0.91167
0.0643	0.21879	0.0152	0.11775	0.0159	0.09679	0.0621	0.40713	0.0317	0.07008	0.0317	0.03016	0.0152	0.04177	0.0318	0.0324	0.0633	0.13571	0.3171	1.62731	0.317	1.26256	0.1587	0.22781	0.1585	0.12776	0.634	5.43434	0.6339	4.41712	0.6347	3.53785	0.1585	0.25573	0.317	0.91982
0.0646	0.22002	0.0153	0.11816	0.016	0.0972	0.0625	0.40856	0.0319	0.07028	0.0319	0.03016	0.0153	0.04177	0.0319	0.03281	0.0636	0.13673	0.3189	1.63688	0.3186	1.27152	0.1596	0.22985	0.1593	0.12939	0.6373	5.47815	0.6371	4.465	0.638	3.57514	0.1593	0.25797	0.3186	0.92756
0.0649	0.22103	0.0154	0.11877	0.016	0.09781	0.0628	0.41019	0.032	0.07089	0.032	0.03057	0.0154	0.04177	0.0321	0.03342	0.064	0.13754	0.3206	1.64646	0.3203	1.28049	0.1604	0.23169	0.1601	0.13102	0.6407	5.52175	0.6406	4.51167	0.6413	3.61182	0.1602	0.26001	0.3203	0.9353
0.0653	0.22246	0.0155	0.11918	0.0161	0.09822	0.0632	0.41202	0.0322	0.0713	0.0322	0.03118	0.0155	0.04177	0.0323	0.03342	0.0643	0.13856	0.3223	1.65563	0.3219	1.28945	0.1612	0.23372	0.1609	0.13306	0.644	5.56638	0.6438	4.55874	0.6447	3.6485	0.161	0.26225	0.3219	0.94284
0.0656	0.22389	0.0156	0.11979	0.0162	0.09883	0.0635	0.41365	0.0324	0.07171	0.0324	0.03118	0.0156	0.04238	0.0324	0.03342	0.0646	0.13958	0.3238	1.66521	0.3237	1.29862	0.162	0.23576	0.1618	0.1351	0.6474	5.6108	0.6472	4.6056	0.6479	3.68518	0.1619	0.2647	0.3236	0.95018
0.0659	0.22511	0.0157	0.12019	0.0163	0.09903	0.0638	0.41528	0.0325	0.07232	0.0325	0.03118	0.0156	0.04279	0.0326	0.03342	0.065	0.1404	0.3255	1.67438	0.3253	1.30718	0.1629	0.23739	0.1626	0.13714	0.6506	5.65828	0.6505	4.65227	0.6513	3.72124	0.1627	0.26673	0.3253	0.95772
0.0663	0.22633	0.0158	0.1208	0.0164	0.09985	0.0641	0.41712	0.0327	0.07252	0.0327	0.03199	0.0157	0.04279	0.0328	0.03362	0.0653	0.14142	0.3271	1.68375	0.327	1.31595	0.1637	0.23943	0.1634	0.13938	0.654	5.70392	0.6538	4.69954	0.6547	3.75996	0.1636	0.26918	0.3269	0.96505
0.0666	0.22735	0.0158	0.12121	0.0165	0.09985	0.0645	0.41875	0.0329	0.07334	0.0329	0.0322	0.0158	0.04279	0.0329	0.03444	0.0656	0.14223	0.3289	1.69292	0.3286	1.32491	0.1646	0.24147	0.1643	0.14162	0.6573	5.74814	0.6572	4.74702	0.658	3.79582	0.1645	0.27122	0.3286	0.97239
0.067	0.22878	0.0159	0.12162	0.0166	0.10066	0.0648	0.42038	0.033	0.07334	0.033	0.0322	0.0159	0.04279	0.0331	0.03444	0.066	0.14305	0.3306	1.70209	0.3303	1.33388	0.1654	0.2435	0.1651	0.14386	0.6606	5.79154	0.6606	4.79491	0.6613	3.83087	0.1653	0.27346	0.3303	0.98013
0.0673	0.23	0.016	0.12223	0.0166	0.10087	0.0652	0.42221	0.0332	0.07436	0.0332	0.0326	0.016	0.04361	0.0333	0.03444	0.0663	0.14407	0.3322	1.71126	0.332	1.34305	0.1662	0.24554	0.1659	0.1461	0.6641	5.83474	0.6639	4.84279	0.6647	3.86755	0.166	0.2757	0.3319	0.98767
0.0676	0.23122	0.0161	0.12223	0.0167	0.10107	0.0655	0.42384	0.0334	0.07436	0.0334	0.03321	0.0161	0.04381	0.0334	0.03444	0.0666	0.14488	0.3338	1.72043	0.3337	1.35242	0.1671	0.24758	0.1668	0.14855	0.6673	5.87876	0.6672	4.89088	0.6679	3.90382	0.1668	0.27753	0.3337	0.99603
0.068	0.23224	0.0162	0.12325	0.0168	0.10188	0.0659	0.42547	0.0335	0.07517	0.0335	0.03321	0.0161	0.04381	0.0336	0.03444	0.067	0.1459	0.3356	1.7296	0.3353	1.3622	0.1679	0.24982	0.1676	0.15079	0.6706	5.92216	0.6705	4.93754	0.6713	3.93989	0.1677	0.27957	0.3353	1.00499
0.0683	0.23346	0.0162	0.12325	0.0169	0.10188	0.0662	0.42731	0.0337	0.07538	0.0337	0.03321	0.0162	0.04381	0.0338	0.03546	0.0673	0.14692	0.3372	1.73877	0.337	1.37157	0.1687	0.25186	0.1684	0.15303	0.6741	5.96597	0.6739	4.984	0.6747	3.97555	0.1685	0.281	0.3369	1.01416
0.0686	0.23489	0.0164	0.12386	0.017	0.1027	0.0665	0.42894	0.0339	0.07578	0.0339	0.03383	0.0163	0.04381	0.0339	0.03546	0.0677	0.14773	0.3389	1.74814	0.3386	1.38156	0.1696	0.2539	0.1693	0.15548	0.6773	6.0106	0.6771	5.02883	0.678	4.0108	0.1693	0.28263	0.3386	1.02333
0.069	0.23631	0.0164	0.12427	0.017	0.1029	0.0669	0.43057	0.034	0.07639	0.034	0.03423	0.0164	0.04442	0.0341	0.03546	0.068	0.14875	0.3405	1.75731	0.3404	1.39175	0.1705	0.25593	0.1701	0.15772	0.6808	6.05461	0.6806	5.07366	0.6813	4.04381	0.1702	0.28426	0.3403	1.03332
0.0693	0.23754	0.0165	0.12447	0.0171	0.10311	0.0672	0.4324	0.0342	0.07639	0.0342	0.03423	0.0165	0.04483	0.0343	0.03546	0.0683	0.14977	0.3422	1.76668	0.3419	1.40194	0.1713	0.25818	0.171	0.16016	0.684	6.09944	0.6839	5.1187	0.6846	4.07601	0.1711	0.28589	0.3419	1.04289
0.0696	0.23896	0.0166	0.12529	0.0172	0.10392	0.0675	0.43403	0.0343	0.07741	0.0344	0.03423	0.0166	0.04483	0.0344	0.03546	0.0687	0.15079	0.3438	1.77565	0.3436	1.41274	0.1721	0.26042	0.1718	0.1624	0.6873	6.14386	0.6872	5.16414	0.688	4.1082	0.1719	0.28772	0.3436	1.05267
0.07	0.24039	0.0167	0.12529	0.0173	0.10392	0.0679	0.43566	0.0345	0.07741	0.0345	0.03525	0.0167	0.04483	0.0346	0.03546	0.069	0.15181	0.3455	1.78441	0.3453	1.42333	0.1729	0.26246	0.1726	0.16485	0.6907	6.18767	0.6905	5.20937	0.6914	4.1406	0.1727	0.28935	0.3453	1.06286
0.0703	0.24161	0.0168	0.12631	0.0174	0.10474	0.0682	0.43749	0.0347	0.07823	0.0347	0.03525	0.0167	0.04483	0.0348	0.03546	0.0693	0.15283	0.3472	1.79277	0.347	1.43352	0.1738	0.26449	0.1734	0.16729	0.694	6.23128	0.6939	5.25624	0.6946	4.173	0.1736	0.29139	0.3469	1.07305
0.0707	0.24304	0.0168	0.12631	0.0175	0.10494	0.0685	0.43912	0.0349	0.07843	0.0349	0.03525	0.0168	0.04544	0.0349	0.03546	0.0696	0.15385	0.3489	1.80173	0.3486	1.44473	0.1746	0.26673	0.1743	0.16933	0.6973	6.27427	0.6972	5.3025	0.6981	4.20642	0.1744	0.29322	0.3486	1.08324
0.071	0.24446	0.0169	0.12712	0.0176	0.10555	0.0689	0.44075	0.035	0.07884	0.035	0.03525	0.0169	0.04585	0.0351	0.03586	0.07	0.15466	0.3505	1.8107	0.3503	1.45492	0.1754	0.26877	0.1751	0.17198	0.7008	6.31707	0.7006	5.34896	0.7013	4.24147	0.1752	0.29526	0.3504	1.09343
0.0713	0.24568	0.017	0.12732	0.0176	0.10596	0.0692	0.44259	0.0352	0.07945	0.0352	0.03546	0.017	0.04585	0.0353	0.03647	0.0703	0.15568	0.3522	1.81926	0.352	1.46572	0.1762	0.27081	0.1759	0.17402	0.704	6.36047	0.7039	5.39786	0.7047	4.27794	0.176	0.29771	0.352	1.1026
0.0717	0.24731	0.0171	0.12814	0.0177	0.10616	0.0696	0.44422	0.0354	0.07965	0.0354	0.03627	0.0171	0.04585	0.0354	0.03647	0.0706	0.1567	0.3538	1.82822	0.3537	1.47652	0.1771	0.27305	0.1768	0.17626	0.7074	6.40326	0.7072	5.44452	0.708	4.3136	0.1769	0.30036	0.3536	1.11279
0.072	0.24854	0.0172	0.12834	0.0178	0.10698	0.0699	0.44585	0.0355	0.08047	0.0355	0.03627	0.0172	0.04585	0.0356	0.03647	0.071	0.15751	0.3556	1.83678	0.3553	1.48752	0.1779	0.27529	0.1776	0.1785	0.7107	6.44707	0.7105	5.49159	0.7113	4.34824	0.1777	0.3028	0.3553	1.12298
0.0724	0.24976	0.0173	0.12875	0.0179	0.10698	0.0702	0.44768	0.0357	0.08047	0.0357	0.03627	0.0172	0.04666	0.0358	0.03647	0.0713	0.15853	0.3572	1.84575	0.3571	1.49852	0.1787	0.27753	0.1784	0.18095	0.714	6.49027	0.7139	5.53805	0.7147	4.38553	0.1785	0.30545	0.357	1.13255
0.0727	0.25118	0.0174	0.12936	0.018	0.108	0.0706	0.44931	0.0359	0.08149	0.0359	0.03627	0.0173	0.04687	0.0359	0.03647	0.0716	0.15935	0.3589	1.8543	0.3586	1.50973	0.1796	0.27998	0.1793	0.18319	0.7174	6.53367	0.7172	5.58431	0.718	4.42262	0.1794	0.3079	0.3586	1.14233
0.073	0.25241	0.0174	0.12936	0.018	0.108	0.0709	0.45094	0.036	0.08149	0.036	0.03729	0.0174	0.04687	0.0361	0.03749	0.072	0.16037	0.3605	1.86307	0.3603	1.52094	0.1805	0.28202	0.1801	0.18563	0.7207	6.57687	0.7206	5.63057	0.7213	4.4593	0.1802	0.31055	0.3603	1.15252
0.0734	0.25363	0.0175	0.13018	0.0181	0.10881	0.0713	0.45278	0.0362	0.0823	0.0362	0.03729	0.0175	0.04687	0.0363	0.03749	0.0723	0.16139	0.3622	1.87224	0.362	1.53214	0.1813	0.28446	0.181	0.18788	0.724	6.61966	0.7239	5.67702	0.7248	4.49679	0.1812	0.3134	0.362	1.16169
0.0737	0.25485	0.0176	0.13038	0.0182	0.10902	0.0716	0.45441	0.0364	0.08251	0.0364	0.03729	0.0176	0.04707	0.0364	0.03749	0.0726	0.1622	0.3639	1.88161	0.3636	1.54376	0.1821	0.28711	0.1818	0.19032	0.7274	6.66246	0.7272	5.72369	0.7279	4.53388	0.182	0.31605	0.3636	1.17188
0.0741	0.25607	0.0177	0.13079	0.0183	0.10942	0.0719	0.45604	0.0365	0.08332	0.0365	0.03749	0.0177	0.04789	0.0366	0.03749	0.0729	0.16322	0.3655	1.89058	0.3653	1.55517	0.1829	0.28956	0.1826	0.19256	0.7306	6.70484	0.7305	5.77015	0.7314	4.57096	0.1827	0.3187	0.3653	1.18166
0.0743	0.25669	0.0178	0.1314	0.0184	0.11004	0.0722	0.45787	0.0367	0.08352	0.0367	0.03831	0.0178	0.04789	0.0368	0.03749	0.0733	0.16424	0.3672	1.89954	0.367	1.56679	0.1837	0.292	0.1834	0.1948	0.7341	6.7462	0.7339	5.81661	0.7347	4.60785	0.1835	0.32155	0.367	1.19124
0.0747	0.2573	0.0179	0.1314	0.0184	0.11024	0.0726	0.45909	0.0369	0.08414	0.0369	0.03831	0.0179	0.04789	0.0369	0.03831	0.0736	0.16526	0.3689	1.9083	0.3686	1.5786	0.1846	0.29424	0.1843	0.19745	0.7373	6.78839	0.7372	5.86246	0.738	4.64473	0.1844	0.3242	0.3687	1.20143
0.075	0.25811	0.0179	0.13221	0.0185	0.11105	0.0729	0.46093	0.037	0.08454	0.037	0.03831	0.0179	0.04789	0.0371	0.03851	0.074	0.16628	0.3705	1.91686	0.3703	1.59002	0.1854	0.29669	0.1851	0.1999	0.7407	6.83016	0.7406	5.9083	0.7415	4.681	0.1852	0.32685	0.3703	1.21161
0.0754	0.25913	0.018	0.13242	0.0186	0.11105	0.0733	0.46256	0.0372	0.08475	0.0372	0.03831	0.018	0.0485	0.0373	0.03851	0.0743	0.16709	0.3722	1.92501	0.372	1.60204	0.1862	0.29934	0.1859	0.20255	0.7441	6.86867	0.7439	5.95313	0.7447	4.7191	0.186	0.3297	0.372	1.2216
0.0757	0.25994	0.0181	0.13282	0.0187	0.11207	0.0736	0.46419	0.0374	0.08556	0.0374	0.03933	0.0181	0.0489	0.0374	0.03851	0.0747	0.16811	0.3738	1.93316	0.3737	1.61365	0.1872	0.30219	0.1868	0.20499	0.7474	6.9135	0.7473	5.99898	0.748	4.75517	0.1869	0.33235	0.3737	1.23097
0.0761	0.26096	0.0182	0.13344	0.0188	0.11207	0.0739	0.46602	0.0375	0.08556	0.0375	0.03933	0.0182	0.0489	0.0376	0.03851	0.075	0.16913	0.3756	1.9405	0.3753	1.62547	0.188	0.30484	0.1876	0.20764	0.7507	6.95222	0.7505	6.04401	0.7515	4.79246	0.1877	0.3352	0.3753	1.24116
0.0764	0.26198	0.0183	0.13344	0.0189	0.11268	0.0743	0.46765	0.0377	0.08638	0.0377	0.03933	0.0183	0.0489	0.0378	0.03933	0.0753	0.16994	0.3772	1.946	0.377	1.63729	0.1888	0.30749	0.1884	0.21049	0.754	6.99338	0.7539	6.08966	0.7546	4.82832	0.1886	0.33805	0.377	1.25135
0.0767	0.263	0.0184	0.13445	0.019	0.11309	0.0746	0.46928	0.0378	0.08658	0.0379	0.03933	0.0184	0.0489	0.0379	0.03953	0.0757	0.17096	0.3788	1.95089	0.3786	1.64911	0.1896	0.30993	0.1893	0.21314	0.7573	7.03454	0.7572	6.13551	0.7582	4.86296	0.1894	0.34111	0.3787	1.26154
0.0771	0.26382	0.0185	0.13445	0.019	0.1135	0.075	0.47112	0.038	0.08699	0.038	0.03974	0.0184	0.04972	0.0381	0.03953	0.076	0.17178	0.3805	1.95476	0.3803	1.66113	0.1905	0.31258	0.1901	0.21579	0.7608	7.07489	0.7605	6.18136	0.7614	4.89822	0.1903	0.34376	0.3803	1.27173
0.0774	0.26524	0.0185	0.13527	0.0191	0.11411	0.0753	0.47234	0.0382	0.0876	0.0382	0.04035	0.0185	0.04992	0.0383	0.03953	0.0763	0.17259	0.3822	1.95925	0.382	1.67295	0.1913	0.31544	0.1909	0.21844	0.7641	7.11564	0.764	6.22741	0.7647	4.93143	0.1911	0.34682	0.3819	1.28192
0.0778	0.26687	0.0186	0.13547	0.0192	0.11431	0.0756	0.47417	0.0384	0.0876	0.0384	0.04035	0.0186	0.04992	0.0384	0.03974	0.0766	0.17341	0.3839	1.96434	0.3836	1.68477	0.1921	0.31808	0.1918	0.22129	0.7674	7.15537	0.7672	6.27407	0.7681	4.96403	0.1919	0.34987	0.3837	1.2921
0.0781	0.2687	0.0187	0.13608	0.0193	0.11513	0.076	0.4758	0.0385	0.08841	0.0385	0.04035	0.0187	0.04992	0.0386	0.04055	0.077	0.17422	0.3856	1.96984	0.3853	1.69679	0.1929	0.32073	0.1926	0.22394	0.7707	7.19491	0.7705	6.31992	0.7714	4.99847	0.1927	0.35273	0.3854	1.30311
0.0784	0.27033	0.0188	0.13649	0.0194	0.11513	0.0763	0.47743	0.0387	0.08862	0.0387	0.04096	0.0188	0.04992	0.0388	0.04055	0.0773	0.17524	0.3872	1.97657	0.387	1.70902	0.1938	0.32318	0.1934	0.227	0.774	7.23403	0.774	6.36556	0.7748	5.0323	0.1936	0.35578	0.387	1.3135
0.0788	0.27196	0.0189	0.1371	0.0195	0.11594	0.0767	0.47927	0.0388	0.08902	0.0389	0.04137	0.0189	0.05094	0.039	0.04055	0.0777	0.17606	0.3889	1.98329	0.3886	1.72104	0.1946	0.32583	0.1943	0.22944	0.7773	7.27275	0.7771	6.4106	0.7782	5.06592	0.1944	0.35884	0.3886	1.32369
0.0791	0.27339	0.019	0.13751	0.0195	0.11615	0.077	0.4809	0.039	0.08964	0.039	0.04137	0.0189	0.05094	0.0391	0.04055	0.078	0.17708	0.3905	1.99063	0.3904	1.73327	0.1954	0.32827	0.1951	0.23169	0.7807	7.31044	0.7807	6.45543	0.7814	5.09791	0.1952	0.3619	0.3903	1.33388
0.0794	0.27482	0.0191	0.13792	0.0196	0.11635	0.0773	0.48232	0.0392	0.08984	0.0392	0.04137	0.019	0.05094	0.0393	0.04075	0.0783	0.17789	0.3922	1.99898	0.392	1.74549	0.1963	0.33092	0.1959	0.23413	0.784	7.34549	0.7839	6.50107	0.7848	5.1297	0.1961	0.36495	0.392	1.34407
0.0797	0.27645	0.0191	0.13853	0.0197	0.11717	0.0777	0.48395	0.0394	0.09065	0.0394	0.04238	0.0191	0.05094	0.0394	0.04157	0.0786	0.17871	0.3938	2.00917	0.3937	1.75792	0.1971	0.33377	0.1967	0.23658	0.7874	7.38197	0.7872	6.5461	0.788	5.16149	0.1969	0.3678	0.3936	1.35425
0.0801	0.27787	0.0192	0.13853	0.0198	0.11717	0.078	0.48558	0.0395	0.09065	0.0395	0.04238	0.0192	0.05115	0.0396	0.04157	0.079	0.17972	0.3955	2.02038	0.3953	1.77056	0.198	0.33642	0.1977	0.23882	0.7906	7.41926	0.7906	6.59093	0.7914	5.19083	0.1978	0.37066	0.3953	1.36444
0.0804	0.2793	0.0193	0.13955	0.0199	0.11778	0.0783	0.48742	0.0397	0.09167	0.0397	0.04238	0.0193	0.05196	0.0398	0.04157	0.0793	0.18054	0.3972	2.0326	0.397	1.78319	0.1988	0.33907	0.1985	0.24126	0.794	7.45492	0.7939	6.63597	0.7948	5.21936	0.1987	0.37371	0.397	1.37545
0.0808	0.28093	0.0194	0.13955	0.0199	0.11819	0.0786	0.48905	0.0399	0.09167	0.0399	0.04238	0.0194	0.05196	0.0399	0.04157	0.0796	0.18156	0.3989	2.04463	0.3986	1.79562	0.1996	0.34152	0.1993	0.2435	0.7974	7.49119	0.7973	6.68059	0.7981	5.2489	0.1995	0.37677	0.3986	1.38584
0.0811	0.28215	0.0195	0.14016	0.02	0.11839	0.079	0.49068	0.04	0.09228	0.04	0.0432	0.0195	0.05196	0.0401	0.04198	0.08	0.18258	0.4005	2.05604	0.4004	1.80846	0.2004	0.34417	0.2001	0.24575	0.8007	7.52624	0.8007	6.72542	0.8014	5.27804	0.2002	0.37983	0.4003	1.39603
0.0815	0.28378	0.0195	0.14057	0.0201	0.11921	0.0793	0.49251	0.0402	0.09269	0.0402	0.0434	0.0195	0.05196	0.0403	0.04259	0.0803	0.1836	0.4023	2.06684	0.402	1.8215	0.2013	0.3462	0.2009	0.24778	0.8041	7.55945	0.8039	6.76984	0.8048	5.30739	0.2011	0.38268	0.402	1.40621
0.0818	0.285	0.0196	0.14077	0.0202	0.11921	0.0797	0.49414	0.0404	0.0933	0.0404	0.0434	0.0196	0.05217	0.0404	0.04259	0.0806	0.18462	0.4039	2.07743	0.4036	1.83413	0.2021	0.34865	0.2018	0.25003	0.8073	7.59287	0.8073	6.81386	0.808	5.3351	0.2019	0.38574	0.4036	1.4164
0.0821	0.28643	0.0197	0.14158	0.0203	0.11982	0.08	0.49577	0.0406	0.09371	0.0405	0.0434	0.0197	0.05298	0.0406	0.04259	0.081	0.18563	0.4056	2.08762	0.4053	1.84697	0.2029	0.3513	0.2026	0.25247	0.8106	7.62751	0.8105	6.85706	0.8114	5.36261	0.2027	0.38879	0.4053	1.4268
0.0825	0.28785	0.0198	0.14158	0.0204	0.12022	0.0804	0.4972	0.0407	0.09391	0.0407	0.0434	0.0198	0.05298	0.0408	0.04259	0.0813	0.18665	0.4072	2.09781	0.4071	1.86001	0.2038	0.35395	0.2034	0.25451	0.8141	7.66195	0.8139	6.89944	0.8147	5.38747	0.2036	0.39165	0.407	1.4378
0.0828	0.28928	0.0199	0.1426	0.0205	0.12043	0.0807	0.49883	0.0409	0.09473	0.0409	0.04422	0.0199	0.05298	0.0409	0.04259	0.0816	0.18767	0.4089	2.108	0.4086	1.87285	0.2047	0.3568	0.2043	0.25695	0.8173	7.69373	0.8172	6.94162	0.8181	5.41212	0.2044	0.39491	0.4086	1.44799
0.0831	0.29071	0.02	0.1426	0.0205	0.12124	0.081	0.50066	0.041	0.09473	0.041	0.04442	0.02	0.05298	0.0411	0.04259	0.082	0.18869	0.4105	2.11819	0.4103	1.88609	0.2055	0.35945	0.2051	0.2592	0.8207	7.72573	0.8206	6.98299	0.8214	5.4376	0.2052	0.39796	0.4103	1.45879
0.0835	0.29213	0.0201	0.14342	0.0206	0.12124	0.0814	0.50188	0.0412	0.09575	0.0412	0.04442	0.0201	0.05298	0.0413	0.04259	0.0823	0.18971	0.4122	2.12838	0.412	1.89893	0.2063	0.3619	0.2059	0.26164	0.824	7.75914	0.8239	7.02191	0.8247	5.46225	0.2061	0.40143	0.412	1.46938
0.0838	0.29356	0.0202	0.14362	0.0207	0.12206	0.0817	0.50372	0.0414	0.09575	0.0414	0.04442	0.0201	0.0538	0.0414	0.04259	0.0826	0.19052	0.4139	2.13856	0.4137	1.91218	0.2072	0.36475	0.2068	0.26368	0.8273	7.7891	0.8273	7.06409	0.828	5.48406	0.2069	0.40448	0.4136	1.48059
0.0841	0.29498	0.0202	0.14423	0.0208	0.12226	0.082	0.50494	0.0415	0.09636	0.0415	0.04544	0.0202	0.054	0.0416	0.04279	0.083	0.19154	0.4155	2.14875	0.4153	1.92501	0.208	0.3676	0.2076	0.26612	0.8307	7.82068	0.8306	7.10647	0.8314	5.50688	0.2078	0.40795	0.4153	1.49139
0.0845	0.29641	0.0203	0.14464	0.0209	0.12267	0.0824	0.50678	0.0417	0.09677	0.0417	0.04544	0.0203	0.054	0.0418	0.04361	0.0833	0.19256	0.4172	2.15894	0.417	1.93805	0.2088	0.37045	0.2085	0.26836	0.834	7.85288	0.8339	7.14783	0.8347	5.53092	0.2086	0.411	0.417	1.50239
0.0848	0.29784	0.0204	0.14484	0.0209	0.12328	0.0827	0.50841	0.0419	0.09717	0.0419	0.04544	0.0204	0.054	0.0419	0.04361	0.0836	0.19338	0.4189	2.16913	0.4187	1.9511	0.2096	0.37331	0.2093	0.27081	0.8373	7.88202	0.8372	7.18879	0.8381	5.55334	0.2094	0.41426	0.4187	1.5134
0.0851	0.29926	0.0205	0.14566	0.021	0.12328	0.083	0.50983	0.042	0.09778	0.0421	0.04585	0.0205	0.054	0.0421	0.04361	0.084	0.1944	0.4206	2.17932	0.4203	1.96414	0.2105	0.37636	0.2101	0.27285	0.8408	7.91258	0.8406	7.22853	0.8414	5.57575	0.2103	0.41773	0.4203	1.52461
0.0855	0.30048	0.0206	0.14566	0.0211	0.1243	0.0834	0.51146	0.0422	0.09778	0.0422	0.04646	0.0206	0.05481	0.0423	0.04361	0.0843	0.19521	0.4222	2.19052	0.4219	1.97738	0.2113	0.37942	0.2109	0.27489	0.844	7.94396	0.8439	7.26786	0.8448	5.59796	0.2111	0.42099	0.4219	1.53581
0.0858	0.30232	0.0207	0.14668	0.0212	0.1243	0.0837	0.51309	0.0424	0.0988	0.0424	0.04646	0.0206	0.05502	0.0424	0.04361	0.0846	0.19623	0.4239	2.20173	0.4237	1.99063	0.2121	0.38268	0.2118	0.27692	0.8473	7.97453	0.8473	7.30698	0.848	5.62058	0.2119	0.42425	0.4237	1.54722
0.0862	0.30354	0.0207	0.14668	0.0213	0.12491	0.0841	0.51452	0.0425	0.0988	0.0425	0.04646	0.0207	0.05502	0.0426	0.04442	0.085	0.19705	0.4256	2.21335	0.4253	2.00387	0.213	0.38574	0.2126	0.27896	0.8507	8.00367	0.8505	7.34223	0.8514	5.643	0.2128	0.42751	0.4253	1.55863
0.0865	0.30517	0.0208	0.14708	0.0214	0.12532	0.0844	0.51615	0.0427	0.09941	0.0427	0.04748	0.0208	0.05502	0.0428	0.04463	0.0853	0.19806	0.4272	2.22496	0.427	2.01712	0.2138	0.38879	0.2134	0.281	0.854	8.03362	0.8539	7.38237	0.8547	5.66419	0.2135	0.43057	0.4269	1.56984
0.0868	0.3066	0.0209	0.1477	0.0214	0.12552	0.0847	0.51798	0.0429	0.09982	0.0429	0.04748	0.0209	0.05543	0.0429	0.04463	0.0857	0.19908	0.4289	2.23719	0.4286	2.03057	0.2147	0.39185	0.2143	0.28304	0.8574	8.06235	0.8572	7.41742	0.8581	5.68497	0.2145	0.43403	0.4287	1.58125
0.0872	0.30802	0.021	0.1477	0.0215	0.12634	0.0851	0.51941	0.043	0.10023	0.043	0.04748	0.021	0.05604	0.0431	0.04463	0.086	0.1999	0.4306	2.25003	0.4303	2.04422	0.2155	0.39511	0.2151	0.28507	0.8607	8.09109	0.8606	7.45512	0.8614	5.70576	0.2153	0.43709	0.4303	1.59287
0.0875	0.30945	0.0211	0.14871	0.0216	0.12634	0.0854	0.52104	0.0432	0.10084	0.0432	0.04768	0.0211	0.05604	0.0433	0.04503	0.0863	0.20092	0.4322	2.26327	0.4319	2.05787	0.2163	0.39837	0.216	0.28711	0.8641	8.12063	0.864	7.49302	0.8648	5.72797	0.2162	0.44055	0.432	1.60448
0.0878	0.31067	0.0212	0.14871	0.0217	0.12736	0.0857	0.52267	0.0434	0.10084	0.0434	0.0485	0.0212	0.05604	0.0435	0.04564	0.0866	0.20173	0.4339	2.27672	0.4337	2.07193	0.2171	0.40163	0.2168	0.28895	0.8675	8.14794	0.8673	7.52725	0.868	5.74916	0.2169	0.44381	0.4336	1.61589
0.0882	0.3123	0.0213	0.14953	0.0218	0.12736	0.0861	0.5243	0.0435	0.10186	0.0435	0.0485	0.0213	0.05624	0.0436	0.04564	0.087	0.20275	0.4356	2.29017	0.4353	2.08599	0.218	0.40489	0.2176	0.29098	0.8706	8.17626	0.8706	7.56353	0.8714	5.76994	0.2178	0.44687	0.4354	1.62771
0.0885	0.31373	0.0213	0.14973	0.0219	0.12797	0.0864	0.52593	0.0437	0.10186	0.0437	0.0485	0.0213	0.05706	0.0438	0.04564	0.0873	0.20377	0.4373	2.30402	0.437	2.10005	0.2188	0.40815	0.2185	0.29322	0.874	8.20459	0.8739	7.59959	0.8748	5.79379	0.2186	0.45033	0.437	1.63953
0.0889	0.31495	0.0214	0.15034	0.022	0.12837	0.0868	0.52736	0.0439	0.10267	0.0438	0.0485	0.0214	0.05706	0.0439	0.04564	0.0876	0.20479	0.4389	2.31808	0.4386	2.11411	0.2196	0.41121	0.2193	0.29567	0.8774	8.23332	0.8772	7.63464	0.8781	5.81335	0.2194	0.45339	0.4386	1.65135
0.0892	0.31658	0.0215	0.15075	0.022	0.12837	0.0871	0.52919	0.044	0.10288	0.044	0.04952	0.0215	0.05706	0.0441	0.04626	0.088	0.2056	0.4405	2.33174	0.4404	2.12837	0.2205	0.41467	0.2201	0.29832	0.8807	8.26103	0.8807	7.66908	0.8814	5.83474	0.2202	0.45685	0.4403	1.66337
0.0895	0.3178	0.0216	0.15096	0.0221	0.12939	0.0874	0.53062	0.0442	0.10349	0.0442	0.04952	0.0216	0.05706	0.0443	0.04666	0.0883	0.20662	0.4423	2.346	0.442	2.14284	0.2213	0.41814	0.221	0.30076	0.8842	8.28752	0.8839	7.70046	0.8848	5.85471	0.2211	0.45991	0.442	1.67519
0.0899	0.31902	0.0217	0.15177	0.0222	0.12939	0.0878	0.53225	0.0443	0.1039	0.0444	0.04952	0.0217	0.05787	0.0445	0.04666	0.0887	0.20744	0.4439	2.36026	0.4437	2.15731	0.2222	0.4214	0.2218	0.30341	0.8873	8.31482	0.8873	7.73306	0.888	5.87264	0.2219	0.46317	0.4436	1.68742
0.0902	0.32045	0.0218	0.15177	0.0223	0.13001	0.0881	0.53388	0.0445	0.1043	0.0445	0.04992	0.0217	0.05807	0.0446	0.04666	0.089	0.20846	0.4455	2.37473	0.4453	2.17198	0.223	0.42445	0.2226	0.30586	0.8907	8.34009	0.8905	7.76648	0.8914	5.8918	0.2227	0.46663	0.4454	1.69964
0.0905	0.32167	0.0218	0.15259	0.0224	0.13041	0.0884	0.5353	0.0447	0.10491	0.0447	0.05053	0.0218	0.05807	0.0448	0.04666	0.0893	0.20948	0.4473	2.3892	0.447	2.18645	0.2239	0.42792	0.2234	0.30851	0.8941	8.3676	0.8939	7.79603	0.8947	5.90891	0.2236	0.46969	0.447	1.71187
0.0909	0.3231	0.0219	0.15279	0.0225	0.13062	0.0888	0.53693	0.0448	0.10512	0.0449	0.05053	0.0219	0.05807	0.0449	0.04748	0.0896	0.21049	0.4489	2.40448	0.4486	2.20153	0.2247	0.43138	0.2243	0.31055	0.8973	8.39491	0.8973	7.82883	0.8981	5.92725	0.2244	0.47315	0.4486	1.7243
0.0912	0.32473	0.022	0.15299	0.0225	0.13143	0.0891	0.53856	0.045	0.10593	0.045	0.05053	0.022	0.05828	0.0451	0.04768	0.09	0.21151	0.4506	2.41977	0.4503	2.216	0.2255	0.43464	0.2251	0.31258	0.9009	8.42017	0.9006	7.86103	0.9014	5.94376	0.2253	0.47621	0.4503	1.73653
0.0915	0.32595	0.0221	0.15381	0.0226	0.13143	0.0895	0.53999	0.0452	0.10593	0.0452	0.05094	0.0221	0.05909	0.0453	0.04768	0.0903	0.21253	0.4522	2.43505	0.452	2.23128	0.2263	0.43851	0.226	0.31462	0.9041	8.44646	0.9039	7.88976	0.9048	5.96108	0.2262	0.47947	0.4521	1.74916
0.0919	0.32717	0.0222	0.15381	0.0227	0.13225	0.0898	0.54162	0.0454	0.10675	0.0454	0.05155	0.0222	0.05909	0.0455	0.04789	0.0906	0.21375	0.4539	2.45033	0.4537	2.24575	0.2272	0.44177	0.2268	0.31666	0.9073	8.47275	0.9073	7.92135	0.9081	5.97697	0.2269	0.48293	0.4536	1.76159
0.0922	0.3286	0.0223	0.15462	0.0228	0.13245	0.0901	0.54325	0.0455	0.10695	0.0455	0.05155	0.0223	0.05909	0.0456	0.0487	0.091	0.21477	0.4555	2.46623	0.4553	2.26083	0.228	0.44524	0.2276	0.31849	0.9108	8.49822	0.9105	7.95211	0.9114	5.99266	0.2278	0.4864	0.4553	1.77422
0.0926	0.32982	0.0224	0.15483	0.0229	0.13286	0.0905	0.54468	0.0457	0.10777	0.0457	0.05155	0.0223	0.05909	0.0458	0.0487	0.0913	0.21579	0.4572	2.48253	0.4571	2.27611	0.2288	0.4487	0.2284	0.32053	0.9139	8.52369	0.9139	7.98186	0.9147	6.00835	0.2286	0.48966	0.457	1.78686
0.0929	0.33104	0.0224	0.15523	0.023	0.13347	0.0908	0.54651	0.0459	0.10797	0.0459	0.05237	0.0224	0.0597	0.0459	0.0487	0.0916	0.21681	0.4589	2.49903	0.4587	2.29139	0.2296	0.45196	0.2293	0.32236	0.9175	8.54794	0.9172	8.00856	0.9181	6.02629	0.2294	0.49272	0.4587	1.79929
0.0932	0.33226	0.0225	0.15584	0.023	0.13347	0.0911	0.54814	0.0461	0.10858	0.046	0.05257	0.0225	0.06011	0.0461	0.0489	0.092	0.21803	0.4606	2.51595	0.4603	2.30667	0.2305	0.45543	0.2301	0.32359	0.9208	8.57076	0.9206	8.03729	0.9214	6.04463	0.2302	0.49618	0.4603	1.81192
0.0935	0.33369	0.0226	0.15584	0.0231	0.13428	0.0915	0.54957	0.0462	0.10899	0.0462	0.05257	0.0226	0.06011	0.0463	0.04972	0.0923	0.21905	0.4622	2.53306	0.4619	2.32196	0.2314	0.45889	0.231	0.32522	0.924	8.5948	0.9239	8.06317	0.9248	6.06297	0.2311	0.49964	0.462	1.82476
0.0939	0.33491	0.0227	0.15646	0.0232	0.13449	0.0918	0.5512	0.0464	0.1096	0.0464	0.05257	0.0227	0.06011	0.0464	0.04972	0.0926	0.22007	0.4639	2.55038	0.4637	2.33826	0.2322	0.46235	0.2318	0.32685	0.9275	8.61763	0.9273	8.08986	0.9281	6.08151	0.232	0.5029	0.4636	1.83719
0.0942	0.33614	0.0228	0.15686	0.0233	0.13469	0.0921	0.55262	0.0465	0.11001	0.0465	0.05359	0.0228	0.06052	0.0466	0.04972	0.093	0.22089	0.4656	2.5675	0.4653	2.35354	0.233	0.46582	0.2327	0.32868	0.9307	8.64045	0.9306	8.11696	0.9314	6.10025	0.2328	0.50596	0.4653	1.84962
0.0946	0.33736	0.0228	0.15686	0.0234	0.13551	0.0925	0.55425	0.0467	0.11062	0.0467	0.05359	0.0228	0.06113	0.0468	0.04992	0.0933	0.22191	0.4673	2.58441	0.467	2.36923	0.2338	0.46928	0.2334	0.33072	0.934	8.66409	0.9339	8.14468	0.9348	6.11921	0.2336	0.50922	0.4669	1.86246
0.095	0.33899	0.0229	0.15788	0.0235	0.13551	0.0928	0.55588	0.0469	0.11103	0.0469	0.05359	0.0229	0.06113	0.0469	0.05074	0.0936	0.22272	0.4689	2.60173	0.4687	2.38512	0.2347	0.47275	0.2343	0.33276	0.9374	8.68691	0.9372	8.16974	0.9381	6.13958	0.2345	0.51228	0.4687	1.87509
0.0953	0.34021	0.023	0.15788	0.0235	0.13591	0.0932	0.55731	0.047	0.11123	0.047	0.0538	0.023	0.06113	0.0471	0.05074	0.094	0.22374	0.4707	2.61905	0.4703	2.40143	0.2355	0.4758	0.2351	0.335	0.9406	8.7081	0.9406	8.19582	0.9415	6.15996	0.2353	0.51554	0.4703	1.88793
0.0956	0.34164	0.0231	0.15829	0.0236	0.13653	0.0935	0.55894	0.0472	0.11205	0.0472	0.05461	0.0231	0.06113	0.0473	0.05074	0.0943	0.22476	0.4722	2.63637	0.472	2.41691	0.2363	0.47927	0.2359	0.33704	0.9442	8.72888	0.944	8.21946	0.9448	6.18156	0.2361	0.51859	0.472	1.90056
0.0959	0.34306	0.0232	0.1589	0.0237	0.13653	0.0939	0.56077	0.0474	0.11205	0.0474	0.05461	0.0232	0.06195	0.0474	0.05115	0.0947	0.22557	0.4739	2.6539	0.4738	2.43301	0.2372	0.48253	0.2368	0.33907	0.9474	8.75028	0.9473	8.24452	0.948	6.20377	0.2369	0.52165	0.4737	1.9134
0.0963	0.34428	0.0233	0.1589	0.0238	0.13734	0.0942	0.5624	0.0475	0.11306	0.0475	0.05461	0.0233	0.06215	0.0476	0.05176	0.095	0.22639	0.4756	2.67122	0.4754	2.4489	0.238	0.4864	0.2376	0.34152	0.9507	8.77005	0.9506	8.26735	0.9515	6.2268	0.2378	0.52491	0.4753	1.92603
0.0966	0.34591	0.0234	0.15972	0.0239	0.13754	0.0945	0.56403	0.0477	0.11306	0.0477	0.05502	0.0234	0.06215	0.0478	0.05176	0.0953	0.22741	0.4773	2.68895	0.477	2.46459	0.2388	0.48945	0.2385	0.34417	0.954	8.78839	0.9539	8.29037	0.9547	6.25125	0.2386	0.52817	0.477	1.93907
0.0969	0.34714	0.0235	0.15992	0.0239	0.13775	0.0949	0.56587	0.0478	0.11388	0.0479	0.05563	0.0234	0.06215	0.048	0.05176	0.0956	0.22822	0.4789	2.70688	0.4786	2.4809	0.2396	0.49272	0.2393	0.34661	0.9573	8.80652	0.9572	8.31156	0.9582	6.27672	0.2394	0.53123	0.4787	1.95211
0.0973	0.34856	0.0235	0.16053	0.024	0.13856	0.0952	0.5675	0.048	0.11408	0.048	0.05563	0.0235	0.06215	0.0481	0.05278	0.096	0.22924	0.4806	2.72481	0.4804	2.49659	0.2405	0.49618	0.2401	0.34926	0.9607	8.82506	0.9606	8.33337	0.9615	6.30728	0.2402	0.53428	0.4803	1.96536
0.0976	0.34999	0.0236	0.16094	0.0241	0.13856	0.0955	0.56893	0.0482	0.11469	0.0482	0.05563	0.0236	0.06296	0.0483	0.05278	0.0963	0.23026	0.4822	2.74315	0.482	2.51268	0.2414	0.49964	0.2409	0.35191	0.9641	8.8432	0.964	8.35272	0.9648	6.3354	0.2411	0.53754	0.482	1.9786
0.098	0.35141	0.0237	0.16114	0.0242	0.13897	0.0958	0.57056	0.0484	0.1151	0.0484	0.05563	0.0237	0.06317	0.0484	0.05278	0.0966	0.23128	0.4839	2.7619	0.4837	2.52878	0.2422	0.5029	0.2418	0.35476	0.9674	8.86011	0.9673	8.37229	0.9681	6.36679	0.242	0.5406	0.4836	1.99205
0.0983	0.35284	0.0238	0.16196	0.0243	0.13958	0.0962	0.57219	0.0485	0.11571	0.0486	0.05644	0.0238	0.06317	0.0486	0.05298	0.097	0.2323	0.4856	2.78085	0.4853	2.54488	0.243	0.50637	0.2426	0.35762	0.9707	8.87621	0.9705	8.39042	0.9715	6.39755	0.2428	0.54407	0.4854	2.0053
0.0986	0.35427	0.0239	0.16196	0.0244	0.13958	0.0965	0.57402	0.0487	0.11612	0.0487	0.05665	0.0239	0.06317	0.0488	0.0538	0.0973	0.23332	0.4873	2.8002	0.487	2.56098	0.2438	0.50983	0.2434	0.36047	0.974	8.89312	0.9739	8.40937	0.9748	6.42873	0.2436	0.54733	0.487	2.01895
0.0989	0.35549	0.024	0.16257	0.0245	0.14019	0.0969	0.57565	0.0489	0.11693	0.0489	0.05665	0.0239	0.06317	0.049	0.0538	0.0976	0.23413	0.4889	2.81956	0.4886	2.57728	0.2447	0.51309	0.2443	0.36332	0.9774	8.90881	0.9773	8.4269	0.9783	6.46032	0.2445	0.55079	0.4887	2.0324
0.0993	0.35732	0.0241	0.16297	0.0245	0.1406	0.0972	0.57728	0.049	0.11714	0.049	0.05665	0.024	0.06317	0.0491	0.0538	0.098	0.23515	0.4906	2.83933	0.4903	2.59358	0.2455	0.51656	0.2451	0.36597	0.9807	8.92348	0.9806	8.44503	0.9815	6.49129	0.2453	0.55425	0.4903	2.04605
0.0996	0.35854	0.0242	0.16318	0.0246	0.1406	0.0975	0.57911	0.0492	0.11775	0.0492	0.05746	0.0241	0.06419	0.0493	0.05441	0.0983	0.23617	0.4922	2.85889	0.492	2.61009	0.2463	0.51961	0.246	0.36882	0.9841	8.93795	0.984	8.46134	0.9848	6.52267	0.2461	0.55772	0.492	2.0597
0.0999	0.36038	0.0242	0.16399	0.0247	0.14162	0.0979	0.58074	0.0494	0.11816	0.0494	0.05767	0.0242	0.06419	0.0495	0.05481	0.0986	0.23698	0.4939	2.87845	0.4937	2.6268	0.2472	0.52308	0.2468	0.37168	0.9874	8.95201	0.9873	8.47641	0.9882	6.55201	0.2469	0.56098	0.4936	2.07336
0.1003	0.3616	0.0243	0.16399	0.0248	0.14162	0.0982	0.58237	0.0496	0.11856	0.0495	0.05767	0.0243	0.06419	0.0496	0.05481	0.099	0.238	0.4956	2.89862	0.4953	2.6435	0.248	0.52634	0.2476	0.37433	0.9907	8.96689	0.9906	8.49109	0.9914	6.58156	0.2478	0.56465	0.4954	2.08721
0.1007	0.36343	0.0244	0.16481	0.0249	0.14203	0.0985	0.58421	0.0497	0.11918	0.0497	0.05767	0.0244	0.06419	0.0498	0.05481	0.0993	0.23902	0.4973	2.91798	0.497	2.66021	0.2489	0.5296	0.2485	0.37718	0.994	8.98135	0.9939	8.50535	0.9948	6.61172	0.2486	0.56811	0.497	2.10066
0.101	0.36466	0.0245	0.16501	0.0249	0.14264	0.0989	0.58584	0.0499	0.11958	0.0499	0.05848	0.0245	0.06419	0.05	0.05543	0.0996	0.23984	0.4989	2.93836	0.4986	2.67713	0.2497	0.53286	0.2493	0.38003	0.9974	8.99582	0.9972	8.51859	0.9981	6.63943	0.2495	0.57178	0.4987	2.11472
0.1013	0.36649	0.0246	0.16542	0.025	0.14264	0.0992	0.58747	0.05	0.12019	0.05	0.05869	0.0245	0.065	0.0501	0.05583	0.1	0.24086	0.5005	2.95772	0.5003	2.69384	0.2505	0.53591	0.2501	0.38288	1.0008	9.01009	1.0007	8.53184	1.0014	6.66918	0.2502	0.57524	0.5003	2.12797
0.1017	0.36771	0.0246	0.16603	0.0251	0.14366	0.0996	0.5893	0.0502	0.12019	0.0502	0.05869	0.0246	0.06521	0.0503	0.05583	0.1003	0.24187	0.5022	2.97789	0.502	2.71075	0.2513	0.53917	0.2509	0.38594	1.0041	9.02435	1.004	8.54529	1.0048	6.69506	0.2511	0.57891	0.502	2.14121
0.102	0.36955	0.0247	0.16623	0.0252	0.14366	0.0999	0.59093	0.0504	0.12121	0.0504	0.05869	0.0247	0.06521	0.0505	0.05583	0.1006	0.24289	0.5041	2.99745	0.5037	2.72807	0.2522	0.54244	0.2518	0.38879	1.0074	9.03861	1.0073	8.55772	1.0081	6.72134	0.252	0.58237	0.5036	2.15446
0.1023	0.37077	0.0248	0.16705	0.0253	0.14427	0.1002	0.59236	0.0505	0.12121	0.0505	0.0593	0.0248	0.06521	0.0506	0.05624	0.101	0.24391	0.5056	3.01783	0.5053	2.74519	0.253	0.54549	0.2526	0.39165	1.0107	9.05247	1.0107	8.56994	1.0115	6.74926	0.2528	0.58604	0.5054	2.16791
0.1026	0.3724	0.0249	0.16705	0.0254	0.14468	0.1006	0.59399	0.0507	0.12182	0.0507	0.0597	0.0249	0.06541	0.0508	0.05685	0.1013	0.24473	0.5073	3.038	0.507	2.7623	0.2538	0.54875	0.2534	0.3945	1.014	9.06572	1.0139	8.58156	1.0148	6.77575	0.2536	0.58951	0.507	2.18156
0.103	0.37382	0.025	0.16807	0.0255	0.14488	0.1009	0.59562	0.0509	0.12223	0.0509	0.0597	0.025	0.06623	0.051	0.05685	0.1016	0.24575	0.5089	3.05756	0.5087	2.77942	0.2547	0.55201	0.2543	0.39755	1.0174	9.07896	1.0173	8.59379	1.0181	6.8002	0.2545	0.59297	0.5087	2.19521
0.1033	0.37545	0.0251	0.16807	0.0256	0.1457	0.1012	0.59745	0.051	0.12264	0.051	0.0597	0.0251	0.06623	0.0511	0.05685	0.102	0.24677	0.5106	3.07794	0.5103	2.79674	0.2555	0.55527	0.2551	0.40061	1.0207	9.092	1.0206	8.60581	1.0215	6.82547	0.2553	0.59643	0.5103	2.20886
0.1036	0.37688	0.0252	0.16868	0.0256	0.1457	0.1016	0.59908	0.0512	0.12325	0.0512	0.06032	0.0251	0.06623	0.0513	0.05685	0.1023	0.24778	0.5122	3.09832	0.512	2.81345	0.2563	0.55833	0.256	0.40346	1.0241	9.10464	1.0239	8.61783	1.0248	6.85176	0.2561	0.59969	0.512	2.22292
0.104	0.3783	0.0252	0.16909	0.0257	0.14631	0.1019	0.60071	0.0513	0.12345	0.0514	0.06072	0.0252	0.06623	0.0515	0.05706	0.1027	0.2488	0.514	3.1187	0.5137	2.82995	0.2572	0.56179	0.2568	0.40632	1.0274	9.11747	1.0273	8.62904	1.0281	6.87682	0.2569	0.60316	0.5137	2.23678
0.1043	0.37993	0.0253	0.16929	0.0258	0.14671	0.1022	0.60255	0.0515	0.12427	0.0515	0.06072	0.0253	0.06623	0.0516	0.05787	0.103	0.24982	0.5156	3.13907	0.5153	2.84707	0.258	0.56485	0.2576	0.40937	1.0307	9.1299	1.0306	8.64004	1.0314	6.90168	0.2578	0.60662	0.5153	2.25104
0.1047	0.38136	0.0254	0.1701	0.0259	0.14671	0.1026	0.60418	0.0517	0.12447	0.0517	0.06072	0.0254	0.06704	0.0518	0.05787	0.1033	0.25084	0.5173	3.15945	0.517	2.86398	0.2588	0.56811	0.2585	0.41223	1.034	9.14172	1.0339	8.65104	1.0348	6.92817	0.2586	0.61009	0.517	2.26531
0.105	0.38299	0.0255	0.1701	0.026	0.14773	0.1029	0.60581	0.0519	0.12529	0.0519	0.06133	0.0255	0.06724	0.052	0.05787	0.1037	0.25186	0.5188	3.18064	0.5187	2.8809	0.2597	0.57157	0.2593	0.41528	1.0374	9.15293	1.0373	8.66103	1.0381	6.95323	0.2595	0.61375	0.5187	2.28039
0.1053	0.38442	0.0256	0.17051	0.026	0.14773	0.1032	0.60764	0.0521	0.12529	0.052	0.06174	0.0256	0.06724	0.0521	0.05787	0.104	0.25288	0.5207	3.20122	0.5204	2.89801	0.2605	0.57463	0.2601	0.41834	1.0407	9.16434	1.0406	8.6704	1.0415	6.9785	0.2603	0.61701	0.5203	2.29526
0.1057	0.38605	0.0257	0.17112	0.0261	0.14794	0.1036	0.60927	0.0522	0.12631	0.0522	0.06174	0.0257	0.06724	0.0523	0.05828	0.1043	0.25369	0.5223	3.2218	0.522	2.91493	0.2613	0.57809	0.2609	0.4214	1.0441	9.17596	1.044	8.68039	1.0448	7.00336	0.2611	0.62089	0.522	2.30993
0.106	0.38747	0.0257	0.17112	0.0262	0.14875	0.1039	0.6109	0.0524	0.12631	0.0524	0.06195	0.0258	0.06724	0.0525	0.05889	0.1046	0.25471	0.524	3.243	0.5237	2.93184	0.2622	0.58136	0.2617	0.42425	1.0473	9.18716	1.0473	8.68976	1.0481	7.02863	0.262	0.62435	0.5236	2.32481
0.1064	0.3891	0.0258	0.17214	0.0263	0.14875	0.1043	0.61274	0.0525	0.12732	0.0525	0.06276	0.0258	0.06786	0.0526	0.05889	0.105	0.25573	0.5256	3.26439	0.5253	2.94896	0.263	0.58482	0.2626	0.42731	1.0508	9.19857	1.0506	8.69852	1.0514	7.05451	0.2628	0.62802	0.5254	2.33948
0.1067	0.39053	0.0259	0.17214	0.0264	0.14957	0.1046	0.61416	0.0527	0.12732	0.0527	0.06276	0.0259	0.06826	0.0528	0.05889	0.1053	0.25675	0.5273	3.28558	0.527	2.96628	0.2638	0.58788	0.2634	0.43036	1.0539	9.20999	1.0539	8.70708	1.0548	7.07998	0.2636	0.63169	0.527	2.35476
0.107	0.39195	0.026	0.17235	0.0265	0.14977	0.1049	0.616	0.0529	0.12814	0.0529	0.06276	0.026	0.06826	0.053	0.0593	0.1057	0.25777	0.5289	3.30698	0.5287	2.98441	0.2647	0.59134	0.2643	0.43321	1.0574	9.22119	1.0572	8.71503	1.0581	7.10851	0.2645	0.63535	0.5287	2.37005
0.1074	0.39338	0.0261	0.17316	0.0266	0.14997	0.1053	0.61783	0.053	0.12834	0.053	0.06317	0.0261	0.06826	0.0531	0.05991	0.106	0.25879	0.5307	3.32858	0.5303	3.00234	0.2656	0.5948	0.2652	0.43627	1.0607	9.23281	1.0606	8.72257	1.0615	7.13214	0.2653	0.63902	0.5303	2.38431
0.1077	0.39501	0.0262	0.17316	0.0266	0.15079	0.1056	0.61905	0.0532	0.12916	0.0532	0.06378	0.0262	0.06826	0.0533	0.05991	0.1063	0.25981	0.5323	3.35018	0.532	3.02007	0.2664	0.59847	0.266	0.43933	1.064	9.24463	1.064	8.7297	1.0648	7.15945	0.2662	0.64269	0.532	2.39959
0.108	0.39623	0.0263	0.17336	0.0267	0.15079	0.1059	0.62089	0.0534	0.12936	0.0534	0.06378	0.0262	0.06887	0.0535	0.05991	0.1066	0.26062	0.5339	3.37157	0.5337	3.038	0.2672	0.60173	0.2668	0.44198	1.0675	9.25706	1.0673	8.73663	1.0681	7.18492	0.2669	0.64636	0.5336	2.41488
0.1084	0.39745	0.0263	0.17418	0.0268	0.1514	0.1063	0.62252	0.0535	0.13018	0.0535	0.06419	0.0263	0.06928	0.0536	0.06032	0.107	0.26164	0.5355	3.39317	0.5354	3.05634	0.268	0.6052	0.2676	0.44503	1.0707	9.26969	1.0706	8.74315	1.0714	7.20856	0.2678	0.64962	0.5354	2.43016
0.1087	0.39908	0.0264	0.17418	0.0269	0.15181	0.1066	0.62415	0.0537	0.13038	0.0537	0.0648	0.0264	0.06928	0.0538	0.06093	0.1073	0.26266	0.5374	3.41477	0.537	3.07448	0.2689	0.60866	0.2685	0.44768	1.074	9.28171	1.0739	8.74885	1.0748	7.23546	0.2686	0.65349	0.537	2.44544
0.109	0.40031	0.0265	0.17438	0.027	0.15181	0.1069	0.62598	0.0539	0.13079	0.0539	0.0648	0.0265	0.06928	0.0539	0.06093	0.1077	0.26368	0.5389	3.43637	0.5387	3.09261	0.2697	0.61192	0.2693	0.45053	1.0775	9.29414	1.0773	8.75456	1.0782	7.26032	0.2695	0.65675	0.5387	2.46072
0.1094	0.40153	0.0266	0.1752	0.027	0.15283	0.1073	0.62761	0.054	0.1314	0.054	0.0648	0.0266	0.06928	0.0541	0.06093	0.108	0.2647	0.5406	3.45777	0.5403	3.11095	0.2705	0.61538	0.2701	0.45359	1.0806	9.30657	1.0806	8.76006	1.0815	7.28579	0.2703	0.66062	0.5403	2.47601
0.1097	0.40316	0.0267	0.1752	0.0271	0.15283	0.1076	0.62904	0.0542	0.1314	0.0542	0.06521	0.0267	0.0703	0.0543	0.06113	0.1083	0.26572	0.5423	3.47957	0.5421	3.1295	0.2714	0.61885	0.2709	0.45665	1.0842	9.31921	1.084	8.76475	1.0848	7.31167	0.2712	0.66388	0.542	2.49129
0.11	0.40438	0.0268	0.17561	0.0272	0.15323	0.108	0.63067	0.0544	0.13242	0.0544	0.06582	0.0268	0.0703	0.0545	0.06195	0.1086	0.26673	0.544	3.50117	0.5436	3.14763	0.2722	0.62211	0.2718	0.4595	1.0874	9.33184	1.0873	8.76923	1.0881	7.33775	0.272	0.66755	0.5436	2.50657
0.1104	0.40581	0.0268	0.17622	0.0273	0.15385	0.1083	0.6323	0.0545	0.13242	0.0545	0.06582	0.0268	0.0703	0.0546	0.06195	0.109	0.26775	0.5456	3.52257	0.5453	3.16597	0.273	0.62557	0.2726	0.46276	1.0907	9.34407	1.0906	8.77351	1.0914	7.36322	0.2728	0.67101	0.5454	2.52287
0.1107	0.40723	0.0269	0.17622	0.0274	0.15385	0.1086	0.63413	0.0547	0.13282	0.0547	0.06582	0.0269	0.0703	0.0548	0.06195	0.1093	0.26877	0.5473	3.54417	0.547	3.18431	0.2739	0.62904	0.2734	0.46602	1.0941	9.35609	1.0939	8.77738	1.0949	7.38951	0.2736	0.67448	0.547	2.53816
0.111	0.40886	0.027	0.17683	0.0275	0.15446	0.1089	0.63535	0.0549	0.13344	0.0549	0.06602	0.027	0.07071	0.055	0.06215	0.1096	0.26979	0.5489	3.56617	0.5487	3.20285	0.2747	0.6323	0.2743	0.46928	1.0974	9.36791	1.0973	8.78085	1.0981	7.41518	0.2744	0.67794	0.5486	2.55344
0.1114	0.41029	0.0271	0.17723	0.0275	0.15487	0.1093	0.63719	0.055	0.13344	0.055	0.06684	0.0271	0.07132	0.0551	0.06296	0.11	0.27081	0.5506	3.58818	0.5503	3.22099	0.2755	0.63535	0.2751	0.47275	1.1008	9.37952	1.1007	8.7839	1.1015	7.44147	0.2753	0.68161	0.5503	2.56872
0.1118	0.41192	0.0272	0.17723	0.0276	0.15487	0.1097	0.63882	0.0552	0.13425	0.0552	0.06684	0.0272	0.07132	0.0553	0.06296	0.1103	0.27183	0.5522	3.61039	0.552	3.23933	0.2764	0.63882	0.276	0.47621	1.1042	9.39114	1.104	8.78676	1.1048	7.46714	0.2762	0.68528	0.5521	2.584
0.1121	0.41355	0.0273	0.17825	0.0277	0.15568	0.11	0.64024	0.0554	0.13445	0.0554	0.06684	0.0273	0.07132	0.0555	0.06296	0.1106	0.27285	0.554	3.63281	0.5537	3.25767	0.2772	0.64187	0.2768	0.47988	1.1074	9.40255	1.1073	8.78981	1.1081	7.49363	0.277	0.68874	0.5537	2.60031
0.1124	0.41497	0.0274	0.17825	0.0278	0.15588	0.1104	0.64187	0.0555	0.13486	0.0555	0.06684	0.0273	0.07132	0.0556	0.06296	0.111	0.27387	0.5556	3.65522	0.5554	3.27621	0.278	0.64534	0.2776	0.48334	1.1108	9.41314	1.1106	8.79185	1.1115	7.51971	0.2778	0.69221	0.5553	2.61559
0.1128	0.4166	0.0274	0.17886	0.0279	0.15609	0.1107	0.6435	0.0557	0.13547	0.0557	0.06786	0.0274	0.07173	0.0558	0.06398	0.1113	0.27509	0.5573	3.67784	0.557	3.29455	0.2788	0.6484	0.2784	0.48681	1.114	9.42435	1.1139	8.79348	1.1148	7.5462	0.2786	0.69587	0.557	2.63087
0.1131	0.41803	0.0275	0.17927	0.0279	0.1569	0.111	0.64534	0.0559	0.13568	0.0559	0.06786	0.0275	0.07234	0.056	0.06398	0.1116	0.27611	0.5589	3.70066	0.5587	3.31289	0.2797	0.65145	0.2793	0.49047	1.1174	9.43454	1.1173	8.7945	1.1181	7.57229	0.2795	0.69954	0.5587	2.64615
0.1134	0.41966	0.0276	0.17927	0.028	0.1569	0.1113	0.64697	0.056	0.13649	0.056	0.06786	0.0276	0.07234	0.0561	0.06398	0.112	0.27733	0.5606	3.72348	0.5603	3.33143	0.2805	0.65471	0.2801	0.49414	1.1207	9.44391	1.1206	8.79572	1.1215	7.59857	0.2803	0.70341	0.5603	2.66225
0.1137	0.42109	0.0277	0.18009	0.0281	0.15731	0.1117	0.6486	0.0562	0.13649	0.0562	0.06806	0.0277	0.07234	0.0563	0.06419	0.1123	0.27835	0.5622	3.74651	0.562	3.34997	0.2814	0.65777	0.2809	0.49761	1.1241	9.4539	1.124	8.79613	1.1248	7.62404	0.2811	0.70688	0.562	2.67774
0.1141	0.42272	0.0278	0.18029	0.0282	0.15792	0.112	0.65003	0.0564	0.13751	0.0564	0.06887	0.0278	0.07234	0.0565	0.065	0.1126	0.27937	0.564	3.76954	0.5637	3.36872	0.2822	0.66083	0.2818	0.50148	1.1274	9.46368	1.1273	8.79674	1.1282	7.64952	0.282	0.71075	0.5636	2.69343
0.1144	0.42414	0.0279	0.18049	0.0283	0.15792	0.1123	0.65166	0.0565	0.13751	0.0565	0.06887	0.0279	0.07234	0.0566	0.065	0.113	0.28059	0.5656	3.79236	0.5653	3.38726	0.283	0.66388	0.2827	0.50494	1.1308	9.47285	1.1306	8.79572	1.1314	7.67478	0.2828	0.71442	0.5653	2.70932
0.1148	0.42557	0.0279	0.18131	0.0284	0.15833	0.1127	0.65349	0.0567	0.13853	0.0567	0.06887	0.028	0.07336	0.0568	0.065	0.1133	0.28161	0.5673	3.81498	0.567	3.40642	0.2839	0.66694	0.2835	0.50881	1.134	9.48181	1.1339	8.79511	1.1348	7.69944	0.2836	0.71808	0.567	2.72542
0.1151	0.4272	0.028	0.18131	0.0285	0.15894	0.113	0.65512	0.0569	0.13853	0.0569	0.06928	0.028	0.07336	0.057	0.06582	0.1137	0.28283	0.5689	3.8376	0.5687	3.42517	0.2847	0.66979	0.2843	0.51248	1.1374	9.48976	1.1373	8.79409	1.1381	7.7245	0.2845	0.72175	0.5687	2.74131
0.1154	0.42862	0.0281	0.18151	0.0286	0.15894	0.1133	0.65675	0.0571	0.13914	0.057	0.06989	0.0281	0.07336	0.0571	0.06602	0.114	0.28385	0.5707	3.85981	0.5703	3.44432	0.2856	0.67285	0.2852	0.51615	1.1407	9.4975	1.1406	8.79287	1.1415	7.74936	0.2853	0.72562	0.5704	2.75741
0.1157	0.42985	0.0282	0.18233	0.0286	0.15955	0.1137	0.65818	0.0572	0.13955	0.0572	0.06989	0.0282	0.07336	0.0573	0.06602	0.1143	0.28507	0.5722	3.88222	0.572	3.46327	0.2863	0.6757	0.286	0.52022	1.1441	9.50484	1.144	8.79124	1.1449	7.77463	0.2861	0.72909	0.572	2.77371
0.1161	0.43148	0.0283	0.18233	0.0287	0.15996	0.114	0.65981	0.0574	0.14016	0.0573	0.06989	0.0283	0.07417	0.0574	0.06602	0.1147	0.28609	0.5739	3.90423	0.5737	3.48222	0.2872	0.67876	0.2868	0.5241	1.1474	9.51156	1.1473	8.78961	1.1481	7.79929	0.287	0.73296	0.5737	2.78981
0.1164	0.4329	0.0284	0.18274	0.0288	0.15996	0.1143	0.66164	0.0575	0.14057	0.0575	0.0703	0.0284	0.07438	0.0576	0.06704	0.115	0.28732	0.5756	3.92603	0.5755	3.50158	0.2881	0.68141	0.2876	0.52797	1.1508	9.51788	1.1507	8.78777	1.1514	7.82435	0.2878	0.73683	0.5754	2.80611
0.1167	0.43412	0.0284	0.18335	0.0289	0.16077	0.1147	0.66286	0.0577	0.14097	0.0577	0.07091	0.0285	0.07438	0.0578	0.06704	0.1153	0.28854	0.5773	3.94763	0.577	3.52073	0.2889	0.68365	0.2885	0.53204	1.154	9.52236	1.1538	8.78533	1.1548	7.84921	0.2887	0.7405	0.577	2.82221
0.1171	0.43575	0.0285	0.18335	0.029	0.16098	0.115	0.6647	0.0579	0.14158	0.0579	0.07091	0.0285	0.07438	0.058	0.06704	0.1156	0.28956	0.5789	3.97147	0.5787	3.53989	0.2897	0.68589	0.2893	0.53612	1.1574	9.52644	1.1573	8.78268	1.1581	7.87468	0.2895	0.74437	0.5787	2.83851
0.1174	0.43698	0.0286	0.18437	0.029	0.16139	0.1154	0.66633	0.058	0.14179	0.058	0.07091	0.0286	0.07458	0.0581	0.06765	0.116	0.29078	0.5806	3.99246	0.5803	3.55925	0.2905	0.68793	0.2901	0.54019	1.1607	9.5295	1.1606	8.77983	1.1616	7.89832	0.2903	0.74804	0.5804	2.85481
0.1178	0.43861	0.0287	0.18437	0.0291	0.162	0.1157	0.66775	0.0582	0.1426	0.0582	0.07132	0.0287	0.07539	0.0583	0.06806	0.1163	0.292	0.5823	4.01202	0.582	3.5786	0.2914	0.69058	0.291	0.54427	1.1641	9.53214	1.1639	8.77677	1.1648	7.92134	0.2911	0.75171	0.582	2.87091
0.1181	0.43983	0.0288	0.18477	0.0292	0.162	0.116	0.66938	0.0584	0.14281	0.0584	0.07193	0.0288	0.07539	0.0585	0.06806	0.1166	0.29302	0.584	4.03383	0.5836	3.59776	0.2922	0.69302	0.2918	0.54834	1.1675	9.53439	1.1674	8.77371	1.1682	7.94559	0.292	0.75558	0.5836	2.88701
0.1185	0.44105	0.0289	0.18538	0.0293	0.16281	0.1164	0.67101	0.0586	0.14362	0.0585	0.07193	0.0289	0.07539	0.0586	0.06806	0.117	0.29404	0.5856	4.05543	0.5853	3.61671	0.293	0.69567	0.2927	0.55242	1.1708	9.53581	1.1706	8.77025	1.1715	7.96943	0.2928	0.75945	0.5854	2.90331
0.1188	0.44268	0.029	0.18538	0.0294	0.16302	0.1167	0.67264	0.0587	0.14383	0.0587	0.07193	0.029	0.07539	0.0588	0.06867	0.1173	0.29526	0.5874	4.07743	0.587	3.63586	0.2939	0.69791	0.2935	0.5565	1.174	9.53683	1.1739	8.76638	1.1748	7.99266	0.2936	0.76353	0.587	2.91982
0.1191	0.44411	0.029	0.1864	0.0294	0.16322	0.1171	0.67407	0.0589	0.14464	0.0589	0.07193	0.029	0.07621	0.059	0.06908	0.1176	0.29628	0.5889	4.09944	0.5887	3.65502	0.2947	0.70015	0.2943	0.56037	1.1774	9.53765	1.1774	8.76251	1.1782	8.01467	0.2945	0.76699	0.5887	2.93632
0.1194	0.44533	0.0291	0.1864	0.0295	0.16403	0.1174	0.6759	0.059	0.14484	0.059	0.07254	0.0291	0.07641	0.0591	0.06908	0.118	0.2973	0.5906	4.12165	0.5903	3.67417	0.2955	0.7028	0.2951	0.56444	1.1807	9.53887	1.1805	8.75843	1.1816	8.03647	0.2953	0.77086	0.5903	2.95262
0.1198	0.44675	0.0292	0.18681	0.0296	0.16403	0.1177	0.67733	0.0592	0.14566	0.0592	0.07295	0.0292	0.07641	0.0593	0.06908	0.1183	0.29832	0.5922	4.14447	0.5921	3.69312	0.2963	0.70545	0.296	0.56831	1.1842	9.5403	1.1841	8.75436	1.1848	8.05991	0.2961	0.77473	0.5921	2.96933
0.1201	0.44798	0.0293	0.18742	0.0297	0.16444	0.118	0.67896	0.0594	0.14607	0.0594	0.07295	0.0293	0.07641	0.0595	0.06949	0.1186	0.29934	0.594	4.16689	0.5937	3.71228	0.2972	0.70871	0.2968	0.57219	1.1874	9.54233	1.1873	8.75048	1.1882	8.08171	0.297	0.77881	0.5937	2.98563
0.1205	0.4492	0.0294	0.18742	0.0298	0.16505	0.1184	0.68059	0.0595	0.14668	0.0595	0.07295	0.0294	0.07662	0.0596	0.0701	0.119	0.30036	0.5956	4.18971	0.5954	3.73164	0.298	0.71177	0.2976	0.57626	1.1907	9.54478	1.1906	8.7458	1.1914	8.10311	0.2978	0.78248	0.5953	3.00173
0.1208	0.45042	0.0295	0.18783	0.0299	0.16505	0.1187	0.68222	0.0597	0.14729	0.0597	0.07295	0.0295	0.07743	0.0598	0.0701	0.1193	0.30138	0.5973	4.21274	0.597	3.75099	0.2989	0.71462	0.2985	0.58013	1.194	9.54743	1.194	8.74152	1.1949	8.1245	0.2987	0.78635	0.597	3.01803
0.1211	0.45185	0.0295	0.18844	0.03	0.16566	0.119	0.68385	0.0599	0.1477	0.0599	0.07356	0.0295	0.07743	0.06	0.0701	0.1196	0.3026	0.5989	4.23556	0.5987	3.77015	0.2997	0.71747	0.2993	0.58421	1.1974	9.55069	1.1973	8.73663	1.1981	8.14366	0.2995	0.79022	0.5987	3.03434
0.1215	0.45307	0.0296	0.18844	0.03	0.16607	0.1194	0.68528	0.06	0.14851	0.06	0.07397	0.0296	0.07743	0.0601	0.07071	0.12	0.30382	0.6006	4.25858	0.6003	3.78971	0.3006	0.72012	0.3002	0.58828	1.2007	9.55415	1.2007	8.73153	1.2015	8.16342	0.3003	0.79409	0.6003	3.05064
0.1218	0.45429	0.0297	0.18905	0.0301	0.16607	0.1197	0.68711	0.0602	0.14871	0.0602	0.07397	0.0297	0.07743	0.0603	0.07112	0.1203	0.30484	0.6022	4.28141	0.6021	3.80927	0.3014	0.72257	0.3009	0.59236	1.2041	9.55823	1.2041	8.72644	1.2048	8.18156	0.3011	0.79796	0.602	3.06694
0.1221	0.45551	0.0298	0.18946	0.0302	0.16709	0.1201	0.68874	0.0604	0.14973	0.0604	0.07397	0.0298	0.07743	0.0605	0.07112	0.1207	0.30606	0.6041	4.30443	0.6036	3.82883	0.3023	0.72522	0.3018	0.59643	1.2074	9.56291	1.2072	8.72134	1.2081	8.20051	0.302	0.80183	0.6037	3.08283
0.1225	0.45694	0.0299	0.18946	0.0303	0.16709	0.1204	0.69037	0.0605	0.14994	0.0605	0.07438	0.0299	0.07845	0.0606	0.07112	0.121	0.30728	0.6056	4.32787	0.6053	3.84819	0.303	0.72766	0.3026	0.60051	1.2108	9.56699	1.2107	8.71625	1.2114	8.21824	0.3028	0.80571	0.6053	3.09873
0.1228	0.45837	0.03	0.19048	0.0304	0.1675	0.1207	0.692	0.0607	0.15075	0.0607	0.07499	0.03	0.07845	0.0608	0.07213	0.1213	0.30851	0.6073	4.35069	0.607	3.86775	0.3039	0.73031	0.3035	0.60479	1.214	9.57066	1.2139	8.71014	1.2148	8.23515	0.3036	0.80958	0.607	3.11482
0.1231	0.45979	0.0301	0.19048	0.0305	0.16811	0.1211	0.69343	0.0609	0.15136	0.0609	0.07499	0.0301	0.07845	0.061	0.07213	0.1216	0.30953	0.6089	4.37371	0.6088	3.88793	0.3048	0.73276	0.3043	0.60886	1.2174	9.57392	1.2173	8.70423	1.2181	8.25125	0.3045	0.81365	0.6087	3.13092
0.1235	0.46122	0.0301	0.19088	0.0305	0.16831	0.1214	0.69526	0.061	0.15177	0.061	0.07499	0.0301	0.07845	0.0611	0.07213	0.122	0.31095	0.6107	4.39654	0.6103	3.90749	0.3056	0.73541	0.3052	0.61314	1.2207	9.57697	1.2207	8.69812	1.2215	8.26653	0.3053	0.81752	0.6103	3.14682
0.1238	0.46264	0.0302	0.1915	0.0306	0.16913	0.1218	0.69689	0.0612	0.15238	0.0612	0.07539	0.0302	0.07845	0.0613	0.07275	0.1223	0.31197	0.6122	4.4216	0.612	3.92725	0.3064	0.73744	0.306	0.61742	1.2241	9.57922	1.224	8.69261	1.2248	8.28222	0.3061	0.8214	0.612	3.16312
0.1242	0.46427	0.0303	0.1915	0.0307	0.16913	0.1221	0.69852	0.0614	0.15279	0.0614	0.07601	0.0303	0.07886	0.0615	0.07315	0.1227	0.31319	0.6139	4.44503	0.6137	3.94702	0.3072	0.73989	0.3068	0.6215	1.2274	9.58085	1.2274	8.6863	1.2282	8.29812	0.307	0.82506	0.6137	3.17942
0.1245	0.4655	0.0304	0.19231	0.0308	0.16994	0.1224	0.70015	0.0615	0.1536	0.0615	0.07601	0.0304	0.07947	0.0616	0.07315	0.123	0.31442	0.6156	4.46826	0.6154	3.96638	0.3081	0.74254	0.3076	0.62557	1.2307	9.58227	1.2307	8.68039	1.2314	8.31319	0.3078	0.82894	0.6153	3.19552
0.1248	0.46692	0.0305	0.19251	0.0309	0.17015	0.1228	0.70158	0.0617	0.15381	0.0617	0.07601	0.0305	0.07947	0.0618	0.07336	0.1233	0.31544	0.6173	4.4917	0.617	3.98635	0.3089	0.74457	0.3085	0.62965	1.234	9.58227	1.2339	8.67387	1.2348	8.32909	0.3086	0.83281	0.617	3.21202
0.1251	0.46835	0.0306	0.19251	0.031	0.17035	0.1231	0.70341	0.0619	0.15483	0.0619	0.07662	0.0306	0.07947	0.062	0.07417	0.1236	0.31666	0.6189	4.51554	0.6187	4.00591	0.3097	0.74682	0.3093	0.63372	1.2374	9.58105	1.2374	8.66694	1.2381	8.34437	0.3095	0.83668	0.6187	3.22832
0.1255	0.46957	0.0307	0.19353	0.031	0.17117	0.1234	0.70464	0.062	0.15503	0.0621	0.07702	0.0307	0.07947	0.0621	0.07417	0.124	0.31768	0.6207	4.53938	0.6203	4.02547	0.3106	0.74906	0.3102	0.638	1.2407	9.57942	1.2406	8.66021	1.2415	8.35965	0.3103	0.84035	0.6204	3.24503
0.1258	0.4712	0.0307	0.19353	0.0311	0.17117	0.1238	0.70647	0.0622	0.15584	0.0622	0.07702	0.0307	0.07967	0.0623	0.07417	0.1243	0.3189	0.6223	4.56505	0.6221	4.04483	0.3114	0.7515	0.311	0.64208	1.2441	9.57697	1.244	8.65329	1.2449	8.37534	0.3111	0.84422	0.622	3.26174
0.1262	0.47242	0.0308	0.19374	0.0312	0.17157	0.1241	0.70769	0.0624	0.15605	0.0624	0.07723	0.0308	0.08049	0.0625	0.07499	0.1247	0.32012	0.624	4.58971	0.6236	4.06439	0.3122	0.75374	0.3118	0.64615	1.2474	9.57371	1.2473	8.64636	1.2481	8.39124	0.312	0.84809	0.6236	3.27825
0.1265	0.47365	0.0309	0.19455	0.0313	0.17219	0.1244	0.70932	0.0625	0.15686	0.0625	0.07804	0.0309	0.08049	0.0626	0.07519	0.125	0.32114	0.6256	4.61416	0.6254	4.08375	0.313	0.75599	0.3126	0.65023	1.2508	9.57005	1.2506	8.63902	1.2514	8.40693	0.3128	0.85196	0.6253	3.29496
0.1268	0.47527	0.031	0.19455	0.0314	0.17219	0.1248	0.71075	0.0627	0.15727	0.0627	0.07804	0.031	0.08049	0.0628	0.07519	0.1253	0.32216	0.6273	4.63841	0.6269	4.1029	0.3139	0.75802	0.3135	0.65451	1.254	9.56495	1.2539	8.63148	1.2548	8.42323	0.3137	0.85563	0.627	3.31187
0.1271	0.4765	0.0311	0.19516	0.0314	0.1728	0.1251	0.71218	0.0629	0.15788	0.0629	0.07804	0.0311	0.08049	0.063	0.0758	0.1257	0.32338	0.6289	4.66307	0.6287	4.12226	0.3147	0.76026	0.3143	0.65858	1.2573	9.55843	1.2573	8.62374	1.2581	8.43974	0.3145	0.8595	0.6287	3.32837
0.1275	0.47772	0.0312	0.19557	0.0315	0.1732	0.1254	0.7136	0.063	0.15849	0.063	0.07804	0.0312	0.0813	0.0631	0.07621	0.126	0.3244	0.6306	4.68772	0.6303	4.14162	0.3156	0.7623	0.3152	0.66286	1.2607	9.55191	1.2606	8.616	1.2616	8.45665	0.3153	0.86358	0.6303	3.34508
0.1279	0.47915	0.0312	0.19577	0.0316	0.1732	0.1257	0.71523	0.0632	0.1589	0.0632	0.07906	0.0313	0.08151	0.0633	0.07621	0.1263	0.32542	0.6323	4.7136	0.6321	4.16098	0.3164	0.76454	0.316	0.66735	1.2641	9.54457	1.2641	8.60805	1.2648	8.47397	0.3162	0.86745	0.632	3.36179
0.1282	0.48057	0.0313	0.19659	0.0317	0.17422	0.1261	0.71666	0.0634	0.15972	0.0634	0.07906	0.0313	0.08151	0.0635	0.07641	0.1266	0.32644	0.6339	4.73928	0.6336	4.18034	0.3172	0.76658	0.3168	0.67142	1.2674	9.53663	1.2673	8.5999	1.2682	8.4919	0.317	0.87152	0.6337	3.3785
0.1286	0.482	0.0314	0.19659	0.0318	0.17422	0.1265	0.71829	0.0635	0.15992	0.0635	0.07906	0.0314	0.08151	0.0636	0.07723	0.127	0.32746	0.6356	4.76393	0.6354	4.2001	0.3181	0.76882	0.3176	0.6757	1.2708	9.52807	1.2707	8.59154	1.2714	8.50963	0.3178	0.8756	0.6354	3.39521
0.1288	0.48363	0.0315	0.1972	0.0319	0.17443	0.1268	0.71971	0.0637	0.16073	0.0637	0.07906	0.0315	0.08192	0.0638	0.07723	0.1273	0.32848	0.6374	4.78818	0.637	4.21987	0.3189	0.77086	0.3185	0.67998	1.274	9.5187	1.2739	8.58319	1.2748	8.52756	0.3187	0.87967	0.6371	3.41192
0.1292	0.48485	0.0316	0.19761	0.032	0.17524	0.1271	0.72134	0.0639	0.16094	0.0639	0.07988	0.0316	0.08253	0.064	0.07723	0.1276	0.3297	0.639	4.81386	0.6387	4.23943	0.3197	0.7729	0.3193	0.68467	1.2774	9.50892	1.2773	8.57483	1.2782	8.5459	0.3195	0.88375	0.6387	3.42843
0.1295	0.48648	0.0317	0.19761	0.032	0.17524	0.1275	0.72298	0.064	0.16175	0.064	0.08008	0.0317	0.08253	0.0641	0.07825	0.128	0.33072	0.6406	4.83872	0.6403	4.2594	0.3206	0.77473	0.3201	0.68874	1.2807	9.49832	1.2806	8.56607	1.2815	8.56485	0.3203	0.88762	0.6403	3.44513
0.1299	0.4877	0.0317	0.19842	0.0321	0.17545	0.1278	0.72481	0.0642	0.16216	0.0642	0.08008	0.0318	0.08253	0.0643	0.07825	0.1283	0.33174	0.6423	4.86439	0.6422	4.27916	0.3215	0.77677	0.321	0.69343	1.2841	9.48732	1.284	8.55772	1.2848	8.5836	0.3212	0.8917	0.642	3.46184
0.1302	0.48913	0.0318	0.19863	0.0322	0.17626	0.1281	0.72644	0.0644	0.16297	0.0644	0.08008	0.0318	0.08253	0.0645	0.07825	0.1286	0.33276	0.644	4.88864	0.6436	4.29954	0.3223	0.77901	0.3218	0.69791	1.2875	9.47631	1.2872	8.54896	1.2882	8.60255	0.322	0.89577	0.6437	3.47815
0.1305	0.49076	0.0319	0.19883	0.0323	0.17626	0.1285	0.72787	0.0645	0.16338	0.0646	0.0811	0.0319	0.08334	0.0646	0.07927	0.129	0.33398	0.6456	4.9133	0.6453	4.3191	0.323	0.78105	0.3226	0.70239	1.2907	9.4647	1.2906	8.5404	1.2914	8.62089	0.3228	0.89985	0.6454	3.49506
0.1309	0.49198	0.032	0.19964	0.0324	0.17667	0.1288	0.7295	0.0647	0.16399	0.0647	0.0811	0.032	0.08355	0.0648	0.07927	0.1293	0.335	0.6473	4.93754	0.6469	4.33928	0.3238	0.78288	0.3234	0.70708	1.294	9.45267	1.2939	8.53163	1.2949	8.63902	0.3236	0.90392	0.6471	3.51177
0.1312	0.49361	0.0321	0.19964	0.0325	0.17728	0.1291	0.73113	0.0648	0.16481	0.0649	0.0811	0.0321	0.08355	0.065	0.07927	0.1296	0.33602	0.649	4.96159	0.6488	4.35965	0.3247	0.78472	0.3243	0.71116	1.2974	9.44045	1.2973	8.52287	1.2981	8.65675	0.3245	0.90739	0.6486	3.52888
0.1315	0.49483	0.0322	0.20005	0.0326	0.17728	0.1295	0.73276	0.065	0.16501	0.065	0.0813	0.0322	0.08355	0.0651	0.08029	0.13	0.33704	0.6506	4.98584	0.6503	4.37962	0.3255	0.78655	0.3251	0.71564	1.3007	9.42761	1.3006	8.51391	1.3015	8.67407	0.3253	0.91126	0.6503	3.54539
0.1319	0.49626	0.0323	0.20066	0.0326	0.17789	0.1298	0.73418	0.0652	0.16603	0.0652	0.08212	0.0323	0.08395	0.0653	0.08029	0.1303	0.33826	0.6523	5.01049	0.6521	4.39939	0.3264	0.78859	0.326	0.72033	1.3042	9.41518	1.304	8.50514	1.3048	8.69098	0.3262	0.91513	0.652	3.56251
0.1322	0.49768	0.0323	0.20066	0.0327	0.1783	0.1301	0.73581	0.0654	0.16644	0.0654	0.08212	0.0324	0.08456	0.0655	0.08029	0.1307	0.33928	0.654	5.03576	0.6536	4.41977	0.3273	0.79063	0.3268	0.72461	1.3074	9.40275	1.3073	8.49638	1.3081	8.70708	0.327	0.9188	0.6538	3.57962
0.1325	0.49911	0.0324	0.20148	0.0328	0.1783	0.1305	0.73724	0.0655	0.16705	0.0655	0.08212	0.0324	0.08456	0.0656	0.0811	0.131	0.3403	0.6556	5.05797	0.6554	4.44014	0.3281	0.79246	0.3276	0.72888	1.3107	9.39032	1.3106	8.48742	1.3115	8.72236	0.3278	0.92247	0.6554	3.59674
0.1329	0.50054	0.0325	0.20168	0.0329	0.17911	0.1308	0.73907	0.0657	0.16766	0.0657	0.08212	0.0325	0.08456	0.0658	0.0813	0.1313	0.34152	0.6573	5.08202	0.657	4.45991	0.3289	0.79429	0.3285	0.73296	1.3141	9.37728	1.3139	8.47804	1.3148	8.73642	0.3286	0.92593	0.657	3.61386
0.1332	0.50196	0.0326	0.20168	0.033	0.17932	0.1311	0.7403	0.0659	0.16807	0.0659	0.08212	0.0326	0.08456	0.066	0.0813	0.1317	0.34254	0.6589	5.10749	0.6589	4.47988	0.3297	0.79613	0.3293	0.73683	1.3173	9.36403	1.3173	8.46867	1.3181	8.75008	0.3295	0.9296	0.6586	3.63118
0.1335	0.50318	0.0327	0.2027	0.033	0.17952	0.1315	0.74193	0.0661	0.16888	0.066	0.08314	0.0327	0.08558	0.0661	0.08192	0.132	0.34376	0.6606	5.13194	0.6604	4.50025	0.3306	0.79776	0.3302	0.74091	1.3208	9.35059	1.3205	8.4593	1.3215	8.76291	0.3303	0.93327	0.6603	3.64829
0.1339	0.50481	0.0328	0.2027	0.0331	0.18034	0.1318	0.74335	0.0662	0.16909	0.0662	0.08314	0.0328	0.08558	0.0663	0.08232	0.1323	0.34478	0.6623	5.1568	0.6621	4.52063	0.3314	0.79959	0.3309	0.74498	1.3241	9.33714	1.324	8.44931	1.3248	8.77534	0.3311	0.93693	0.662	3.66541
0.1343	0.50624	0.0328	0.2029	0.0332	0.18034	0.1322	0.74478	0.0664	0.1701	0.0664	0.08314	0.0329	0.08558	0.0665	0.08232	0.1326	0.346	0.664	5.18044	0.6636	4.54101	0.3322	0.80143	0.3319	0.74845	1.3274	9.32328	1.3273	8.44014	1.3282	8.78696	0.332	0.9406	0.6637	3.68232
0.1346	0.50746	0.0329	0.20372	0.0333	0.18074	0.1325	0.74641	0.0665	0.17051	0.0665	0.08314	0.0329	0.08558	0.0666	0.08273	0.133	0.34702	0.6657	5.20489	0.6654	4.56057	0.333	0.80326	0.3327	0.75191	1.3308	9.30922	1.3306	8.42995	1.3314	8.79776	0.3329	0.94427	0.6653	3.69924
0.1349	0.50909	0.033	0.20372	0.0334	0.18136	0.1328	0.74783	0.0667	0.17112	0.0667	0.08314	0.033	0.08558	0.0668	0.08334	0.1333	0.34804	0.6673	5.22894	0.667	4.58074	0.3339	0.80489	0.3335	0.75537	1.334	9.29475	1.334	8.41977	1.3348	8.80713	0.3337	0.94814	0.667	3.71635
0.1352	0.51031	0.0331	0.20433	0.0335	0.18136	0.1332	0.74947	0.0669	0.17153	0.0669	0.08416	0.0331	0.08619	0.067	0.08334	0.1336	0.34926	0.669	5.25298	0.6688	4.60112	0.3347	0.80652	0.3343	0.75863	1.3374	9.27927	1.3372	8.40958	1.3381	8.8163	0.3345	0.95201	0.6686	3.73306
0.1356	0.51194	0.0332	0.20474	0.0336	0.18176	0.1335	0.75089	0.067	0.17214	0.067	0.08416	0.0332	0.0866	0.0671	0.08355	0.134	0.35028	0.6707	5.27702	0.6703	4.6215	0.3356	0.80835	0.3351	0.7621	1.3407	9.26337	1.3406	8.39939	1.3415	8.82466	0.3353	0.95548	0.6704	3.74936
0.1359	0.51337	0.0333	0.20474	0.0336	0.18237	0.1339	0.75232	0.0672	0.17214	0.0672	0.08416	0.0333	0.0866	0.0673	0.08436	0.1343	0.3515	0.6724	5.30127	0.672	4.64187	0.3364	0.80998	0.336	0.76577	1.344	9.24768	1.344	8.3892	1.3449	8.8326	0.3362	0.95955	0.6721	3.76607
0.1362	0.51459	0.0334	0.20535	0.0337	0.18237	0.1342	0.75374	0.0674	0.17296	0.0674	0.08416	0.0334	0.0866	0.0675	0.08436	0.1346	0.35273	0.6739	5.32756	0.6736	4.66307	0.3372	0.81161	0.3368	0.76923	1.3475	9.23179	1.3472	8.37901	1.3482	8.84014	0.337	0.96342	0.6737	3.78258
0.1366	0.51622	0.0334	0.20576	0.0338	0.18299	0.1345	0.75537	0.0675	0.17316	0.0675	0.08518	0.0335	0.0866	0.0676	0.08436	0.135	0.35374	0.6756	5.35018	0.6756	4.68365	0.3381	0.81345	0.3376	0.77269	1.3507	9.21549	1.3507	8.36882	1.3514	8.84666	0.3378	0.96729	0.6753	3.79888
0.1369	0.51765	0.0335	0.20576	0.0339	0.18339	0.1348	0.7566	0.0677	0.17357	0.0677	0.08518	0.0335	0.0866	0.0678	0.08436	0.1353	0.35476	0.6773	5.37504	0.6771	4.70464	0.3389	0.81508	0.3385	0.77636	1.3541	9.19898	1.3539	8.35863	1.3549	8.85176	0.3387	0.97137	0.677	3.81498
0.1372	0.51928	0.0336	0.20637	0.034	0.18339	0.1352	0.75823	0.0679	0.17418	0.0679	0.08518	0.0336	0.08701	0.068	0.08518	0.1357	0.35599	0.679	5.39908	0.6787	4.72542	0.3397	0.81671	0.3393	0.77983	1.3574	9.18227	1.3573	8.34845	1.3581	8.85685	0.3395	0.97545	0.6786	3.83128
0.1376	0.5205	0.0337	0.20677	0.034	0.18421	0.1355	0.75965	0.068	0.17418	0.068	0.08538	0.0337	0.08762	0.0682	0.08538	0.136	0.35721	0.6806	5.42415	0.6803	4.74641	0.3405	0.81854	0.3401	0.78349	1.3607	9.16516	1.3607	8.33826	1.3616	8.86113	0.3403	0.97932	0.6805	3.84778
0.1379	0.52233	0.0338	0.20677	0.0341	0.18441	0.1358	0.76108	0.0682	0.1752	0.0682	0.08619	0.0338	0.08762	0.0683	0.08538	0.1363	0.35823	0.6823	5.4484	0.6821	4.76719	0.3414	0.82058	0.3409	0.78757	1.3641	9.14824	1.364	8.32807	1.3649	8.86459	0.3411	0.98319	0.682	3.86409
0.1382	0.52376	0.0339	0.20698	0.0342	0.18441	0.1362	0.76271	0.0684	0.1752	0.0684	0.08619	0.0339	0.08762	0.0685	0.08538	0.1366	0.35945	0.684	5.47326	0.6836	4.78757	0.3422	0.82241	0.3418	0.79165	1.3674	9.13153	1.3674	8.31808	1.3681	8.86786	0.342	0.98706	0.6836	3.88059
0.1386	0.52539	0.0339	0.20779	0.0343	0.18543	0.1365	0.76414	0.0686	0.17601	0.0685	0.08619	0.034	0.08762	0.0686	0.08599	0.137	0.36067	0.6857	5.49832	0.6854	4.80876	0.343	0.82445	0.3426	0.79572	1.3708	9.11503	1.3707	8.30871	1.3715	8.8701	0.3428	0.99114	0.6852	3.89689
0.1389	0.52682	0.034	0.20779	0.0344	0.18543	0.1369	0.76577	0.0687	0.17642	0.0687	0.08619	0.0341	0.08782	0.0688	0.0864	0.1373	0.3619	0.6873	5.52257	0.687	4.82934	0.3439	0.82649	0.3435	0.79959	1.3741	9.09832	1.3739	8.29812	1.3748	8.87213	0.3437	0.99521	0.6871	3.91381
0.1393	0.52845	0.0341	0.20779	0.0345	0.18584	0.1372	0.76719	0.0689	0.17723	0.0689	0.08701	0.0341	0.08864	0.069	0.0864	0.1376	0.36312	0.6891	5.54763	0.6887	4.84972	0.3448	0.82873	0.3443	0.80387	1.3773	9.08161	1.3773	8.28732	1.3781	8.87356	0.3445	0.99908	0.6887	3.93051
0.1396	0.52967	0.0342	0.20881	0.0345	0.18645	0.1375	0.76862	0.069	0.17785	0.069	0.08721	0.0342	0.08864	0.0691	0.0866	0.138	0.36414	0.6906	5.5731	0.6903	4.87071	0.3456	0.83118	0.3452	0.80795	1.3808	9.0647	1.3806	8.27713	1.3816	8.87499	0.3453	1.00316	0.6904	3.94763
0.1399	0.5315	0.0343	0.20881	0.0346	0.18645	0.1379	0.77025	0.0692	0.17825	0.0692	0.08721	0.0343	0.08864	0.0693	0.08742	0.1383	0.36536	0.6923	5.59857	0.6921	4.89068	0.3464	0.83362	0.346	0.81223	1.3841	9.04778	1.384	8.26653	1.3848	8.87682	0.3462	1.00723	0.692	3.96454
0.1402	0.53272	0.0344	0.20881	0.0347	0.18706	0.1382	0.77168	0.0694	0.17927	0.0694	0.08721	0.0344	0.08864	0.0695	0.08742	0.1386	0.36658	0.6939	5.62608	0.6937	4.91085	0.3472	0.83566	0.3468	0.81651	1.3875	9.03087	1.3874	8.25573	1.3882	8.87804	0.347	1.01131	0.6937	3.98146
0.1406	0.53456	0.0345	0.20983	0.0348	0.18747	0.1386	0.7731	0.0695	0.17968	0.0695	0.08803	0.0345	0.08905	0.0696	0.08762	0.139	0.3676	0.6956	5.64972	0.6955	4.93123	0.3481	0.83831	0.3476	0.82078	1.3907	9.01375	1.3906	8.24554	1.3915	8.87906	0.3478	1.01538	0.6953	3.99857
0.1409	0.53578	0.0345	0.20983	0.0349	0.18747	0.1389	0.77473	0.0697	0.18029	0.0697	0.08823	0.0346	0.08966	0.0698	0.08844	0.1393	0.36882	0.6973	5.67601	0.697	4.9516	0.3489	0.84075	0.3485	0.82527	1.3941	8.99664	1.394	8.23434	1.3948	8.88008	0.3487	1.01946	0.6971	4.01508
0.1413	0.53761	0.0346	0.20983	0.035	0.18808	0.1392	0.77596	0.0699	0.1809	0.0699	0.08823	0.0347	0.08966	0.07	0.08844	0.1397	0.37005	0.699	5.70005	0.6987	4.97117	0.3497	0.8434	0.3494	0.82934	1.3973	8.97891	1.3973	8.22354	1.3982	8.8809	0.3495	1.02374	0.6987	4.0322
0.1416	0.53883	0.0347	0.21085	0.035	0.18849	0.1395	0.77779	0.07	0.18131	0.07	0.08823	0.0347	0.08966	0.0702	0.08844	0.14	0.37106	0.7006	5.72593	0.7003	4.99134	0.3505	0.84585	0.3502	0.83423	1.4007	8.96098	1.4006	8.21233	1.4015	8.88253	0.3504	1.02781	0.7004	4.04911
0.1419	0.54067	0.0348	0.21085	0.0351	0.18849	0.1399	0.77901	0.0702	0.18212	0.0702	0.08884	0.0348	0.08966	0.0703	0.08945	0.1403	0.37229	0.7023	5.75099	0.7021	5.0109	0.3514	0.8485	0.3509	0.83851	1.4041	8.94264	1.4041	8.20092	1.4048	8.88395	0.3511	1.03209	0.7019	4.06602
0.1423	0.54189	0.0349	0.21126	0.0352	0.18869	0.1402	0.78064	0.0704	0.18233	0.0704	0.08925	0.0349	0.09007	0.0705	0.08945	0.1407	0.37331	0.704	5.77545	0.7037	5.03107	0.3522	0.85094	0.3518	0.84279	1.4075	8.9245	1.4073	8.18991	1.4083	8.88579	0.352	1.03617	0.7037	4.08253
0.1426	0.54372	0.035	0.21187	0.0353	0.18951	0.1406	0.78207	0.0705	0.18335	0.0705	0.08925	0.035	0.09068	0.0706	0.08966	0.141	0.37453	0.7058	5.80051	0.7054	5.05064	0.3531	0.85359	0.3527	0.84727	1.4107	8.90616	1.4106	8.1783	1.4114	8.88783	0.3528	1.04024	0.7053	4.09924
0.143	0.54535	0.035	0.21187	0.0354	0.18951	0.1409	0.78349	0.0707	0.18355	0.0707	0.08925	0.0351	0.09068	0.0708	0.09047	0.1413	0.37555	0.7073	5.82781	0.7069	5.0702	0.3539	0.85604	0.3535	0.85176	1.4141	8.88742	1.414	8.16668	1.4149	8.88905	0.3537	1.04452	0.7071	4.11574
0.1433	0.54698	0.0351	0.21268	0.0355	0.18951	0.1412	0.78512	0.0709	0.18437	0.0709	0.08945	0.0351	0.09068	0.071	0.09047	0.1417	0.37677	0.709	5.85023	0.7087	5.08996	0.3548	0.85889	0.3543	0.85583	1.4173	8.86847	1.4172	8.15487	1.4182	8.89047	0.3545	1.0486	0.7087	4.13204
0.1436	0.54882	0.0352	0.21289	0.0355	0.19052	0.1416	0.78655	0.071	0.18477	0.071	0.09027	0.0352	0.09068	0.0711	0.09047	0.142	0.37779	0.7106	5.87489	0.7104	5.10953	0.3557	0.86174	0.3552	0.86011	1.4208	8.84931	1.4207	8.14264	1.4215	8.8921	0.3553	1.05288	0.7103	4.14834
0.1439	0.55024	0.0353	0.21289	0.0356	0.19052	0.1419	0.78818	0.0712	0.18538	0.0712	0.09027	0.0353	0.09068	0.0713	0.09149	0.1423	0.37901	0.7123	5.89954	0.7121	5.12909	0.3564	0.86419	0.356	0.86439	1.424	8.83036	1.424	8.13102	1.4249	8.89373	0.3562	1.05716	0.7119	4.16465
0.1443	0.55187	0.0354	0.2139	0.0357	0.19052	0.1422	0.78961	0.0714	0.18599	0.0714	0.09027	0.0354	0.09129	0.0715	0.09149	0.1427	0.38023	0.7139	5.92644	0.7137	5.14865	0.3572	0.86684	0.3568	0.86867	1.4274	8.81141	1.4273	8.11921	1.4282	8.89577	0.357	1.06123	0.7137	4.18115
0.1446	0.5535	0.0355	0.2139	0.0358	0.19154	0.1425	0.79103	0.0715	0.1864	0.0715	0.09027	0.0355	0.0917	0.0717	0.09149	0.143	0.38125	0.7157	5.94926	0.7155	5.16821	0.3581	0.86928	0.3576	0.87275	1.4307	8.79266	1.4307	8.10739	1.4315	8.89761	0.3578	1.06531	0.7154	4.19745
0.145	0.55534	0.0356	0.21431	0.0359	0.19154	0.1429	0.79246	0.0717	0.18722	0.0717	0.09088	0.0356	0.0917	0.0718	0.09251	0.1433	0.38227	0.7173	5.97575	0.717	5.18757	0.3589	0.87193	0.3585	0.87702	1.4341	8.77371	1.4339	8.09536	1.4348	8.89924	0.3587	1.06938	0.7171	4.21396
0.1453	0.55717	0.0356	0.21492	0.036	0.19175	0.1433	0.79409	0.0719	0.18762	0.0719	0.09129	0.0357	0.0917	0.072	0.09251	0.1436	0.38349	0.719	5.99878	0.7187	5.20693	0.3597	0.87438	0.3593	0.8813	1.4374	8.75497	1.4373	8.08293	1.4381	8.90066	0.3595	1.07346	0.7186	4.23087
0.1456	0.559	0.0357	0.21492	0.0361	0.19256	0.1436	0.79531	0.072	0.18844	0.072	0.09129	0.0357	0.0917	0.0722	0.09272	0.144	0.38451	0.7206	6.02466	0.7204	5.22608	0.3605	0.87743	0.3602	0.88538	1.4407	8.73622	1.4407	8.0705	1.4416	8.90148	0.3604	1.07774	0.7204	4.24758
0.146	0.56063	0.0358	0.21553	0.0361	0.19256	0.1439	0.79674	0.0722	0.18905	0.0722	0.09129	0.0358	0.09231	0.0723	0.09353	0.1443	0.38553	0.7224	6.04748	0.7221	5.24524	0.3614	0.88008	0.361	0.89007	1.4441	8.71747	1.4439	8.05828	1.4449	8.90209	0.3611	1.08181	0.722	4.26449
0.1463	0.56226	0.0359	0.21594	0.0362	0.19277	0.1443	0.79817	0.0724	0.18946	0.0724	0.09129	0.0359	0.09272	0.0725	0.09353	0.1447	0.38675	0.724	6.07193	0.7237	5.26459	0.3623	0.88253	0.3618	0.89455	1.4475	8.69913	1.4474	8.04564	1.4482	8.90229	0.362	1.08589	0.7237	4.2812
0.1466	0.5641	0.036	0.21594	0.0363	0.19358	0.1446	0.79939	0.0725	0.19027	0.0725	0.09231	0.036	0.09272	0.0727	0.09435	0.145	0.38777	0.7257	6.09679	0.7254	5.28375	0.3631	0.88538	0.3626	0.89862	1.4507	8.68059	1.4506	8.03281	1.4515	8.90168	0.3628	1.09017	0.7253	4.29812
0.1469	0.56573	0.0361	0.21676	0.0364	0.19358	0.1449	0.80102	0.0727	0.19068	0.0727	0.09231	0.0361	0.09272	0.0728	0.09455	0.1453	0.38879	0.7273	6.12226	0.727	5.3025	0.3639	0.88823	0.3635	0.90372	1.4542	8.66184	1.454	8.01997	1.4548	8.90046	0.3637	1.09424	0.7271	4.31523
0.1473	0.56736	0.0361	0.21696	0.0365	0.19399	0.1453	0.80224	0.0729	0.1915	0.0729	0.09231	0.0362	0.09292	0.073	0.09475	0.1456	0.38981	0.729	6.14692	0.7288	5.32145	0.3648	0.89068	0.3643	0.90779	1.4573	8.64289	1.4573	8.00652	1.4582	8.89903	0.3645	1.09832	0.7286	4.33235
0.1476	0.56919	0.0362	0.21696	0.0365	0.1946	0.1456	0.80346	0.0731	0.19211	0.073	0.09231	0.0362	0.09373	0.0732	0.09557	0.146	0.39083	0.7306	6.17219	0.7304	5.3404	0.3656	0.89353	0.3651	0.91289	1.4608	8.62374	1.4606	7.99328	1.4615	8.89659	0.3654	1.1026	0.7303	4.34926
0.148	0.57082	0.0363	0.21798	0.0366	0.1946	0.1459	0.80509	0.0732	0.19251	0.0732	0.09231	0.0363	0.09373	0.0733	0.09557	0.1463	0.39205	0.7324	6.19766	0.732	5.35955	0.3664	0.89638	0.366	0.91696	1.464	8.60479	1.464	7.97922	1.4648	8.89333	0.3662	1.10688	0.732	4.36638
0.1483	0.57245	0.0364	0.21798	0.0367	0.1946	0.1462	0.80632	0.0734	0.19333	0.0734	0.09231	0.0364	0.09373	0.0735	0.09638	0.1466	0.39307	0.734	6.22211	0.7336	5.3783	0.3672	0.89944	0.3668	0.92206	1.4674	8.58563	1.4673	7.96577	1.4682	8.88945	0.367	1.11116	0.7338	4.38329
0.1487	0.57428	0.0365	0.21818	0.0368	0.19542	0.1466	0.80774	0.0735	0.19374	0.0735	0.09231	0.0365	0.09373	0.0736	0.09659	0.147	0.39409	0.7357	6.24758	0.7354	5.39725	0.3681	0.90209	0.3676	0.92634	1.4708	8.56668	1.4707	7.95191	1.4714	8.88436	0.3678	1.11523	0.7353	4.4002
0.149	0.57591	0.0366	0.219	0.0369	0.19562	0.1469	0.80937	0.0737	0.19455	0.0737	0.09292	0.0366	0.09475	0.0738	0.09679	0.1473	0.39511	0.7372	6.27203	0.7371	5.4164	0.3689	0.90494	0.3684	0.93102	1.474	8.54753	1.474	7.93765	1.4748	8.87927	0.3687	1.11951	0.7371	4.41732
0.1493	0.57754	0.0367	0.219	0.037	0.19562	0.1473	0.8106	0.0739	0.19475	0.0739	0.09333	0.0367	0.09475	0.074	0.09761	0.1476	0.39633	0.7391	6.29608	0.7387	5.43535	0.3698	0.908	0.3693	0.9353	1.4773	8.52776	1.4772	7.92318	1.4782	8.87356	0.3695	1.12379	0.7386	4.43423
0.1496	0.57937	0.0367	0.2194	0.037	0.19643	0.1476	0.81223	0.074	0.19557	0.074	0.09333	0.0368	0.09475	0.0741	0.09761	0.148	0.39735	0.7406	6.32134	0.7404	5.45471	0.3705	0.91065	0.3701	0.93999	1.4808	8.50841	1.4806	7.9083	1.4815	8.86745	0.3703	1.12787	0.7404	4.45094
0.15	0.581	0.0368	0.22002	0.0371	0.19664	0.1479	0.81345	0.0742	0.19598	0.0742	0.09333	0.0368	0.09475	0.0743	0.09842	0.1483	0.39857	0.7423	6.3462	0.742	5.47387	0.3715	0.9135	0.371	0.94447	1.484	8.48844	1.484	7.89302	1.4849	8.86052	0.3711	1.13194	0.742	4.46826
0.1503	0.58284	0.0369	0.22002	0.0372	0.19664	0.1483	0.81488	0.0744	0.19659	0.0744	0.09333	0.0369	0.09577	0.0745	0.09862	0.1486	0.3998	0.744	6.37045	0.7437	5.49322	0.3723	0.91635	0.3718	0.94855	1.4876	8.46867	1.4873	7.87774	1.4882	8.8538	0.372	1.13622	0.7437	4.48477
0.1506	0.58467	0.037	0.22083	0.0373	0.19725	0.1486	0.8163	0.0745	0.1972	0.0746	0.09333	0.037	0.09577	0.0746	0.09883	0.149	0.40082	0.7457	6.39531	0.7454	5.51258	0.3731	0.91921	0.3727	0.95303	1.4907	8.4485	1.4906	7.86246	1.4914	8.84626	0.3729	1.1405	0.7453	4.50189
0.151	0.58651	0.0371	0.22103	0.0374	0.19766	0.149	0.81773	0.0747	0.19761	0.0747	0.09353	0.0371	0.09577	0.0748	0.09964	0.1493	0.40204	0.7473	6.42201	0.747	5.53174	0.3739	0.92226	0.3735	0.95751	1.4941	8.42812	1.4939	7.84717	1.4948	8.8379	0.3737	1.14457	0.747	4.5188
0.1513	0.58813	0.0372	0.22103	0.0375	0.19766	0.1493	0.81895	0.0749	0.19842	0.0749	0.09435	0.0372	0.09577	0.075	0.09964	0.1496	0.40326	0.749	6.44401	0.7488	5.5511	0.3748	0.92491	0.3743	0.96179	1.4974	8.40754	1.4973	7.83087	1.4982	8.82914	0.3745	1.14885	0.7487	4.53612
0.1517	0.58976	0.0372	0.22205	0.0375	0.19786	0.1496	0.82058	0.075	0.19883	0.075	0.09435	0.0373	0.09618	0.0751	0.10046	0.15	0.40428	0.7506	6.46867	0.7503	5.57045	0.3756	0.92776	0.3751	0.96587	1.5007	8.38696	1.5006	7.81477	1.5015	8.81997	0.3753	1.15293	0.7504	4.55283
0.152	0.5916	0.0373	0.22205	0.0376	0.19868	0.15	0.8218	0.0752	0.19964	0.0752	0.09435	0.0373	0.09679	0.0753	0.10066	0.1503	0.40571	0.7524	6.49353	0.752	5.58981	0.3764	0.93041	0.376	0.96994	1.5041	8.36536	1.504	7.79868	1.5049	8.80998	0.3762	1.15721	0.752	4.56974
0.1523	0.59323	0.0374	0.22205	0.0377	0.19868	0.1503	0.82323	0.0754	0.20005	0.0754	0.09475	0.0374	0.09679	0.0755	0.10107	0.1507	0.40672	0.7539	6.51778	0.7537	5.60897	0.3772	0.93306	0.3768	0.97443	1.5075	8.34437	1.5073	7.78278	1.5081	8.79939	0.377	1.16149	0.7538	4.58665
0.1527	0.59486	0.0375	0.22307	0.0378	0.19868	0.1506	0.82466	0.0755	0.20066	0.0756	0.09536	0.0375	0.09679	0.0757	0.10168	0.151	0.40795	0.7557	6.54243	0.7554	5.62812	0.3781	0.93612	0.3776	0.9785	1.5107	8.32297	1.5106	7.76668	1.5115	8.78757	0.3778	1.16556	0.7553	4.60377
0.153	0.59669	0.0376	0.22307	0.0379	0.19949	0.151	0.82588	0.0757	0.20148	0.0757	0.09536	0.0376	0.09679	0.0758	0.10188	0.1513	0.40917	0.7573	6.5673	0.7571	5.64727	0.3789	0.93856	0.3785	0.98278	1.5142	8.30137	1.514	7.75038	1.5148	8.77514	0.3787	1.16964	0.757	4.62109
0.1533	0.59873	0.0377	0.22307	0.038	0.19969	0.1513	0.82751	0.0759	0.20168	0.0759	0.09536	0.0377	0.09679	0.076	0.1027	0.1517	0.41019	0.7591	6.59154	0.7587	5.66643	0.3798	0.94121	0.3793	0.98686	1.5173	8.28018	1.5172	7.73388	1.5181	8.76149	0.3795	1.17371	0.7586	4.638
0.1537	0.60036	0.0377	0.22389	0.038	0.19969	0.1516	0.82873	0.076	0.2027	0.076	0.09577	0.0378	0.09679	0.0761	0.1027	0.152	0.41121	0.7606	6.61701	0.7604	5.68558	0.3806	0.94366	0.3802	0.99114	1.5208	8.25899	1.5207	7.71757	1.5215	8.74682	0.3804	1.17779	0.7604	4.65492
0.154	0.60199	0.0378	0.22409	0.0381	0.20051	0.152	0.83016	0.0762	0.20311	0.0762	0.09638	0.0379	0.09761	0.0763	0.10352	0.1523	0.41243	0.7623	6.64147	0.762	5.70433	0.3815	0.94671	0.381	0.99521	1.5241	8.2376	1.5239	7.70107	1.5248	8.73255	0.3811	1.18207	0.7619	4.67224
0.1544	0.60382	0.0379	0.22409	0.0382	0.20071	0.1523	0.83179	0.0764	0.20372	0.0764	0.09638	0.0379	0.09781	0.0765	0.10372	0.1527	0.41345	0.7639	6.66653	0.7637	5.72369	0.3823	0.94936	0.3818	0.99949	1.5275	8.21701	1.5273	7.68477	1.5281	8.71625	0.382	1.18614	0.7636	4.68915
0.1547	0.60545	0.038	0.22491	0.0383	0.20092	0.1526	0.83301	0.0765	0.20433	0.0766	0.09638	0.038	0.09781	0.0766	0.10372	0.153	0.41467	0.7658	6.68996	0.7654	5.74284	0.3831	0.95201	0.3827	1.00357	1.5308	8.19664	1.5306	7.66847	1.5316	8.70015	0.3829	1.19042	0.7653	4.70586
0.155	0.60708	0.0381	0.22511	0.0384	0.20173	0.153	0.83464	0.0767	0.20474	0.0767	0.0972	0.0381	0.09781	0.0768	0.10474	0.1533	0.41569	0.7673	6.71645	0.767	5.762	0.3839	0.95487	0.3835	1.00785	1.5341	8.17687	1.5339	7.65176	1.5347	8.68283	0.3837	1.1947	0.7671	4.72257
0.1554	0.60891	0.0382	0.22511	0.0385	0.20173	0.1533	0.83586	0.0769	0.20555	0.0769	0.0974	0.0382	0.09781	0.077	0.10474	0.1536	0.41691	0.769	6.74172	0.7687	5.78115	0.3847	0.95772	0.3843	1.01192	1.5374	8.15527	1.5373	7.63505	1.5382	8.6649	0.3845	1.19898	0.7687	4.73948
0.1557	0.61054	0.0383	0.22613	0.0385	0.20214	0.1536	0.83709	0.077	0.20576	0.077	0.0974	0.0383	0.09842	0.0772	0.10515	0.154	0.41793	0.7706	6.76617	0.7704	5.80031	0.3856	0.96057	0.3851	1.0162	1.5408	8.1349	1.5406	7.61814	1.5415	8.64636	0.3853	1.20306	0.7704	4.75639
0.156	0.61238	0.0383	0.22613	0.0386	0.20275	0.154	0.83872	0.0772	0.20677	0.0772	0.0974	0.0384	0.09883	0.0773	0.10576	0.1543	0.41915	0.7724	6.79124	0.772	5.81926	0.3864	0.96363	0.386	1.02028	1.544	8.11778	1.544	7.60122	1.5449	8.62659	0.3862	1.20734	0.772	4.7729
0.1564	0.61421	0.0384	0.22633	0.0387	0.20275	0.1543	0.83994	0.0774	0.20698	0.0773	0.09822	0.0384	0.09883	0.0775	0.10576	0.1546	0.42038	0.7739	6.81569	0.7737	5.83841	0.3872	0.96668	0.3868	1.02455	1.5475	8.09536	1.5473	7.58431	1.5483	8.60601	0.387	1.21161	0.7737	4.78961
0.1567	0.61604	0.0385	0.22715	0.0388	0.20357	0.1546	0.84116	0.0775	0.20779	0.0775	0.09842	0.0385	0.09883	0.0776	0.10637	0.155	0.4214	0.7757	6.84035	0.7754	5.85757	0.3881	0.96954	0.3876	1.02863	1.5508	8.07825	1.5506	7.5674	1.5514	8.58441	0.3878	1.21589	0.7753	4.80632
0.157	0.61767	0.0386	0.22715	0.0389	0.20377	0.155	0.84279	0.0777	0.2084	0.0777	0.09842	0.0386	0.09944	0.0778	0.10678	0.1553	0.42262	0.7773	6.8648	0.7771	5.87713	0.389	0.973	0.3885	1.03291	1.5541	8.06215	1.554	7.55008	1.5548	8.562	0.3887	1.22038	0.7771	4.82262
0.1573	0.61971	0.0387	0.22776	0.039	0.20377	0.1553	0.84422	0.0779	0.20881	0.0779	0.09862	0.0387	0.09985	0.078	0.10678	0.1556	0.42364	0.7791	6.88945	0.7787	5.89669	0.3898	0.97626	0.3893	1.03719	1.5574	8.04422	1.5572	7.53255	1.5582	8.53877	0.3895	1.22466	0.7787	4.83912
0.1577	0.62134	0.0388	0.22816	0.039	0.20479	0.1557	0.84544	0.078	0.20983	0.078	0.09944	0.0388	0.09985	0.0782	0.10779	0.156	0.42486	0.7806	6.91411	0.7804	5.91584	0.3906	0.97952	0.3901	1.04126	1.5608	8.02629	1.5607	7.51503	1.5614	8.51554	0.3903	1.22894	0.7804	4.85563
0.158	0.62338	0.0388	0.22816	0.0391	0.20479	0.156	0.84707	0.0782	0.21024	0.0782	0.09944	0.0389	0.09985	0.0783	0.10779	0.1563	0.42608	0.7823	6.93836	0.7821	5.9352	0.3915	0.98278	0.391	1.04554	1.564	8.00835	1.5639	7.4975	1.565	8.49129	0.3912	1.23342	0.782	4.87213
0.1583	0.62521	0.0389	0.22898	0.0392	0.2052	0.1563	0.84829	0.0784	0.21085	0.0784	0.09944	0.039	0.10066	0.0785	0.10861	0.1566	0.42731	0.784	6.96322	0.7837	5.95456	0.3923	0.98625	0.3918	1.04962	1.5675	7.99103	1.5673	7.47998	1.5681	8.4648	0.392	1.2379	0.7837	4.88864
0.1587	0.62705	0.039	0.22918	0.0393	0.20581	0.1567	0.84992	0.0785	0.21166	0.0785	0.09964	0.039	0.10087	0.0786	0.10881	0.1569	0.42832	0.7858	6.98828	0.7853	5.97392	0.3931	0.98971	0.3926	1.0539	1.5708	7.97392	1.5707	7.46225	1.5715	8.43362	0.3929	1.24198	0.7853	4.90494
0.159	0.62888	0.0391	0.22918	0.0394	0.20581	0.157	0.85115	0.0787	0.21207	0.0787	0.10046	0.0391	0.10087	0.0788	0.10902	0.1573	0.42934	0.7873	7.01437	0.787	5.99266	0.3939	0.99277	0.3935	1.05838	1.5741	7.9566	1.5739	7.44452	1.5749	8.40306	0.3937	1.24707	0.7872	4.92124
0.1594	0.63092	0.0392	0.2302	0.0395	0.20683	0.1574	0.85257	0.0789	0.21289	0.0789	0.10046	0.0392	0.10087	0.079	0.10983	0.1577	0.43036	0.7891	7.03902	0.7887	6.01182	0.3948	0.99603	0.3943	1.06266			1.5773	7.42639	1.5781	8.37106	0.3945	1.25115	0.7887	4.93754
0.1597	0.63275	0.0393	0.2302	0.0395	0.20683	0.1577	0.85339	0.079	0.2135	0.079	0.10046	0.0393	0.10168	0.0792	0.10983	0.158	0.43138	0.7906	7.06266	0.7904	6.03118	0.3956	0.99969	0.3951	1.06694			1.5807	7.40825	1.5816	8.33989	0.3953	1.25604	0.7903	4.95385
0.1601	0.63458	0.0393	0.2302	0.0396	0.20723	0.158	0.8538	0.0792	0.2139	0.0792	0.10148	0.0394	0.10188	0.0793	0.11085	0.1583	0.4326	0.7924	7.08813	0.792	6.05033	0.3964	1.00316	0.396	1.07142			1.5839	7.39012	1.5849	8.30871	0.3962	1.26032	0.792	4.96974
0.1604	0.63662	0.0394	0.23102	0.0397	0.20785	0.1583	0.854	0.0794	0.21492	0.0794	0.10148	0.0395	0.10188	0.0795	0.11085	0.1587	0.43362	0.7939	7.11279	0.7938	6.06908	0.3973	1.00662	0.3968	1.0759			1.5875	7.37157	1.5881	8.27489	0.397	1.26521	0.7938	4.98584
0.1607	0.63845	0.0395	0.23122	0.0398	0.20805	0.1587	0.85481	0.0796	0.21553	0.0795	0.10148	0.0396	0.10188	0.0797	0.11167	0.159	0.43464	0.7957	7.13805	0.7953	6.08823	0.3981	1.01009	0.3976	1.07998			1.5906	7.35364	1.5916	8.24187	0.3978	1.26949	0.7953	5.00194
0.1611	0.64049	0.0396	0.23122	0.0399	0.20886	0.159	0.85522	0.0797	0.21594	0.0797	0.10148	0.0396	0.1027	0.0798	0.11187	0.1593	0.43566	0.7972	7.16291	0.7971	6.10718	0.399	1.01355	0.3985	1.08426			1.594	7.3351	1.5947	8.20764	0.3987	1.27438	0.797	5.01803
0.1614	0.64232	0.0397	0.23224	0.04	0.20886	0.1593	0.85583	0.0799	0.21696	0.0799	0.10229	0.0397	0.1029	0.08	0.11248	0.1597	0.43668	0.7991	7.18798	0.7987	6.12593	0.3998	1.01742	0.3994	1.08854			1.5973	7.31635	1.5982	8.17219	0.3996	1.27866	0.7986	5.03352
0.1618	0.64436	0.0398	0.23224	0.04	0.20907	0.1597	0.85665	0.08	0.21737	0.08	0.1025	0.0398	0.1029	0.0801	0.11289	0.16	0.4379	0.8006	7.21263	0.8004	6.14488	0.4006	1.02109	0.4002	1.09322			1.6006	7.29761	1.6015	8.14407	0.4004	1.28375	0.8004	5.04962
0.1621	0.6464	0.0399	0.23244	0.0401	0.20988	0.16	0.85726	0.0802	0.21798	0.0802	0.1025	0.0399	0.1029	0.0803	0.11309	0.1603	0.43892	0.8023	7.2379	0.802	6.16383	0.4014	1.02476	0.401	1.0973			1.604	7.27825	1.6048	8.11146	0.4012	1.28803	0.802	5.0651
0.1624	0.64844	0.0399	0.23326	0.0402	0.20988	0.1604	0.85807	0.0804	0.219	0.0804	0.1025	0.04	0.10392	0.0805	0.11391	0.1606	0.43994	0.8039	7.26256	0.8037	6.18299	0.4023	1.02883	0.4018	1.10158			1.6074	7.2595	1.6082	8.07845	0.402	1.29292	0.8038	5.0812
0.1627	0.65047	0.04	0.23326	0.0403	0.21009	0.1607	0.85909	0.0806	0.2194	0.0805	0.10311	0.0401	0.10392	0.0807	0.11391	0.161	0.44137	0.8058	7.28782	0.8053	6.20214	0.4031	1.03271	0.4027	1.10586			1.6106	7.24035	1.6115	8.0489	0.4029	1.29699	0.8053	5.09649
0.1631	0.65251	0.0401	0.23387	0.0404	0.2109	0.1611	0.86052	0.0807	0.22002	0.0807	0.10352	0.0402	0.10392	0.0808	0.11431	0.1613	0.44238	0.8073	7.31268	0.807	6.22068	0.4039	1.03678	0.4035	1.11014			1.6141	7.22058	1.6148	8.01793	0.4037	1.30148	0.807	5.11177
0.1634	0.65434	0.0402	0.23428	0.0405	0.2109	0.1614	0.86235	0.0809	0.22083	0.0809	0.10352	0.0402	0.10392	0.081	0.11493	0.1617	0.44361	0.809	7.33734	0.8087	6.23984	0.4048	1.04065	0.4043	1.11442			1.6172	7.20122	1.6182	7.98411	0.4045	1.30596	0.8086	5.12705
0.1637	0.65638	0.0403	0.23428	0.0405	0.2109	0.1617	0.86439	0.081	0.22124	0.081	0.10352	0.0403	0.10474	0.0811	0.11493	0.162	0.44463	0.8106	7.36179	0.8105	6.25858	0.4057	1.04493	0.4051	1.1187			1.6207	7.18085	1.6214	7.95313	0.4054	1.31024	0.8104	5.14233
0.164	0.65842	0.0404	0.23509	0.0406	0.21192	0.162	0.86602	0.0812	0.22205	0.0812	0.10433	0.0404	0.10494	0.0813	0.11574	0.1623	0.44585	0.8124	7.38665	0.8119	6.27774	0.4065	1.04901	0.406	1.12298			1.624	7.16088	1.6249	7.91951	0.4062	1.31452	0.812	5.15762
0.1644	0.66045	0.0405	0.23529	0.0407	0.21192	0.1624	0.86765	0.0814	0.22246	0.0814	0.10453	0.0405	0.10494	0.0815	0.11594	0.1626	0.44687	0.8139	7.41253	0.8137	6.29649	0.4073	1.05308	0.4068	1.12746			1.6273	7.14111	1.6282	7.88895	0.407	1.31921	0.8138	5.17351
0.1647	0.66229	0.0405	0.23529	0.0408	0.21192	0.1627	0.86949	0.0815	0.22307	0.0815	0.10453	0.0406	0.10494	0.0817	0.11594	0.163	0.44809	0.8157	7.43698	0.8154	6.31523	0.4082	1.05716	0.4076	1.13174			1.6307	7.12073	1.6315	7.8543	0.4078	1.32348	0.8153	5.1892
0.1651	0.66412	0.0406	0.23611	0.0409	0.21294	0.163	0.87112	0.0817	0.22389	0.0817	0.10494	0.0406	0.10535	0.0818	0.11676	0.1633	0.44931	0.8173	7.45899	0.8172	6.33439	0.409	1.06123	0.4085	1.13602			1.634	7.10036	1.6348	7.82517	0.4087	1.32776	0.817	5.20448
0.1654	0.66616	0.0407	0.23631	0.041	0.21294	0.1634	0.87275	0.0819	0.22429	0.0819	0.10555	0.0407	0.10596	0.082	0.11696	0.1636	0.45053	0.8191	7.48324	0.8187	6.35313	0.4098	1.06531	0.4093	1.14009			1.6373	7.07998	1.6382	7.7948	0.4095	1.33225	0.8186	5.21977
0.1657	0.66799	0.0408	0.23631	0.041	0.21314	0.1637	0.87417	0.082	0.22511	0.0821	0.10555	0.0408	0.10596	0.0821	0.11717	0.164	0.45155	0.8206	7.50912	0.8204	6.37168	0.4106	1.06959	0.4102	1.14457			1.6407	7.05858	1.6415	7.76363	0.4104	1.33673	0.8205	5.23505
0.1661	0.67003	0.0409	0.23713	0.0411	0.21396	0.1641	0.8758	0.0822	0.22572	0.0822	0.10555	0.0409	0.10596	0.0823	0.11798	0.1643	0.45278	0.8224	7.53337	0.822	6.39022	0.4115	1.07366	0.411	1.14906			1.6439	7.03821	1.6449	7.73347	0.4112	1.34142	0.8221	5.25115
0.1664	0.67207	0.041	0.23733	0.0412	0.21396	0.1644	0.87723	0.0824	0.22633	0.0824	0.10657	0.041	0.10596	0.0825	0.11798	0.1646	0.4538	0.824	7.55578	0.8238	6.40897	0.4123	1.07794	0.4118	1.15334			1.6474	7.01681	1.6482	7.7029	0.412	1.3459	0.8237	5.26663
0.1667	0.6741	0.041	0.23733	0.0413	0.21457	0.1647	0.87886	0.0825	0.22715	0.0825	0.10657	0.0411	0.10616	0.0827	0.11859	0.165	0.45502	0.8258	7.57962	0.8253	6.42751	0.4131	1.08222	0.4126	1.15762			1.6506	6.99562	1.6515	7.6703	0.4129	1.35099	0.8253	5.28192
0.1671	0.67614	0.0411	0.23835	0.0414	0.21498	0.165	0.88008	0.0827	0.22776	0.0827	0.10657	0.0411	0.10698	0.0828	0.119	0.1653	0.45624	0.8273	7.60408	0.8271	6.44605	0.4139	1.0863	0.4135	1.1621			1.654	6.97422	1.6548	7.643	0.4137	1.35507	0.8271	5.29761
0.1674	0.67797	0.0412	0.23835	0.0414	0.21498	0.1654	0.88171	0.0829	0.22816	0.0829	0.10718	0.0412	0.10698	0.083	0.11941	0.1656	0.45726	0.8291	7.62792	0.8286	6.46439	0.4148	1.09058	0.4143	1.16658			1.6572	6.95222	1.6582	7.61182	0.4145	1.36016	0.8287	5.3135
0.1678	0.68001	0.0413	0.23855	0.0415	0.216	0.1657	0.88293	0.083	0.22918	0.083	0.10759	0.0413	0.10698	0.0832	0.12002	0.166	0.45848	0.8306	7.65135	0.8304	6.48273	0.4157	1.09485	0.4151	1.17066			1.6606	6.9298	1.6615	7.58472	0.4153	1.36505	0.8304	5.32878
0.1681	0.68185	0.0414	0.23937	0.0416	0.216	0.166	0.88456	0.0832	0.22979	0.0832	0.10759	0.0414	0.10698	0.0833	0.12002	0.1663	0.4597	0.8324	7.67601	0.832	6.50107	0.4165	1.09934	0.416	1.17555			1.6639	6.90698	1.6649	7.55639	0.4162	1.36933	0.832	5.34406
0.1684	0.68388	0.0415	0.23937	0.0417	0.2162	0.1664	0.88579	0.0834	0.23041	0.0834	0.10759	0.0415	0.10698	0.0835	0.12104	0.1666	0.46072	0.834	7.70066	0.8338	6.51921	0.4173	1.10362	0.4168	1.17983			1.6673	6.88436	1.6681	7.5295	0.4171	1.37443	0.8337	5.35976
0.1688	0.68592	0.0415	0.23957	0.0418	0.21701	0.1667	0.88701	0.0835	0.23122	0.0835	0.1082	0.0416	0.10698	0.0837	0.12104	0.167	0.46195	0.8357	7.72491	0.8354	6.53754	0.4181	1.1081	0.4176	1.18431			1.6707	6.85909	1.6715	7.50627	0.4179	1.37952	0.8353	5.37565
0.1691	0.68796	0.0416	0.24039	0.0419	0.21701	0.1671	0.88864	0.0837	0.23183	0.0837	0.10861	0.0417	0.10779	0.0838	0.12185	0.1673	0.46317	0.8372	7.75079	0.8372	6.55588	0.4189	1.11258	0.4184	1.18879			1.674	6.83342	1.6748	7.48141	0.4187	1.38462	0.8371	5.39093
0.1694	0.68979	0.0417	0.24039	0.042	0.21722	0.1674	0.88986	0.0839	0.23224	0.0839	0.10861	0.0418	0.108	0.084	0.12206	0.1677	0.46439	0.8391	7.77483	0.8386	6.57463	0.4198	1.11686	0.4193	1.19307			1.6773	6.80958	1.6782	7.45695	0.4196	1.38971	0.8388	5.40622
0.1698	0.69183	0.0418	0.24039	0.0421	0.21803	0.1677	0.89109	0.084	0.23326	0.084	0.10861	0.0418	0.108	0.0841	0.12247	0.168	0.46541	0.8406	7.79949	0.8404	6.59297	0.4206	1.12155	0.4201	1.19735			1.6807	6.78309	1.6815	7.43352	0.4204	1.39419	0.8404	5.4215
0.1701	0.69386	0.0419	0.241	0.0421	0.21803	0.168	0.89231	0.0842	0.23387	0.0842	0.10902	0.0419	0.108	0.0843	0.12308	0.1683	0.46663	0.8423	7.82496	0.8419	6.61131	0.4214	1.12583	0.421	1.20183			1.6839	6.75884	1.6849	7.40988	0.4212	1.39888	0.842	5.43678
0.1704	0.6959	0.042	0.24141	0.0422	0.21824	0.1684	0.89373	0.0844	0.23428	0.0844	0.10963	0.042	0.108	0.0845	0.12308	0.1687	0.46786	0.8439	7.8486	0.8439	6.63006	0.4223	1.13031	0.4218	1.20611					1.6882	7.38808	0.422	1.40397	0.8437	5.45186
0.1708	0.69794	0.0421	0.24141	0.0423	0.21905	0.1687	0.89496	0.0845	0.23529	0.0845	0.10963	0.0421	0.10881	0.0847	0.1241	0.169	0.46887	0.8458	7.87264	0.8453	6.6488	0.4232	1.135	0.4227	1.21039					1.6915	7.36546	0.4229	1.40907	0.8453	5.46633
0.1711	0.69998	0.0421	0.24161	0.0424	0.21905	0.1691	0.89638	0.0847	0.2357	0.0847	0.10963	0.0422	0.10902	0.0848	0.1241	0.1693	0.4701	0.8473	7.8975	0.847	6.66735	0.4239	1.13968	0.4235	1.21467					1.6948	7.34427	0.4237	1.41416	0.8471	5.48161
0.1714	0.70201	0.0422	0.24242	0.0425	0.21926	0.1694	0.8974	0.0849	0.23631	0.0849	0.10963	0.0423	0.10902	0.085	0.12471	0.1697	0.47132	0.849	7.92216	0.8486	6.68589	0.4248	1.14417	0.4243	1.21915					1.6982	7.32389	0.4245	1.41926	0.8488	5.49689
0.1718	0.70385	0.0423	0.24242	0.0425	0.22007	0.1697	0.89883	0.085	0.23692	0.085	0.11044	0.0424	0.10902	0.0852	0.12511	0.17	0.47234	0.8506	7.94641	0.8505	6.70443	0.4257	1.14865	0.4251	1.22343					1.7014	7.30453	0.4254	1.42435	0.8503	5.51197
0.1721	0.70588	0.0424	0.24242	0.0426	0.22007	0.1701	0.90005	0.0852	0.23754	0.0852	0.11065	0.0424	0.11004	0.0853	0.12511	0.1703	0.47356	0.8524	7.97025	0.852	6.72298	0.4265	1.15334	0.426	1.22771					1.7049	7.28538	0.4262	1.42944	0.852	5.52644
0.1724	0.70772	0.0425	0.24324	0.0427	0.22028	0.1704	0.90127	0.0854	0.23835	0.0854	0.11065	0.0425	0.11004	0.0855	0.12613	0.1706	0.47478	0.8539	7.99409	0.8538	6.74152	0.4273	1.15823	0.4268	1.2322							0.4271	1.43454	0.8537	5.54172
0.1728	0.70975	0.0426	0.24344	0.0428	0.22109	0.1707	0.9025	0.0855	0.23896	0.0855	0.11065	0.0426	0.11004	0.0857	0.12613	0.171	0.47601	0.8557	8.01773	0.8553	6.75965	0.4281	1.16251	0.4277	1.23688							0.4279	1.43963	0.8555	5.557
0.1731	0.71179	0.0426	0.24344	0.0429	0.22109	0.1711	0.90352	0.0857	0.23937	0.0857	0.11065	0.0427	0.11024	0.0858	0.12674	0.1713	0.47723	0.8573	8.04096	0.8571	6.77799	0.429	1.1676	0.4284	1.24096							0.4287	1.44473	0.8571	5.57229
0.1734	0.71342	0.0427	0.24426	0.043	0.2217	0.1714	0.90494	0.0859	0.24039	0.0859	0.11146	0.0428	0.11105	0.086	0.12715	0.1716	0.47845	0.859	8.065	0.8586	6.79613	0.4298	1.17269	0.4293	1.24564							0.4295	1.44982	0.8587	5.58757
0.1738	0.71546	0.0428	0.24446	0.043	0.22211	0.1718	0.90616	0.086	0.24059	0.086	0.11167	0.0429	0.11105	0.0862	0.12736	0.172	0.47947	0.8606	8.08884	0.8606	6.81426	0.4306	1.17759	0.4301	1.25013							0.4304	1.45492	0.8604	5.60285
0.1741	0.71709	0.0429	0.24446	0.0431	0.22211	0.1721	0.90739	0.0862	0.24141	0.0862	0.11167	0.0429	0.11105	0.0863	0.12817	0.1723	0.48069	0.8624	8.11268	0.862	6.8322	0.4314	1.18186	0.431	1.25461							0.4312	1.46083	0.862	5.61814
0.1745	0.71913	0.043	0.24528	0.0432	0.22313	0.1724	0.90861	0.0864	0.24181	0.0864	0.11167	0.043	0.11146	0.0865	0.12817	0.1727	0.48171	0.8639	8.1353	0.8638	6.84992	0.4323	1.18696	0.4318	1.2593							0.432	1.46612	0.8637	5.63342
0.1748	0.72096	0.0431	0.24548	0.0433	0.22313	0.1727	0.91024	0.0865	0.24242	0.0865	0.11268	0.0431	0.11207	0.0867	0.12858	0.173	0.48314	0.8658	8.15914	0.8653	6.86786	0.4332	1.19205	0.4327	1.26337							0.4329	1.47122	0.8654	5.6489
0.1751	0.723	0.0431	0.24548	0.0434	0.22333	0.1731	0.91146	0.0867	0.24324	0.0867	0.11268	0.0432	0.11207	0.0868	0.12919	0.1733	0.48416	0.8673	8.18299	0.8671	6.88538	0.434	1.19715	0.4335	1.26847							0.4337	1.47631	0.867	5.665
0.1755	0.72503	0.0432	0.24609	0.0435	0.22415	0.1734	0.91268	0.0869	0.24365	0.0869	0.11268	0.0433	0.11207	0.087	0.12919	0.1736	0.48518	0.869	8.20723	0.8687	6.9029	0.4348	1.20224	0.4343	1.27254							0.4346	1.48161	0.8687	5.68029
0.1758	0.72707	0.0433	0.2465	0.0436	0.22415	0.1737	0.91411	0.087	0.24446	0.087	0.1133	0.0434	0.11207	0.0872	0.13021	0.174	0.48619	0.8706	8.23087	0.8706	6.92084	0.4356	1.20734	0.4351	1.27723							0.4353	1.48752	0.8703	5.69557
0.1761	0.7289	0.0434	0.2465	0.0436	0.22496	0.1741	0.91533	0.0872	0.24507	0.0872	0.1137	0.0434	0.11289	0.0873	0.13021	0.1743	0.48721	0.8724	8.2543	0.872	6.93856	0.4365	1.21243	0.436	1.28151							0.4362	1.49261	0.8721	5.71024
0.1765	0.73094	0.0435	0.24691	0.0437	0.22517	0.1744	0.91656	0.0874	0.24548	0.0874	0.1137	0.0435	0.11309	0.0875	0.13082	0.1747	0.48844	0.874	8.27774	0.8737	6.95588	0.4373	1.21651	0.4368	1.28579							0.437	1.49771	0.8738	5.72511
0.1768	0.73298	0.0436	0.24752	0.0438	0.22517	0.1748	0.91778	0.0875	0.2463	0.0875	0.1137	0.0436	0.11309	0.0876	0.13123	0.175	0.48945	0.8756	8.3026	0.8753	6.97361	0.4381	1.2216	0.4376	1.29027							0.4379	1.5028	0.8754	5.7404
0.1771	0.73502	0.0437	0.24752	0.0439	0.22618	0.1751	0.91921	0.0877	0.24691	0.0877	0.11472	0.0437	0.11309	0.0878	0.13143	0.1754	0.49047	0.8772	8.32583	0.8773	6.99114	0.439	1.22669	0.4384	1.29455							0.4387	1.50871	0.877	5.75568
0.1774	0.73705	0.0437	0.24793	0.044	0.22618	0.1755	0.92043	0.0879	0.24752	0.0879	0.11472	0.0438	0.11411	0.088	0.13225	0.1756	0.4917	0.879	8.34824	0.8787	7.00886	0.4398	1.23179	0.4393	1.29903							0.4396	1.51401	0.8787	5.77015
0.1778	0.73909	0.0438	0.24854	0.044	0.22639	0.1758	0.92165	0.088	0.24854	0.0881	0.11472	0.0439	0.11411	0.0882	0.13225	0.176	0.49292	0.8807	8.37168	0.8805	7.02618	0.4406	1.23627	0.4402	1.30311							0.4404	1.5191	0.8804	5.78523
0.1782	0.74113	0.0439	0.24854	0.0441	0.2272	0.1761	0.92287	0.0882	0.24894	0.0882	0.11472	0.044	0.11411	0.0883	0.13327	0.1763	0.49394	0.8823	8.39511	0.8819	7.0433	0.4414	1.24096	0.441	1.30759							0.4412	1.5244	0.8822	5.79949
0.1785	0.74316	0.044	0.24894	0.0442	0.2272	0.1764	0.9241	0.0884	0.24955	0.0883	0.1137	0.044	0.11411	0.0885	0.13327	0.1767	0.49516	0.884	8.41793	0.8838	7.06083	0.4424	1.24605	0.4418	1.31167							0.442	1.53031	0.8837	5.81457
0.1789	0.7452	0.0441	0.24955	0.0443	0.22781	0.1768	0.92532	0.0885	0.25057	0.0885	0.1137	0.0441	0.11493	0.0887	0.13408	0.177	0.49638	0.8857	8.44014	0.8853	7.07815	0.4431	1.25115	0.4426	1.31595							0.4429	1.53541	0.8853	5.82904
0.1792	0.74724	0.0442	0.24955	0.0444	0.22822	0.1771	0.92654	0.0887	0.25098	0.0887	0.1137	0.0442	0.11513	0.0888	0.13428	0.1773	0.49761	0.8873	8.46276	0.8871	7.09506	0.444	1.25583	0.4435	1.32022							0.4437	1.5405	0.887	5.8433
0.1795	0.74928	0.0443	0.24976	0.0445	0.22822	0.1775	0.92776	0.0889	0.25159	0.0889	0.1137	0.0443	0.11513	0.089	0.1349	0.1776	0.49883	0.8891	8.48579	0.8887	7.11197	0.4448	1.26032	0.4443	1.3245							0.4446	1.54661	0.8888	5.85818
0.1798	0.75111	0.0443	0.25057	0.0445	0.22904	0.1778	0.92899	0.089	0.25241	0.089	0.1137	0.0444	0.11513	0.0892	0.1353	0.178	0.49985	0.8907	8.50678	0.8904	7.12929	0.4456	1.26541	0.4451	1.32858							0.4454	1.55171	0.8904	5.87285
0.1802	0.75315	0.0444	0.25057	0.0446	0.22924	0.1781	0.93041	0.0892	0.25302	0.0892	0.1137	0.0445	0.11594	0.0893	0.13571	0.1783	0.50107	0.8924	8.5296	0.8919	7.146	0.4464	1.2705	0.446	1.33286							0.4462	1.55762	0.8921	5.88732
0.1805	0.75518	0.0445	0.25078	0.0447	0.22944	0.1785	0.93164	0.0894	0.25363	0.0894	0.1137	0.0445	0.11615	0.0895	0.13632	0.1787	0.5025	0.894	8.55283	0.8938	7.16251	0.4473	1.2756	0.4468	1.33714							0.447	1.56291	0.8937	5.90239
0.1808	0.75722	0.0446	0.25159	0.0448	0.23026	0.1788	0.93286	0.0895	0.25444	0.0895	0.1137	0.0446	0.11615	0.0897	0.13673	0.179	0.50372	0.8956	8.57463	0.8954	7.17901	0.4481	1.28069	0.4477	1.34142							0.4479	1.56882	0.8954	5.91707
0.1812	0.75926	0.0447	0.25159	0.0449	0.23026	0.1791	0.93408	0.0897	0.25506	0.0897	0.11472	0.0447	0.11615	0.0898	0.13734	0.1793	0.50494	0.8973	8.59521	0.8972	7.19572	0.449	1.28579	0.4484	1.34549							0.4487	1.57412	0.897	5.93194
0.1815	0.76109	0.0448	0.25159	0.045	0.23067	0.1794	0.93551	0.0899	0.25567	0.0899	0.11493	0.0448	0.11676	0.09	0.13734	0.1796	0.50616	0.8991	8.61742	0.8987	7.21263	0.4498	1.29088	0.4494	1.34997							0.4496	1.57983	0.8988	5.9462
0.1818	0.76293	0.0448	0.25261	0.045	0.23128	0.1798	0.93673	0.09	0.25628	0.09	0.11574	0.0449	0.11717	0.0902	0.13836	0.18	0.50718	0.9007	8.63943	0.9004	7.22894	0.4506	1.29598	0.4502	1.35425							0.4504	1.58533	0.9004	5.96128
0.1822	0.76496	0.0449	0.25261	0.0451	0.23128	0.1801	0.93795	0.0902	0.25689	0.0902	0.11574	0.045	0.11717	0.0903	0.13836	0.1803	0.50861	0.9023	8.66225	0.9019	7.24503	0.4515	1.30066	0.451	1.35874							0.4512	1.59042	0.9021	5.97575
0.1825	0.7668	0.045	0.25261	0.0452	0.23209	0.1805	0.93917	0.0904	0.2577	0.0904	0.11676	0.0451	0.11717	0.0905	0.13917	0.1806	0.50983	0.904	8.68385	0.9039	7.26133	0.4523	1.30555	0.4518	1.36302							0.452	1.59633	0.9036	5.99063
0.1828	0.76883	0.0451	0.25363	0.0453	0.2323	0.1808	0.9408	0.0906	0.25831	0.0905	0.11676	0.0451	0.11798	0.0907	0.13938	0.181	0.51126	0.9057	8.70606	0.9054	7.27743	0.4531	1.31044	0.4527	1.36729							0.4529	1.60163	0.9054	6.00489
0.1832	0.77067	0.0452	0.25363	0.0454	0.2323	0.1812	0.94203	0.0907	0.25872	0.0907	0.11737	0.0452	0.11819	0.0908	0.13979	0.1813	0.51268	0.9075	8.72705	0.9071	7.29292	0.454	1.31533	0.4535	1.37157							0.4537	1.60754	0.907	6.01936
0.1835	0.7725	0.0453	0.25363	0.0455	0.23332	0.1815	0.94305	0.0909	0.25974	0.0908	0.11778	0.0453	0.11819	0.091	0.1404	0.1817	0.51391	0.909	8.75008	0.9086	7.30922	0.4548	1.32043	0.4543	1.37606							0.4545	1.61324	0.9088	6.03362
0.1838	0.77454	0.0453	0.25424	0.0456	0.23332	0.1818	0.94427	0.091	0.26015	0.091	0.11778	0.0454	0.11839	0.0912	0.1404	0.182	0.51493	0.9106	8.76964	0.9105	7.3245	0.4557	1.32552	0.4551	1.38034							0.4554	1.61895	0.9104	6.04789
0.1841	0.77657	0.0454	0.25465	0.0456	0.23352	0.1821	0.9457	0.0912	0.26076	0.0912	0.11798	0.0455	0.11921	0.0913	0.14121	0.1823	0.51635	0.9123	8.79063	0.912	7.33979	0.4565	1.33062	0.456	1.38441							0.4562	1.62506	0.912	6.06195
0.1845	0.77861	0.0455	0.25465	0.0457	0.23434	0.1825	0.94671	0.0914	0.26157	0.0914	0.1188	0.0456	0.11921	0.0915	0.14142	0.1826	0.51778	0.914	8.81162	0.9138	7.35507	0.4573	1.33571	0.4568	1.38869							0.457	1.63097	0.9136	6.07601
0.1848	0.78044	0.0456	0.25506	0.0458	0.23434	0.1828	0.94794	0.0915	0.26219	0.0915	0.1188	0.0456	0.11921	0.0917	0.14162	0.183	0.519	0.9157	8.8324	0.9153	7.37035	0.4581	1.3408	0.4576	1.39256							0.4579	1.63709	0.9155	6.09007
0.1852	0.78248	0.0457	0.25567	0.0459	0.23454	0.1831	0.94916	0.0917	0.2628	0.0917	0.1188	0.0457	0.11982	0.0918	0.14244	0.1833	0.52002	0.9174	8.8538	0.9172	7.38502	0.459	1.3461	0.4585	1.39643							0.4587	1.64361	0.917	6.10392
0.1855	0.78432	0.0458	0.25567	0.046	0.23535	0.1835	0.95038	0.0919	0.26382	0.0919	0.11982	0.0458	0.12022	0.092	0.14244	0.1836	0.52124	0.919	8.87438	0.9186	7.3999	0.4598	1.35201	0.4593	1.40031							0.4595	1.64992	0.9187	6.11798
0.1858	0.78635	0.0459	0.25567	0.046	0.23535	0.1838	0.95181	0.092	0.26443	0.092	0.11982	0.0459	0.12022	0.0922	0.14305	0.184	0.52247	0.9207	8.89516	0.9204	7.41477	0.4606	1.35711	0.4602	1.40438							0.4604	1.65624	0.9203	6.13204
0.1862	0.78839	0.0459	0.25628	0.0461	0.23576	0.1842	0.95303	0.0922	0.26504	0.0922	0.11982	0.046	0.12022	0.0923	0.14345	0.1843	0.52369	0.9223	8.91554	0.9221	7.42924	0.4615	1.3622	0.461	1.40846							0.4612	1.66256	0.9221	6.1461
0.1865	0.79043	0.046	0.25669	0.0462	0.23637	0.1845	0.95405	0.0924	0.26585	0.0924	0.12043	0.0461	0.12104	0.0925	0.14366	0.1846	0.52491	0.9241	8.93408	0.9238	7.44371	0.4623	1.36729	0.4618	1.41253							0.462	1.66887	0.9236	6.15976
0.1868	0.79226	0.0461	0.25669	0.0463	0.23637	0.1848	0.95527	0.0925	0.26667	0.0926	0.12084	0.0461	0.12124	0.0927	0.14447	0.185	0.52613	0.9258	8.95262	0.9253	7.45838	0.4631	1.37259	0.4626	1.41661							0.4629	1.67519	0.9254	6.17341
0.1872	0.7943	0.0462	0.25669	0.0464	0.23658	0.1851	0.9565	0.0927	0.26728	0.0927	0.12084	0.0462	0.12124	0.0928	0.14447	0.1853	0.52715	0.9274	8.97219	0.9271	7.47264	0.4639	1.3785	0.4634	1.42048							0.4637	1.6813	0.927	6.18706
0.1875	0.79633	0.0463	0.2577	0.0465	0.23739	0.1855	0.95792	0.0929	0.26789	0.0929	0.12124	0.0463	0.12124	0.093	0.14549	0.1857	0.52837	0.929	8.99338	0.9287	7.4865	0.4648	1.3836	0.4643	1.42476							0.4646	1.68762	0.9288	6.20092
0.1879	0.79837	0.0463	0.2577	0.0465	0.23739	0.1858	0.95914	0.093	0.26891	0.093	0.12185	0.0464	0.12226	0.0932	0.14549	0.186	0.5296	0.9307	9.0107	0.9305	7.50036	0.4656	1.38869	0.4651	1.42883							0.4653	1.69373	0.9303	6.21457
0.1882	0.80041	0.0464	0.2577	0.0466	0.238	0.1861	0.96037	0.0932	0.26952	0.0932	0.12185	0.0465	0.12226	0.0933	0.14631	0.1863	0.53102	0.9323	9.03108	0.932	7.51462	0.4665	1.3944	0.466	1.43311							0.4662	1.70005	0.9321	6.22802
0.1885	0.80245	0.0465	0.25831	0.0467	0.23841	0.1865	0.96159	0.0934	0.27013	0.0934	0.12185	0.0466	0.12226	0.0935	0.14651	0.1867	0.53225	0.9341	9.05145	0.9337	7.52868	0.4673	1.3999	0.4669	1.4376							0.4671	1.70637	0.9337	6.24167
0.1889	0.80448	0.0466	0.25872	0.0468	0.23841	0.1868	0.96302	0.0935	0.27095	0.0936	0.12287	0.0467	0.12247	0.0937	0.14733	0.187	0.53347	0.9357	9.07081	0.9353	7.54233	0.4681	1.4052	0.4677	1.44167							0.4679	1.71268	0.9355	6.25532
0.1892	0.80652	0.0467	0.25872	0.0469	0.23943	0.1871	0.96424	0.0937	0.27176	0.0937	0.12287	0.0467	0.12328	0.0938	0.14753	0.1873	0.53469	0.9373	9.09058	0.9371	7.55619	0.469	1.41111	0.4685	1.44615							0.4687	1.7188	0.937	6.26857
0.1895	0.80856	0.0468	0.25954	0.047	0.23943	0.1875	0.96566	0.0939	0.27237	0.0939	0.12287	0.0468	0.12328	0.094	0.14834	0.1877	0.53612	0.9389	9.10993	0.9387	7.57025	0.4698	1.4162	0.4693	1.45023							0.4695	1.72511	0.9388	6.28181
0.1899	0.8108	0.0469	0.25974	0.047	0.23963	0.1878	0.96668	0.0941	0.27298	0.094	0.12287	0.0469	0.12328	0.0942	0.14855	0.188	0.53734	0.9408	9.12929	0.9404	7.5839	0.4706	1.42231	0.4702	1.45451							0.4704	1.73143	0.9403	6.29506
0.1902	0.81284	0.0469	0.25974	0.0471	0.24045	0.1882	0.96811	0.0942	0.274	0.0942	0.12389	0.047	0.12389	0.0943	0.14896	0.1883	0.53856	0.9423	9.14865	0.942	7.59796	0.4714	1.42741	0.471	1.45879							0.4712	1.73754	0.9421	6.3081
0.1905	0.81487	0.047	0.26056	0.0472	0.24045	0.1885	0.96933	0.0944	0.27461	0.0943	0.12389	0.0471	0.1243	0.0945	0.14957	0.1886	0.53979	0.9441	9.1674	0.9438	7.61202	0.4723	1.43352	0.4718	1.46286							0.472	1.74366	0.9437	6.32135
0.1908	0.81691	0.0471	0.26076	0.0473	0.24126	0.1888	0.97056	0.0945	0.27522	0.0945	0.12389	0.0472	0.1243	0.0947	0.14957	0.189	0.54121	0.9457	9.18635	0.9454	7.62608	0.4732	1.43902	0.4727	1.46714							0.4729	1.74997	0.9454	6.33418
0.1912	0.81895	0.0472	0.26076	0.0474	0.24147	0.1892	0.97178	0.0947	0.27604	0.0947	0.1241	0.0472	0.1243	0.0948	0.15059	0.1893	0.54244	0.9474	9.20489	0.9471	7.63994	0.474	1.44473	0.4735	1.47122							0.4737	1.75609	0.9469	6.34682
0.1915	0.82098	0.0473	0.26137	0.0475	0.24187	0.1895	0.9732	0.0949	0.27685	0.0949	0.12491	0.0473	0.12532	0.095	0.15059	0.1897	0.54366	0.9489	9.22343	0.9486	7.654	0.4748	1.44982	0.4743	1.4755							0.4745	1.7624	0.9488	6.35965
0.1918	0.82323	0.0474	0.26178	0.0475	0.24249	0.1898	0.97443	0.095	0.27726	0.095	0.12491	0.0474	0.12532	0.0952	0.1514	0.19	0.54488	0.9508	9.24116	0.9505	7.66806	0.4757	1.45573	0.4751	1.47978							0.4754	1.76831	0.9503	6.37229
0.1922	0.82526	0.0475	0.26178	0.0476	0.24249	0.1902	0.97565	0.0952	0.27808	0.0952	0.12491	0.0475	0.12532	0.0953	0.1516	0.1903	0.54631	0.9524	9.25909	0.952	7.68232	0.4765	1.46103	0.476	1.48365							0.4762	1.77443	0.952	6.38451
0.1925	0.8273	0.0475	0.26239	0.0477	0.2431	0.1905	0.97687	0.0954	0.27889	0.0954	0.12532	0.0476	0.12593	0.0955	0.15181	0.1906	0.54753	0.9541	9.27682	0.9537	7.69638	0.4773	1.46612	0.4769	1.48793							0.477	1.78054	0.9536	6.39694
0.1929	0.82934	0.0476	0.2628	0.0478	0.2435	0.1908	0.9783	0.0956	0.2795	0.0955	0.12593	0.0477	0.12634	0.0957	0.15262	0.191	0.54875	0.9556	9.29414	0.9554	7.71024	0.4781	1.47203	0.4777	1.49221							0.4779	1.78665	0.9555	6.40958
0.1932	0.83158	0.0477	0.2628	0.0479	0.2435	0.1912	0.97952	0.0957	0.28011	0.0957	0.12593	0.0477	0.12634	0.0958	0.15262	0.1913	0.54997	0.9574	9.31085	0.9572	7.7243	0.479	1.47652	0.4785	1.49628							0.4787	1.79277	0.957	6.42221
0.1936	0.83362	0.0478	0.2632	0.048	0.24452	0.1915	0.98074	0.0959	0.28113	0.0959	0.12593	0.0478	0.12654	0.096	0.15344	0.1917	0.5514	0.959	9.32736	0.9587	7.73836	0.4798	1.48039	0.4793	1.50056							0.4796	1.79888	0.9587	6.43464
0.1939	0.83586	0.0479	0.26382	0.048	0.24452	0.1919	0.98197	0.096	0.28174	0.096	0.12695	0.0479	0.12736	0.0962	0.15364	0.192	0.55262	0.9608	9.34406	0.9604	7.75201	0.4806	1.48344	0.4801	1.50464							0.4804	1.80479	0.9603	6.44727
0.1942	0.83789	0.048	0.26382	0.0481	0.24473	0.1922	0.9836	0.0962	0.28235	0.0962	0.12695	0.048	0.12736	0.0963	0.15405	0.1923	0.55385	0.9623	9.36057	0.962	7.76607	0.4815	1.48691	0.481	1.50871							0.4812	1.8109	0.9621	6.45991
0.1945	0.83993	0.048	0.26443	0.0482	0.24554	0.1925	0.98482	0.0964	0.28317	0.0964	0.12695	0.0481	0.12736	0.0965	0.15466	0.1926	0.55507	0.964	9.37646	0.9638	7.77952	0.4823	1.49017	0.4818	1.51258							0.482	1.81681	0.9636	6.47254
0.1949	0.84217	0.0481	0.26483	0.0483	0.24554	0.1928	0.98604	0.0966	0.28398	0.0965	0.12736	0.0482	0.12837	0.0967	0.15466	0.193	0.5565	0.9656	9.39277	0.9654	7.79358	0.4832	1.49424	0.4826	1.51645							0.4829	1.82313	0.9654	6.48477
0.1953	0.84441	0.0482	0.26483	0.0484	0.24615	0.1932	0.98747	0.0967	0.28439	0.0967	0.12797	0.0483	0.12837	0.0968	0.15548	0.1933	0.55772	0.9675	9.40907	0.9671	7.80703	0.484	1.49832	0.4835	1.52053							0.4838	1.82944	0.967	6.49699
0.1956	0.84665	0.0483	0.26483	0.0484	0.24656	0.1935	0.98869	0.0969	0.28521	0.0969	0.12797	0.0483	0.12837	0.097	0.15568	0.1936	0.55874	0.969	9.42517	0.9686	7.82027	0.4848	1.50239	0.4844	1.5244							0.4846	1.83556	0.9688	6.50942
0.1959	0.84869	0.0484	0.26544	0.0485	0.24656	0.1939	0.98991	0.097	0.28602	0.097	0.12797	0.0484	0.12899	0.0972	0.15609	0.194	0.55996	0.9707	9.44106	0.9704	7.83393	0.4856	1.50647	0.4852	1.52827							0.4853	1.84187	0.9703	6.52185
0.1962	0.85093	0.0485	0.26585	0.0486	0.24738	0.1942	0.99114	0.0972	0.28663	0.0972	0.12878	0.0485	0.12939	0.0973	0.1567	0.1943	0.56118	0.9722	9.45695	0.9721	7.84758	0.4865	1.51095	0.486	1.53194							0.4862	1.84799	0.9721	6.53388
0.1966	0.85297	0.0485	0.26585	0.0487	0.24758	0.1946	0.99256	0.0974	0.28724	0.0974	0.12899	0.0486	0.12939	0.0975	0.1567	0.1947	0.56261	0.9741	9.47326	0.9737	7.86083	0.4873	1.51605	0.4869	1.53581							0.4871	1.85471	0.9736	6.5459
0.1969	0.8548	0.0486	0.26585	0.0488	0.24778	0.1949	0.99378	0.0976	0.28826	0.0975	0.12899	0.0487	0.12939	0.0977	0.15772	0.195	0.56383	0.9756	9.48854	0.9754	7.87427	0.4881	1.52175	0.4877	1.53968							0.4879	1.86123	0.9755	6.55813
0.1972	0.85684	0.0487	0.26626	0.0489	0.2486	0.1952	0.99501	0.0977	0.28887	0.0977	0.12899	0.0488	0.13041	0.0978	0.15772	0.1953	0.56505	0.9774	9.50382	0.9771	7.88793	0.489	1.52868	0.4885	1.54335							0.4887	1.86796	0.977	6.57015
0.1975	0.85867	0.0488	0.26687	0.049	0.2486	0.1956	0.99643	0.0979	0.28928	0.0979	0.1296	0.0489	0.13041	0.098	0.15813	0.1957	0.56607	0.979	9.5191	0.9788	7.90178	0.4899	1.5354	0.4893	1.54743							0.4896	1.87468	0.9788	6.58176
0.1979	0.86071	0.0489	0.26687	0.049	0.24921	0.1959	0.99786	0.098	0.2903	0.0981	0.13001	0.0489	0.13041	0.0982	0.15874	0.196	0.56729	0.9808	9.53439	0.9804	7.91584	0.4907	1.54193	0.4902	1.5513							0.4904	1.88141	0.9803	6.59338
0.1982	0.86275	0.049	0.26687	0.0491	0.24962	0.1962	0.99908	0.0982	0.29091	0.0982	0.13001	0.049	0.13062	0.0983	0.15894	0.1963	0.56872	0.9822	9.54906	0.982	7.92929	0.4914	1.54824	0.491	1.55537							0.4912	1.88813	0.9821	6.60479
0.1986	0.86458	0.0491	0.26748	0.0492	0.24962	0.1965	1.00051	0.0984	0.29152	0.0984	0.13001	0.0491	0.13143	0.0985	0.15976	0.1967	0.56994	0.984	9.56312	0.9838	7.94335	0.4923	1.55456	0.4918	1.55925							0.492	1.89465	0.9837	6.6164
0.1989	0.86662	0.0491	0.26789	0.0493	0.25043	0.1969	1.00194	0.0985	0.29234	0.0985	0.13041	0.0492	0.13143	0.0987	0.15976	0.197	0.57117	0.9857	9.57697	0.9854	7.95762	0.4931	1.56088	0.4927	1.56291							0.4929	1.90158	0.9854	6.62741
0.1992	0.86845	0.0492	0.26789	0.0494	0.25064	0.1972	1.00316	0.0987	0.29315	0.0987	0.13102	0.0493	0.13143	0.0988	0.16057	0.1973	0.57219	0.9875	9.59103	0.987	7.97168	0.494	1.56699	0.4935	1.56597							0.4937	1.90871	0.9869	6.63841
0.1996	0.87049	0.0493	0.2687	0.0495	0.25064	0.1976	1.00438	0.0989	0.29376	0.0989	0.13102	0.0494	0.13204	0.099	0.16077	0.1977	0.57341	0.9889	9.60509	0.9887	7.98553	0.4948	1.5731	0.4944	1.56943							0.4946	1.91564	0.9888	6.64941
0.1999	0.87253	0.0494	0.26891	0.0495	0.25125	0.1979	1.00601	0.099	0.29437	0.0991	0.13102	0.0494	0.13245	0.0992	0.16139	0.198	0.57463	0.9908	9.61814	0.9904	7.99959	0.4957	1.57942	0.4952	1.57269							0.4954	1.92257	0.9903	6.66042
0.2002	0.87477	0.0495	0.26891	0.0496	0.25166	0.1982	1.00723	0.0992	0.29519	0.0992	0.13102	0.0495	0.13245	0.0993	0.16179	0.1983	0.57585	0.9923	9.63138	0.9921	8.01386	0.4965	1.58553	0.496	1.57616							0.4962	1.92929	0.992	6.67061
0.2006	0.8768	0.0496	0.26972	0.0497	0.25166	0.1985	1.00846	0.0994	0.2958	0.0994	0.13184	0.0496	0.13245	0.0995	0.1622	0.1987	0.57708	0.9941	9.64422	0.9937	8.02792	0.4973	1.59165	0.4968	1.57962							0.497	1.93642	0.9936	6.68079
0.2009	0.87904	0.0496	0.26993	0.0498	0.25166	0.1989	1.00988	0.0995	0.29661	0.0995	0.13204	0.0497	0.13327	0.0997	0.16281	0.199	0.57809	0.9956	9.65685	0.9954	8.04157	0.4981	1.59755	0.4976	1.58288							0.4979	1.94335	0.9955	6.69058
0.2013	0.88129	0.0497	0.26993	0.0499	0.25267	0.1992	1.01111	0.0997	0.29743	0.0997	0.13204	0.0498	0.13347	0.0998	0.16322	0.1993	0.57932	0.9974	9.66928	0.9971	8.05543	0.499	1.60367	0.4984	1.58635							0.4987	1.95008	0.997	6.70015
0.2016	0.88332	0.0498	0.27074	0.05	0.25267	0.1995	1.01233	0.0999	0.29824	0.0999	0.13204	0.0499	0.13347	0.1	0.16383	0.1996	0.58054	0.9989	9.6811	0.9988	8.06949	0.4998	1.60998	0.4993	1.58981							0.4996	1.957	0.9987	6.70973
0.2019	0.88536	0.0499	0.27095	0.0501	0.25267	0.1999	1.01355	0.1	0.29885	0.1	0.13204	0.0499	0.13367	0.1002	0.16424	0.2	0.58197	1.0008	9.69292	1.0004	8.08334	0.5007	1.6161	0.5002	1.59348							0.5005	1.96414	1.0003	6.7189
0.2023	0.8876	0.05	0.27095	0.0501	0.25369	0.2002	1.01498	0.1002	0.29967	0.1002	0.13306	0.05	0.13449	0.1003	0.16485	0.2003	0.58319	1.0023	9.70474	1.0021	8.0972	0.5015	1.62241	0.501	1.59755							0.5013	1.97127	1.0021	6.72766
0.2026	0.88984	0.0501	0.27156	0.0502	0.25369	0.2006	1.0162	0.1004	0.30048	0.1004	0.13306	0.0501	0.13449	0.1005	0.16526	0.2006	0.58441	1.0041	9.71574	1.0037	8.11065	0.5023	1.62853	0.5018	1.60163							0.502	1.9782	1.0037	6.73622
0.2029	0.89188	0.0502	0.27196	0.0503	0.2539	0.2009	1.01763	0.1005	0.3013	0.1005	0.13306	0.0502	0.13449	0.1007	0.16587	0.201	0.58563	1.0056	9.72695	1.0054	8.1245	0.5031	1.63484	0.5026	1.60591							0.5029	1.98512	1.0054	6.74417
0.2032	0.89392	0.0502	0.27196	0.0504	0.25471	0.2013	1.01905	0.1007	0.30191	0.1007	0.13306	0.0503	0.13551	0.1008	0.16628	0.2013	0.58706	1.0075	9.73775	1.007	8.13795	0.504	1.64116	0.5035	1.60998							0.5037	1.99226	1.007	6.75191
0.2036	0.89616	0.0503	0.27196	0.0505	0.25471	0.2016	1.02048	0.1009	0.30252	0.1009	0.13408	0.0504	0.13551	0.101	0.16689	0.2016	0.58849	1.0089	9.74834	1.0087	8.1512	0.5048	1.64768	0.5043	1.61406							0.5045	1.99939	1.0088	6.75945
0.2039	0.8984	0.0504	0.27298	0.0505	0.25553	0.2019	1.0217	0.101	0.30354	0.101	0.13408	0.0505	0.13551	0.1012	0.16709	0.202	0.58971	1.0107	9.75874	1.0104	8.16444	0.5057	1.654	0.5051	1.61814							0.5054	2.00652	1.0103	6.76658
0.2042	0.90064	0.0505	0.27298	0.0506	0.25573	0.2022	1.02333	0.1012	0.30415	0.1012	0.13408	0.0505	0.13612	0.1013	0.16791	0.2023	0.59114	1.0123	9.76974	1.0122	8.17789	0.5065	1.66072	0.506	1.62221							0.5062	2.01386	1.0121	6.77351
0.2046	0.90268	0.0506	0.27298	0.0507	0.25614	0.2026	1.02455	0.1014	0.30476	0.1014	0.13408	0.0506	0.13653	0.1015	0.16811	0.2027	0.59236	1.0141	9.77993	1.0136	8.19134	0.5074	1.66724	0.5068	1.62608							0.5071	2.02119	1.0137	6.78003
0.2049	0.90492	0.0507	0.27359	0.0508	0.25675	0.2029	1.02578	0.1015	0.30558	0.1015	0.1349	0.0507	0.13653	0.1017	0.16893	0.203	0.59358	1.0156	9.79012	1.0154	8.20418	0.5081	1.67376	0.5076	1.62995							0.5079	2.02853	1.0155	6.78635
0.2053	0.90695	0.0507	0.274	0.0509	0.25675	0.2032	1.02659	0.1017	0.30639	0.1017	0.1351	0.0508	0.13653	0.1018	0.16913	0.2033	0.59521	1.0173	9.7999	1.0171	8.21742	0.509	1.68029	0.5085	1.63383							0.5087	2.03586	1.017	6.79266
0.2056	0.90919	0.0508	0.274	0.051	0.25777	0.2036	1.027	0.1019	0.307	0.1019	0.1351	0.0509	0.13754	0.102	0.16994	0.2037	0.59643	1.0189	9.80927	1.0188	8.23067	0.5098	1.68681	0.5093	1.63749							0.5095	2.043	1.0187	6.79817
0.206	0.91123	0.0509	0.27441	0.051	0.25777	0.2039	1.027	0.1021	0.30761	0.102	0.1351	0.051	0.13754	0.1022	0.17035	0.204	0.59766	1.0208	9.81864	1.0203	8.24371	0.5106	1.69353	0.5102	1.64096							0.5104	2.05074	1.0203	6.80408
0.2063	0.91347	0.051	0.27502	0.0511	0.25838	0.2042	1.027	0.1022	0.30863	0.1022	0.13551	0.051	0.13754	0.1023	0.17096	0.2043	0.59908	1.0223	9.82802	1.0221	8.25634	0.5115	1.70005	0.511	1.64483							0.5112	2.05828	1.0222	6.80917
0.2066	0.91571	0.0511	0.27502	0.0512	0.25879	0.2046	1.027	0.1024	0.30945	0.1024	0.13612	0.0511	0.13795	0.1025	0.17137	0.2047	0.60051	1.0241	9.83719	1.0237	8.26877	0.5123	1.70678	0.5118	1.6485							0.512	2.06582	1.0237	6.81488
0.207	0.91795	0.0512	0.27522	0.0513	0.25879	0.2049	1.027	0.1025	0.31006	0.1026	0.13612	0.0512	0.13856	0.1027	0.17198	0.205	0.60173	1.0256	9.84615	1.0254	8.28141	0.5132	1.7133	0.5127	1.65217							0.5129	2.07315	1.0253	6.81977
0.2073	0.91999	0.0513	0.27604	0.0514	0.25981	0.2053	1.027	0.1027	0.31067	0.1027	0.13612	0.0513	0.13856	0.1028	0.17259	0.2053	0.60295	1.0275	9.85512	1.027	8.29343	0.514	1.72022	0.5135	1.65583							0.5137	2.08069	1.0269	6.82445
0.2076	0.92223	0.0513	0.27604	0.0515	0.25981	0.2056	1.027	0.1029	0.31169	0.1029	0.13653	0.0514	0.13856	0.103	0.173	0.2057	0.60418	1.0289	9.86409	1.0288	8.30504	0.5148	1.72674	0.5143	1.6593							0.5146	2.08844	1.0288	6.82934
0.2079	0.92427	0.0514	0.27645	0.0515	0.26001	0.2059	1.02781	0.1031	0.3123	0.103	0.13714	0.0515	0.13938	0.1032	0.17382	0.206	0.6054	1.0308	9.87305	1.0303	8.31645	0.5156	1.73347	0.5151	1.66317							0.5154	2.09598	1.0303	6.83362
0.2083	0.92651	0.0515	0.27706	0.0516	0.26083	0.2062	1.02822	0.1032	0.31291	0.1032	0.13714	0.0516	0.13958	0.1033	0.17402	0.2063	0.60662	1.0323	9.88181	1.0321	8.32807	0.5165	1.74019	0.5159	1.66643							0.5162	2.10372	1.0321	6.83831
0.2086	0.92855	0.0516	0.27706	0.0517	0.26083	0.2066	1.02944	0.1034	0.31373	0.1034	0.13714	0.0517	0.13958	0.1035	0.17483	0.2067	0.60785	1.0341	9.89078	1.0337	8.33928	0.5174	1.74692	0.5168	1.6703							0.5171	2.11167	1.0337	6.84238
0.2089	0.93079	0.0517	0.27746	0.0518	0.26103	0.2069	1.03087	0.1035	0.31474	0.1035	0.13775	0.0517	0.13979	0.1037	0.17504	0.207	0.60907	1.0356	9.89975	1.0354	8.35008	0.5181	1.75385	0.5177	1.67376							0.5179	2.11941	1.0354	6.84646
0.2093	0.93262	0.0518	0.27808	0.0519	0.26184	0.2073	1.03271	0.1037	0.31536	0.1037	0.13816	0.0518	0.1406	0.1038	0.17606	0.2073	0.61049	1.0374	9.90871	1.037	8.36067	0.519	1.76057	0.5185	1.67743							0.5187	2.12756	1.037	6.85033
0.2096	0.93446	0.0519	0.27808	0.052	0.26184	0.2076	1.03495	0.1039	0.31617	0.1039	0.13816	0.0519	0.1406	0.104	0.17626	0.2076	0.61172	1.0389	9.91727	1.0388	8.37147	0.5198	1.76709	0.5193	1.68069							0.5195	2.1353	1.0388	6.85359
0.21	0.93609	0.0519	0.27828	0.052	0.26225	0.2079	1.03698	0.104	0.31678	0.104	0.13816	0.052	0.1406	0.1042	0.17708	0.208	0.61314	1.0409	9.92603	1.0403	8.38207	0.5207	1.77382	0.5202	1.68456							0.5204	2.14325	1.0404	6.85665
0.2103	0.93812	0.052	0.27909	0.0521	0.26286	0.2082	1.03923	0.1042	0.3178	0.1042	0.13917	0.0521	0.1406	0.1043	0.17748	0.2083	0.61457	1.0423	9.935	1.0421	8.39226	0.5214	1.78054	0.521	1.68803							0.5212	2.1514	1.0421	6.8595
0.2106	0.93996	0.0521	0.27909	0.0522	0.26286	0.2086	1.04147	0.1044	0.31862	0.1044	0.13917	0.0521	0.14162	0.1045	0.17809	0.2087	0.61579	1.044	9.94335	1.0437	8.40244	0.5223	1.78747	0.5218	1.6917							0.522	2.15955	1.0436	6.86195
0.2109	0.94179	0.0522	0.2793	0.0523	0.26388	0.2089	1.0435	0.1045	0.31943	0.1045	0.13917	0.0522	0.14162	0.1047	0.1783	0.209	0.61722	1.0456	9.95171	1.0456	8.41263	0.5232	1.7944	0.5226	1.69516							0.5229	2.1677	1.0454	6.86378
0.2113	0.94362	0.0523	0.28011	0.0524	0.26388	0.2093	1.04554	0.1047	0.32004	0.1047	0.13917	0.0523	0.14162	0.1048	0.17911	0.2093	0.61864	1.0475	9.96047	1.0469	8.42221	0.524	1.80132	0.5235	1.69883							0.5238	2.17585	1.047	6.865
0.2116	0.94525	0.0523	0.28011	0.0525	0.26449	0.2096	1.04778	0.1049	0.32086	0.1049	0.13979	0.0524	0.14182	0.105	0.17932	0.2097	0.62007	1.049	9.96903	1.0487	8.43138	0.5248	1.80805	0.5243	1.7025							0.5246	2.18421	1.0488	6.86623
0.212	0.94709	0.0524	0.28011	0.0525	0.2649	0.2099	1.04962	0.105	0.32187	0.105	0.14019	0.0525	0.14264	0.1052	0.18013	0.21	0.6215	1.0507	9.97738	1.0503	8.44055	0.5256	1.81498	0.5251	1.70596							0.5254	2.19236	1.0504	6.86724
0.2123	0.94912	0.0525	0.28093	0.0526	0.2649	0.2103	1.05145	0.1052	0.32249	0.1052	0.14019	0.0526	0.14264	0.1053	0.18013	0.2103	0.62292	1.0522	9.98574	1.0522	8.44972	0.5265	1.8217	0.5259	1.70942							0.5262	2.20051	1.052	6.86724
0.2127	0.95136	0.0526	0.28113	0.0527	0.26592	0.2106	1.05349	0.1054	0.3233	0.1054	0.14019	0.0527	0.14264	0.1055	0.18115	0.2106	0.62415	1.0541	9.99368	1.0536	8.45889	0.5273	1.82843	0.5268	1.71309							0.5271	2.20846	1.0536	6.86724
0.213	0.9534	0.0527	0.28113	0.0528	0.26592	0.211	1.05532	0.1056	0.32391	0.1055	0.1406	0.0527	0.14366	0.1057	0.18115	0.211	0.62557	1.0556	10.002	1.0554	8.46704	0.5281	1.83535	0.5277	1.71696							0.5279	2.21661	1.0555	6.86724
0.2133	0.95564	0.0528	0.28174	0.0529	0.26653	0.2113	1.05716	0.1057	0.32493	0.1057	0.14121	0.0528	0.14366	0.1059	0.18217	0.2113	0.627	1.0574	10.01	1.057	8.47499	0.529	1.84208	0.5285	1.72043							0.5287	2.22476	1.0571	6.86724
0.2137	0.95768	0.0528	0.28215	0.053	0.26694	0.2116	1.0592	0.1059	0.32554	0.1059	0.14121	0.0529	0.14366	0.106	0.18217	0.2117	0.62822	1.0589	10.0175	1.0588	8.48314	0.5299	1.84921	0.5293	1.7243							0.5295	2.23271	1.0588	6.86724
0.214	0.95972	0.0529	0.28215	0.0531	0.26714	0.212	1.06103	0.106	0.32636	0.106	0.14121	0.053	0.14468	0.1062	0.18319	0.212	0.62965	1.0607	10.0255	1.0603	8.49068	0.5307	1.85593	0.5302	1.72776							0.5304	2.24086	1.0603	6.86663
0.2143	0.96196	0.053	0.28235	0.0531	0.26796	0.2123	1.06266	0.1062	0.32697	0.1062	0.14203	0.0531	0.14468	0.1063	0.18339	0.2123	0.63107	1.0622	10.0336	1.0622	8.49761	0.5315	1.86286	0.531	1.73164							0.5312	2.24901	1.0621	6.86623
0.2146	0.9642	0.0531	0.28317	0.0532	0.26796	0.2126	1.06429	0.1064	0.32799	0.1064	0.14223	0.0532	0.14468	0.1065	0.18421	0.2126	0.6323	1.0641	10.0416	1.0637	8.50433	0.5323	1.86959	0.5318	1.73551							0.532	2.25716	1.0637	6.86561
0.215	0.96624	0.0532	0.28317	0.0533	0.26836	0.2129	1.06612	0.1066	0.32839	0.1065	0.14223	0.0533	0.1457	0.1067	0.18462	0.213	0.63393	1.0656	10.0491	1.0655	8.51085	0.5332	1.87652	0.5326	1.73938							0.5329	2.26531	1.0654	6.865
0.2153	0.96827	0.0533	0.28317	0.0534	0.26898	0.2133	1.06775	0.1067	0.32901	0.1067	0.14223	0.0533	0.1457	0.1069	0.18523	0.2133	0.63515	1.0675	10.0575	1.0669	8.51656	0.534	1.88344	0.5335	1.74345							0.5338	2.27366	1.0671	6.86398
0.2157	0.97051	0.0534	0.28378	0.0535	0.26898	0.2136	1.06938	0.1069	0.33002	0.1069	0.14284	0.0534	0.1457	0.107	0.18584	0.2137	0.63637	1.0689	10.0656	1.0688	8.52165	0.5348	1.89058	0.5344	1.74753							0.5346	2.28222	1.0687	6.86317
0.216	0.97255	0.0535	0.28419	0.0535	0.26979	0.2139	1.07122	0.107	0.33084	0.107	0.14325	0.0535	0.1461	0.1072	0.18625	0.214	0.638	1.0707	10.0738	1.0703	8.52613	0.5357	1.89771	0.5352	1.7516							0.5354	2.29078	1.0704	6.86235
0.2163	0.97459	0.0535	0.28419	0.0536	0.26999	0.2143	1.07285	0.1072	0.33145	0.1072	0.14325	0.0536	0.14671	0.1074	0.18686	0.2143	0.63923	1.0722	10.0817	1.0722	8.53082	0.5365	1.90484	0.5359	1.75568							0.5362	2.29913	1.072	6.86133
0.2166	0.97683	0.0536	0.28419	0.0537	0.26999	0.2146	1.07448	0.1074	0.33206	0.1074	0.14325	0.0537	0.14671	0.1075	0.18726	0.2147	0.64065	1.0742	10.0901	1.0736	8.53551	0.5373	1.91218	0.5368	1.75976							0.5371	2.30728	1.0738	6.85991
0.217	0.97887	0.0537	0.28521	0.0538	0.27101	0.2149	1.07631	0.1076	0.33308	0.1075	0.14366	0.0538	0.14671	0.1077	0.18808	0.215	0.64208	1.0757	10.0984	1.0754	8.53897	0.5381	1.91931	0.5377	1.76403							0.5379	2.31625	1.0755	6.85869
0.2173	0.9809	0.0538	0.28521	0.0539	0.27101	0.2153	1.07753	0.1077	0.33369	0.1077	0.14427	0.0538	0.14753	0.1078	0.18828	0.2153	0.6435	1.0773	10.1064	1.0769	8.54203	0.539	1.92644	0.5385	1.76831							0.5387	2.32461	1.0771	6.85746
0.2176	0.98294	0.0539	0.28521	0.054	0.27142	0.2156	1.07937	0.1079	0.33451	0.1079	0.14427	0.0539	0.14773	0.108	0.1891	0.2157	0.64473	1.0789	10.1139	1.079	8.54549	0.5399	1.93398	0.5393	1.7728							0.5396	2.33316	1.0787	6.85583
0.218	0.98498	0.0539	0.28541	0.054	0.27203	0.216	1.081	0.108	0.33512	0.108	0.14427	0.054	0.14773	0.1082	0.1893	0.216	0.64615	1.0808	10.1217	1.0803	8.54834	0.5407	1.94111	0.5402	1.77687							0.5404	2.34172	1.0803	6.854
0.2183	0.98722	0.054	0.28622	0.0541	0.27203	0.2163	1.08263	0.1082	0.33614	0.1082	0.14427	0.0541	0.14773	0.1083	0.18991	0.2163	0.64758	1.0823	10.1296	1.0821	8.55099	0.5415	1.94865	0.541	1.78176							0.5412	2.35008	1.0821	6.85237
0.2186	0.98926	0.0541	0.28622	0.0542	0.27285	0.2166	1.08446	0.1084	0.33695	0.1084	0.14529	0.0542	0.14855	0.1085	0.19032	0.2167	0.6488	1.0841	10.1371	1.0836	8.55303	0.5423	1.95599	0.5418	1.78604							0.542	2.35863	1.0838	6.85053
0.219	0.99129	0.0542	0.28622	0.0543	0.27305	0.217	1.08609	0.1085	0.33776	0.1085	0.14529	0.0543	0.14875	0.1087	0.19073	0.217	0.65023	1.0856	10.1441	1.0855	8.55548	0.5432	1.96312	0.5426	1.79052							0.5429	2.36719	1.0854	6.8487
0.2193	0.99353	0.0543	0.28684	0.0544	0.27326	0.2173	1.08772	0.1087	0.33858	0.1087	0.14529	0.0543	0.14875	0.1088	0.19134	0.2173	0.65145	1.0874	10.1516	1.087	8.55731	0.544	1.97066	0.5434	1.79521							0.5437	2.37555	1.087	6.84626
0.2196	0.99557	0.0544	0.28724	0.0545	0.27407	0.2176	1.08956	0.1089	0.33939	0.1089	0.14529	0.0544	0.14875	0.109	0.19154	0.2176	0.65267	1.089	10.1587	1.0888	8.55874	0.5448	1.97799	0.5443	1.7999							0.5446	2.38411	1.0887	6.84401
0.22	0.99761	0.0544	0.28724	0.0545	0.27407	0.218	1.09119	0.109	0.34021	0.1091	0.1461	0.0545	0.14977	0.1092	0.19236	0.218	0.6541	1.0908	10.1659	1.0903	8.55996	0.5457	1.98533	0.5452	1.80438							0.5454	2.39287	1.0905	6.84157
0.2203	0.99985	0.0545	0.28724	0.0546	0.27427	0.2183	1.09282	0.1092	0.34102	0.1092	0.14631	0.0546	0.14977	0.1094	0.19236	0.2183	0.65553	1.0924	10.1728	1.0922	8.56179	0.5465	1.99266	0.546	1.80948							0.5462	2.40143	1.092	6.83933
0.2206	1.00189	0.0546	0.28826	0.0547	0.27509	0.2186	1.09465	0.1094	0.34184	0.1094	0.14631	0.0547	0.14977	0.1095	0.19338	0.2187	0.65675	1.0941	10.1799	1.0936	8.56322	0.5473	2.0002	0.5469	1.81416							0.5471	2.40998	1.0937	6.83668
0.221	1.00413	0.0547	0.28826	0.0548	0.27509	0.219	1.09648	0.1095	0.34265	0.1095	0.14631	0.0548	0.15018	0.1097	0.19338	0.219	0.65797	1.0956	10.1873	1.0955	8.56424	0.5481	2.00734	0.5477	1.81864							0.5479	2.41875	1.0954	6.83444
0.2213	1.00637	0.0548	0.28826	0.0549	0.27529	0.2193	1.09832	0.1097	0.34327	0.1097	0.14712	0.0549	0.15079	0.1098	0.1944	0.2193	0.6594	1.0973	10.1942	1.097	8.56546	0.549	2.01467	0.5485	1.82374							0.5487	2.42731	1.0971	6.8324
0.2217	1.00861	0.0549	0.28826	0.055	0.27611	0.2196	1.09995	0.1099	0.34428	0.1099	0.14733	0.0549	0.15079	0.11	0.1944	0.2197	0.66083	1.0989	10.2011	1.0989	8.56709	0.5499	2.02221	0.5493	1.82883							0.5495	2.43607	1.0987	6.83036
0.222	1.01065	0.055	0.28928	0.055	0.27611	0.22	1.10178	0.11	0.3451	0.1101	0.14733	0.055	0.15079	0.1102	0.19542	0.22	0.66205	1.1008	10.2081	1.1003	8.56893	0.5507	2.02934	0.5502	1.83393							0.5504	2.44483	1.1004	6.82792
0.2224	1.01289	0.0551	0.28928	0.0551	0.27631	0.2203	1.10341	0.1102	0.34571	0.1102	0.14733	0.0551	0.15181	0.1103	0.19542	0.2203	0.66368	1.1024	10.2158	1.1021	8.57035	0.5515	2.03668	0.551	1.83902							0.5513	2.4538	1.1021	6.82568
0.2227	1.01513	0.0551	0.28928	0.0552	0.27713	0.2206	1.10504	0.1104	0.34632	0.1104	0.14733	0.0552	0.15181	0.1105	0.19643	0.2206	0.6649	1.104	10.2227	1.1036	8.57198	0.5523	2.04401	0.5518	1.84412							0.5521	2.46296	1.1037	6.82364
0.223	1.01717	0.0552	0.28969	0.0553	0.27713	0.221	1.10688	0.1105	0.34734	0.1105	0.14773	0.0553	0.15181	0.1107	0.19664	0.221	0.66633	1.1056	10.2299	1.1056	8.57382	0.5532	2.05115	0.5526	1.8488							0.5529	2.47193	1.1053	6.8216
0.2234	1.01941	0.0553	0.2903	0.0554	0.27774	0.2213	1.10851	0.1107	0.34815	0.1107	0.14834	0.0554	0.15262	0.1109	0.19745	0.2213	0.66775	1.1074	10.237	1.107	8.57585	0.554	2.05889	0.5535	1.85349							0.5538	2.48069	1.1071	6.81915
0.2237	1.02165	0.0554	0.2903	0.0555	0.27815	0.2217	1.11014	0.1109	0.34877	0.1109	0.14834	0.0554	0.15283	0.111	0.19766	0.2217	0.66898	1.1091	10.2443	1.1087	8.57769	0.5548	2.06623	0.5544	1.8594							0.5546	2.48986	1.1087	6.81691
0.224	1.02368	0.0555	0.29071	0.0556	0.27815	0.222	1.11197	0.1111	0.34958	0.111	0.14834	0.0555	0.15283	0.1112	0.19847	0.222	0.67061	1.1107	10.2519	1.1102	8.57952	0.5557	2.07356	0.5552	1.86449							0.5554	2.49883	1.1104	6.81447
0.2243	1.02593	0.0556	0.29132	0.0556	0.27916	0.2223	1.11401	0.1112	0.3504	0.1112	0.14834	0.0556	0.15323	0.1113	0.19868	0.2223	0.67183	1.1123	10.259	1.1122	8.58197	0.5566	2.0813	0.556	1.86959							0.5562	2.50779	1.112	6.81243
0.2247	1.02796	0.0556	0.29132	0.0557	0.27916	0.2227	1.11564	0.1114	0.35121	0.1114	0.14834	0.0557	0.15385	0.1115	0.19949	0.2226	0.67305	1.114	10.2661	1.1137	8.58462	0.5574	2.08884	0.5568	1.87468							0.5571	2.51696	1.1137	6.80937
0.225	1.03	0.0557	0.29172	0.0558	0.27937	0.223	1.11727	0.1115	0.35182	0.1115	0.14834	0.0558	0.15385	0.1117	0.1999	0.223	0.67468	1.1157	10.2733	1.1155	8.58706	0.5581	2.09618	0.5577	1.88079							0.5579	2.52613	1.1154	6.80693
0.2253	1.03204	0.0558	0.29234	0.0559	0.28018	0.2233	1.1191	0.1117	0.35264	0.1117	0.14834	0.0559	0.15405	0.1119	0.20051	0.2233	0.6759	1.1174	10.28	1.117	8.59032	0.559	2.10372	0.5585	1.88589							0.5587	2.5353	1.1171	6.80428
0.2257	1.03428	0.0559	0.29234	0.056	0.28018	0.2237	1.12073	0.1119	0.35345	0.1119	0.14834	0.056	0.15486	0.112	0.20092	0.2237	0.67733	1.119	10.2865	1.1189	8.59358	0.5598	2.11146	0.5593	1.89139							0.5595	2.54447	1.1187	6.80183
0.226	1.03632	0.056	0.29234	0.056	0.28059	0.224	1.12236	0.112	0.35427	0.112	0.14834	0.056	0.15486	0.1122	0.20153	0.224	0.67876	1.1207	10.293	1.1203	8.59745	0.5606	2.11941	0.5601	1.8971							0.5604	2.55364	1.1204	6.79918
0.2263	1.03835	0.056	0.29335	0.0561	0.2812	0.2243	1.1242	0.1122	0.35488	0.1122	0.14896	0.0561	0.15486	0.1124	0.20194	0.2243	0.67998	1.1223	10.3	1.1221	8.60132	0.5615	2.12715	0.561	1.9026							0.5613	2.56302	1.122	6.79633
0.2267	1.04039	0.0561	0.29335	0.0562	0.2812	0.2247	1.12583	0.1124	0.35569	0.1124	0.14936	0.0562	0.15548	0.1125	0.20255	0.2247	0.68141	1.124	10.3061	1.1237	8.6056	0.5623	2.13469	0.5618	1.9083							0.5621	2.57239	1.1238	6.79389
0.227	1.04243	0.0562	0.29335	0.0563	0.28222	0.225	1.12766	0.1125	0.35651	0.1125	0.14936	0.0563	0.15588	0.1127	0.20295	0.225	0.68283	1.1257	10.3118	1.1255	8.61029	0.5632	2.14244	0.5626	1.91381							0.5629	2.58156	1.1253	6.79124
0.2273	1.04446	0.0563	0.29376	0.0564	0.28222	0.2253	1.1295	0.1127	0.35732	0.1127	0.14936	0.0564	0.15588	0.1128	0.20357	0.2254	0.68426	1.1275	10.3179	1.1269	8.61498	0.564	2.14997	0.5635	1.91951							0.5637	2.59073	1.127	6.78859
0.2276	1.0465	0.0564	0.29437	0.0565	0.28283	0.2257	1.13133	0.1129	0.35793	0.1129	0.14936	0.0565	0.15609	0.113	0.20397	0.2257	0.68548	1.129	10.324	1.1288	8.61946	0.5648	2.15772	0.5643	1.92542							0.5646	2.6001	1.1287	6.78594
0.228	1.04874	0.0565	0.29437	0.0566	0.28324	0.226	1.13296	0.1131	0.35875	0.113	0.14997	0.0565	0.1569	0.1132	0.20458	0.226	0.68711	1.1307	10.3301	1.1303	8.62374	0.5656	2.16526	0.5652	1.93133							0.5654	2.60948	1.1304	6.78349
0.2284	1.05078	0.0566	0.29437	0.0566	0.28344	0.2263	1.13479	0.1132	0.35956	0.1132	0.15038	0.0566	0.1569	0.1133	0.2052	0.2263	0.68833	1.1323	10.3352	1.1322	8.62863	0.5665	2.173	0.5659	1.93724							0.5662	2.61864	1.132	6.78146
0.2287	1.05302	0.0566	0.29539	0.0567	0.28426	0.2266	1.13663	0.1134	0.36058	0.1134	0.15038	0.0567	0.1569	0.1135	0.2056	0.2267	0.68956	1.134	10.3411	1.1337	8.63372	0.5674	2.18074	0.5669	1.94315							0.5671	2.62802	1.1337	6.77881
0.229	1.05546	0.0567	0.29539	0.0568	0.28426	0.227	1.13826	0.1135	0.36119	0.1135	0.15059	0.0568	0.15711	0.1137	0.20621	0.227	0.69098	1.1358	10.3464	1.1354	8.63821	0.5682	2.18869	0.5677	1.94947							0.5679	2.6378	1.1354	6.77677
0.2294	1.05791	0.0568	0.29539	0.0569	0.28507	0.2273	1.13968	0.1137	0.36201	0.1137	0.1514	0.0569	0.15792	0.1138	0.20662	0.2273	0.69221	1.1373	10.3525	1.1369	8.64289	0.569	2.19643	0.5685	1.95558							0.5687	2.64697	1.1371	6.77494
0.2297	1.05995	0.0569	0.29621	0.057	0.28528	0.2277	1.14172	0.1139	0.36282	0.1139	0.1514	0.057	0.15792	0.114	0.20744	0.2276	0.69343	1.1389	10.3576	1.1388	8.64799	0.5698	2.20458	0.5693	1.96169							0.5695	2.65634	1.1387	6.7729
0.23	1.06259	0.057	0.29641	0.057	0.28528	0.228	1.14356	0.114	0.36364	0.114	0.1514	0.057	0.15792	0.1142	0.20764	0.228	0.69465	1.1406	10.3627	1.1404	8.65308	0.5707	2.21274	0.5702	1.9674							0.5704	2.66551	1.1405	6.77086
0.2304	1.06463	0.0571	0.29641	0.0571	0.2863	0.2283	1.14519	0.1142	0.36445	0.1142	0.15201	0.0571	0.15894	0.1143	0.20846	0.2283	0.69608	1.1424	10.3678	1.1421	8.65818	0.5715	2.22089	0.571	1.97269							0.5712	2.6755	1.142	6.76903
0.2307	1.06708	0.0571	0.29702	0.0572	0.2863	0.2287	1.14682	0.1144	0.36527	0.1144	0.15242	0.0572	0.15894	0.1145	0.20866	0.2287	0.6973	1.144	10.3729	1.1436	8.66266	0.5723	2.22883	0.5718	1.9786							0.572	2.68467	1.1438	6.76699
0.231	1.06911	0.0572	0.29743	0.0573	0.2867	0.229	1.14865	0.1145	0.36608	0.1145	0.15242	0.0573	0.15894	0.1147	0.20968	0.229	0.69852	1.1457	10.378	1.1455	8.66836	0.5732	2.23698	0.5726	1.9837							0.5729	2.69404	1.1453	6.76516
0.2314	1.07176	0.0573	0.29743	0.0574	0.28732	0.2293	1.15069	0.1147	0.36669	0.1147	0.15242	0.0574	0.15955	0.1149	0.20968	0.2293	0.69975	1.1474	10.3831	1.147	8.67346	0.5741	2.24554	0.5735	1.9892							0.5738	2.70362	1.1471	6.76291
0.2317	1.0738	0.0574	0.29784	0.0575	0.28732	0.2297	1.15232	0.1149	0.36771	0.1149	0.15344	0.0575	0.15996	0.115	0.2107	0.2296	0.70117	1.149	10.3882	1.1487	8.67855	0.5748	2.2541	0.5744	1.99491							0.5746	2.71319	1.1486	6.76047
0.232	1.07624	0.0575	0.29845	0.0575	0.28813	0.23	1.15395	0.115	0.36832	0.1151	0.15344	0.0575	0.15996	0.1152	0.2107	0.23	0.70239	1.1506	10.3923	1.1503	8.68406	0.5756	2.26246	0.5751	2.00081							0.5754	2.72257	1.1505	6.75823
0.2324	1.07828	0.0576	0.29845	0.0576	0.28833	0.2303	1.15599	0.1152	0.36914	0.1152	0.15344	0.0576	0.15996	0.1153	0.21172	0.2303	0.70362	1.1524	10.3965	1.1522	8.68976	0.5765	2.27061	0.5759	2.00611							0.5762	2.73194	1.152	6.75599
0.2327	1.08073	0.0577	0.29865	0.0577	0.28874	0.2307	1.15782	0.1154	0.36975	0.1154	0.15364	0.0577	0.16098	0.1155	0.21172	0.2306	0.70504	1.154	10.4008	1.1536	8.69587	0.5773	2.27916	0.5768	2.01202							0.5771	2.74131	1.1537	6.75334
0.233	1.08297	0.0578	0.29947	0.0578	0.28935	0.231	1.15945	0.1155	0.37077	0.1155	0.15446	0.0578	0.16098	0.1157	0.21274	0.231	0.70647	1.1557	10.4053	1.1554	8.70178	0.5781	2.28752	0.5776	2.01773							0.5779	2.75089	1.1553	6.75089
0.2334	1.08521	0.0578	0.29947	0.0579	0.28935	0.2314	1.16149	0.1157	0.37138	0.1157	0.15446	0.0579	0.16098	0.1159	0.21294	0.2313	0.70769	1.1572	10.4092	1.157	8.70708	0.579	2.29567	0.5785	2.02384							0.5787	2.76047	1.1572	6.74824
0.2337	1.08745	0.0579	0.29947	0.058	0.29037	0.2317	1.16312	0.1159	0.37199	0.1159	0.15446	0.058	0.16139	0.116	0.21375	0.2317	0.70912	1.159	10.4128	1.1588	8.71319	0.5798	2.30402	0.5793	2.03057							0.5795	2.77005	1.1586	6.7458
0.234	1.08949	0.058	0.30028	0.058	0.29037	0.232	1.16495	0.116	0.3728	0.1161	0.15507	0.0581	0.162	0.1162	0.21416	0.232	0.71055	1.1607	10.4163	1.1604	8.71951	0.5807	2.31238	0.5802	2.03729							0.5804	2.77942	1.1604	6.74274
0.2343	1.09173	0.0581	0.30048	0.0581	0.29098	0.2324	1.16679	0.1162	0.37382	0.1162	0.15548	0.0581	0.162	0.1163	0.21477	0.2323	0.71177	1.1624	10.4202	1.1621	8.72542	0.5815	2.32053	0.581	2.04422							0.5812	2.78961	1.162	6.74009
0.2347	1.09417	0.0582	0.30048	0.0582	0.29139	0.2327	1.16862	0.1164	0.37443	0.1164	0.15548	0.0582	0.162	0.1165	0.21538	0.2326	0.71319	1.164	10.4238	1.1637	8.73133	0.5823	2.32868	0.5819	2.05094							0.5821	2.79898	1.1638	6.73765
0.2351	1.09641	0.0582	0.3011	0.0583	0.29139	0.233	1.17025	0.1166	0.37505	0.1165	0.15548	0.0583	0.16281	0.1167	0.21579	0.233	0.71462	1.1657	10.4273	1.1655	8.73724	0.5832	2.33704	0.5826	2.05767							0.5828	2.80897	1.1653	6.735
0.2354	1.09865	0.0583	0.3015	0.0584	0.29241	0.2333	1.17229	0.1167	0.37586	0.1167	0.15609	0.0584	0.16302	0.1169	0.21661	0.2333	0.71584	1.1673	10.4312	1.167	8.74315	0.5841	2.34539	0.5835	2.06419							0.5838	2.81814	1.1671	6.73255
0.2357	1.10089	0.0584	0.3015	0.0584	0.29241	0.2337	1.17412	0.1169	0.37688	0.1169	0.1565	0.0585	0.16302	0.117	0.21681	0.2336	0.71747	1.1691	10.4351	1.1687	8.74885	0.5848	2.35395	0.5844	2.07091							0.5846	2.82832	1.1686	6.7299
0.2361	1.10334	0.0585	0.30171	0.0585	0.29302	0.234	1.17616	0.117	0.37749	0.117	0.1565	0.0586	0.16322	0.1172	0.21742	0.234	0.7187	1.1707	10.4391	1.1703	8.75456	0.5856	2.3621	0.5852	2.07723							0.5854	2.83851	1.1705	6.72746
0.2364	1.10538	0.0586	0.30252	0.0586	0.29343	0.2344	1.17799	0.1172	0.3783	0.1172	0.1565	0.0587	0.16403	0.1174	0.21783	0.2343	0.71992	1.1724	10.4432	1.1721	8.76026	0.5865	2.37045	0.5859	2.08375							0.5862	2.8487	1.172	6.72481
0.2367	1.10782	0.0587	0.30252	0.0587	0.29363	0.2347	1.17983	0.1174	0.37892	0.1174	0.15731	0.0587	0.16403	0.1175	0.21824	0.2347	0.72155	1.1739	10.4473	1.1737	8.76638	0.5873	2.37901	0.5868	2.09007							0.5871	2.85807	1.1738	6.72236
0.237	1.10986	0.0588	0.30252	0.0588	0.29445	0.235	1.18186	0.1175	0.37993	0.1175	0.15751	0.0588	0.16403	0.1177	0.21885	0.235	0.72277	1.1758	10.4518	1.1754	8.77229	0.5882	2.38757	0.5877	2.09638							0.5879	2.86806	1.1753	6.71971
0.2374	1.1123	0.0589	0.30334	0.0589	0.29445	0.2354	1.1837	0.1177	0.38075	0.1177	0.15751	0.0589	0.16485	0.1178	0.21885	0.2353	0.72399	1.1773	10.4562	1.177	8.77759	0.589	2.39592	0.5885	2.10311							0.5887	2.87825	1.1772	6.71747
0.2377	1.11454	0.0589	0.30354	0.059	0.29526	0.2357	1.18553	0.1179	0.38156	0.1179	0.15792	0.059	0.16505	0.118	0.21987	0.2357	0.72562	1.179	10.4605	1.1789	8.7837	0.5899	2.40469	0.5893	2.10963							0.5895	2.88844	1.1787	6.71523
0.238	1.11678	0.059	0.30354	0.059	0.29547	0.236	1.18757	0.118	0.38218	0.118	0.15853	0.0591	0.16505	0.1182	0.21987	0.236	0.72685	1.1806	10.4646	1.1804	8.79022	0.5907	2.41325	0.5902	2.11615							0.5904	2.89781	1.1804	6.71258
0.2384	1.11902	0.0591	0.30374	0.0591	0.29587	0.2364	1.1894	0.1182	0.38299	0.1182	0.15853	0.0592	0.16546	0.1184	0.22068	0.2363	0.72827	1.1824	10.4695	1.182	8.79633	0.5915	2.4218	0.591	2.12267							0.5913	2.90779	1.182	6.71014
0.2387	1.12127	0.0592	0.30456	0.0592	0.29648	0.2367	1.19144	0.1184	0.38401	0.1184	0.15874	0.0593	0.16607	0.1185	0.22089	0.2367	0.7299	1.1839	10.4738	1.1837	8.80244	0.5923	2.43036	0.5918	2.12939							0.5921	2.91798	1.1838	6.70749
0.2391	1.12371	0.0593	0.30456	0.0593	0.29648	0.237	1.19328	0.1185	0.38482	0.1185	0.15955	0.0593	0.16607	0.1187	0.2217	0.237	0.73113	1.1857	10.4778	1.1855	8.80897	0.5932	2.43872	0.5926	2.13591							0.5929	2.92817	1.1853	6.70504
0.2394	1.12575	0.0593	0.30456	0.0594	0.2973	0.2374	1.19531	0.1187	0.38544	0.1187	0.15955	0.0594	0.16628	0.1189	0.22191	0.2373	0.73276	1.1873	10.4819	1.187	8.81569	0.594	2.44768	0.5935	2.14264							0.5938	2.93836	1.187	6.70239
0.2397	1.12819	0.0594	0.30497	0.0595	0.2975	0.2377	1.19715	0.1189	0.38625	0.1189	0.15955	0.0595	0.16709	0.119	0.22272	0.2376	0.73418	1.1891	10.4862	1.1887	8.82201	0.5948	2.45604	0.5943	2.14957							0.5946	2.94855	1.1886	6.69934
0.2401	1.13023	0.0595	0.30558	0.0595	0.29771	0.2381	1.19918	0.1191	0.38706	0.119	0.15996	0.0596	0.16709	0.1192	0.22292	0.238	0.73561	1.1906	10.4905	1.1903	8.82853	0.5956	2.4646	0.5952	2.1565							0.5954	2.95935	1.1905	6.69689
0.2404	1.13288	0.0596	0.30558	0.0596	0.29852	0.2384	1.20102	0.1192	0.38808	0.1192	0.16057	0.0597	0.16709	0.1194	0.22394	0.2383	0.73704	1.1924	10.4944	1.1921	8.83505	0.5965	2.47336	0.5959	2.16342							0.5962	2.96994	1.192	6.69445
0.2407	1.13491	0.0597	0.30558	0.0597	0.29852	0.2387	1.20306	0.1194	0.3889	0.1194	0.16057	0.0597	0.1677	0.1195	0.22415	0.2386	0.73846	1.194	10.4982	1.1937	8.84218	0.5974	2.48212	0.5968	2.17015							0.597	2.98013	1.1937	6.6918
0.241	1.13736	0.0598	0.30639	0.0598	0.29893	0.2391	1.20489	0.1195	0.38951	0.1195	0.16057	0.0598	0.16811	0.1197	0.22496	0.239	0.74009	1.1958	10.5021	1.1954	8.8487	0.5982	2.49068	0.5976	2.17728							0.5979	2.99032	1.1953	6.68915
0.2414	1.1398	0.0598	0.3066	0.0599	0.29954	0.2394	1.20693	0.1197	0.39032	0.1197	0.16118	0.0599	0.16811	0.1199	0.22537	0.2393	0.74131	1.1973	10.5058	1.1971	8.85502	0.599	2.49924	0.5985	2.184							0.5987	3.00051	1.1972	6.6867
0.2418	1.14204	0.0599	0.3066	0.06	0.29954	0.2397	1.20876	0.1199	0.39114	0.1199	0.16159	0.06	0.16831	0.12	0.22598	0.2396	0.74315	1.199	10.509	1.1988	8.86133	0.5999	2.50779	0.5993	2.19093							0.5995	3.0107	1.1986	6.68406
0.2421	1.14429	0.06	0.3066	0.0601	0.30015	0.24	1.2108	0.1201	0.39195	0.12	0.16159	0.0601	0.16913	0.1202	0.22659	0.24	0.74437	1.2006	10.5129	1.2004	8.86765	0.6007	2.51676	0.6002	2.19786							0.6004	3.02089	1.2004	6.68202
0.2424	1.14653	0.0601	0.30761	0.0601	0.30056	0.2404	1.21263	0.1202	0.39277	0.1202	0.16159	0.0602	0.16913	0.1204	0.227	0.2403	0.7462	1.2025	10.5161	1.2021	8.87356	0.6015	2.52552	0.6011	2.20499							0.6013	3.03107	1.202	6.67957
0.2427	1.14877	0.0602	0.30761	0.0602	0.30056	0.2407	1.21447	0.1204	0.39358	0.1204	0.162	0.0603	0.16913	0.1205	0.22761	0.2406	0.74743	1.204	10.52	1.2037	8.87927	0.6023	2.53428	0.6019	2.21192							0.6021	3.04126	1.2038	6.67753
0.2431	1.15121	0.0603	0.30761	0.0603	0.30138	0.241	1.21651	0.1205	0.39419	0.1205	0.16261	0.0603	0.16954	0.1207	0.22802	0.241	0.74926	1.2057	10.5231	1.2054	8.88477	0.6032	2.54325	0.6026	2.21905							0.6029	3.05145	1.2053	6.6755
0.2434	1.15325	0.0604	0.30802	0.0604	0.30158	0.2414	1.21814	0.1207	0.39521	0.1207	0.16261	0.0604	0.17015	0.1209	0.22904	0.2413	0.75048	1.2073	10.5263	1.2071	8.89047	0.604	2.55201	0.6034	2.22578							0.6037	3.06164	1.2071	6.67326
0.2437	1.15549	0.0604	0.30863	0.0605	0.30178	0.2417	1.22017	0.1209	0.39582	0.1209	0.16261	0.0605	0.17015	0.121	0.22924	0.2417	0.75232	1.2092	10.5298	1.2087	8.89557	0.6048	2.56098	0.6043	2.23291							0.6046	3.07183	1.2086	6.67081
0.2441	1.15773	0.0605	0.30863	0.0605	0.3026	0.2421	1.22201	0.121	0.39664	0.121	0.16342	0.0606	0.17015	0.1212	0.23006	0.242	0.75395	1.2106	10.5335	1.2103	8.90066	0.6056	2.56974	0.6051	2.24004							0.6054	3.08202	1.2105	6.66877
0.2444	1.15997	0.0606	0.30863	0.0606	0.3026	0.2424	1.22404	0.1212	0.39725	0.1212	0.16363	0.0607	0.17096	0.1213	0.23046	0.2424	0.75537	1.2124	10.5365	1.2121	8.90494	0.6065	2.5785	0.606	2.24717							0.6062	3.09221	1.212	6.66673
0.2447	1.16221	0.0607	0.30965	0.0607	0.30341	0.2427	1.22588	0.1214	0.39827	0.1214	0.16363	0.0608	0.17117	0.1215	0.23107	0.2427	0.757	1.2139	10.5396	1.2138	8.91085	0.6074	2.58767	0.6068	2.2543							0.6071	3.10138	1.2138	6.66449
0.2451	1.16425	0.0608	0.30965	0.0608	0.30362	0.243	1.22771	0.1215	0.39888	0.1215	0.16403	0.0608	0.17117	0.1217	0.23169	0.243	0.75863	1.2158	10.543	1.2153	8.91595	0.6082	2.59664	0.6077	2.26164							0.6079	3.11197	1.2153	6.66225
0.2454	1.16649	0.0609	0.30965	0.0609	0.30402	0.2434	1.22934	0.1217	0.3997	0.1217	0.16465	0.0609	0.17137	0.1219	0.23209	0.2433	0.76006	1.2172	10.5465	1.217	8.92063	0.609	2.60581	0.6085	2.26898							0.6087	3.12216	1.2172	6.66001
0.2458	1.16853	0.061	0.31067	0.061	0.30464	0.2437	1.23138	0.1219	0.40031	0.1219	0.16465	0.061	0.17219	0.122	0.23311	0.2437	0.76149	1.219	10.5494	1.2188	8.92613	0.6099	2.61477	0.6093	2.27611							0.6095	3.13194	1.2187	6.65797
0.2461	1.17097	0.061	0.31067	0.061	0.30464	0.2441	1.23321	0.122	0.40133	0.122	0.16485	0.0611	0.17219	0.1222	0.23352	0.244	0.76291	1.2206	10.5524	1.2204	8.93123	0.6107	2.62394	0.6101	2.28324							0.6104	3.14213	1.2204	6.65553
0.2464	1.17301	0.0611	0.31067	0.0611	0.30545	0.2444	1.23525	0.1222	0.40194	0.1222	0.16566	0.0612	0.17219	0.1224	0.23413	0.2443	0.76454	1.2225	10.5557	1.222	8.93632	0.6115	2.63332	0.611	2.29037							0.6113	3.15232	1.222	6.65308
0.2467	1.17525	0.0612	0.31149	0.0612	0.30565	0.2448	1.23709	0.1224	0.40275	0.1224	0.16566	0.0613	0.1728	0.1225	0.23495	0.2446	0.76597	1.2239	10.5589	1.2237	8.94142	0.6123	2.64249	0.6118	2.29771							0.6121	3.16251	1.2239	6.65043
0.2471	1.1777	0.0613	0.31169	0.0613	0.30606	0.2451	1.23912	0.1225	0.40357	0.1225	0.16566	0.0613	0.1732	0.1227	0.23535	0.245	0.7676	1.2258	10.5616	1.2254	8.94753	0.6132	2.65166	0.6126	2.30504							0.6129	3.17269	1.2253	6.64799
0.2474	1.17973	0.0614	0.31169	0.0614	0.30667	0.2454	1.24116	0.1227	0.40438	0.1227	0.16668	0.0614	0.1732	0.1229	0.23617	0.2453	0.76882	1.2273	10.5644	1.2271	8.95262	0.614	2.66103	0.6135	2.31218							0.6137	3.18329	1.227	6.64534
0.2477	1.18197	0.0614	0.3123	0.0615	0.30667	0.2458	1.243	0.1229	0.4052	0.1229	0.16668	0.0615	0.17341	0.123	0.23678	0.2457	0.77045	1.2292	10.5675	1.2287	8.95874	0.6148	2.6704	0.6143	2.31931							0.6146	3.19409	1.2286	6.64289
0.2481	1.18421	0.0615	0.31271	0.0616	0.30749	0.2461	1.24503	0.123	0.40581	0.123	0.16668	0.0616	0.17422	0.1232	0.23719	0.246	0.77188	1.2306	10.5708	1.2304	8.96281	0.6157	2.67937	0.6152	2.32664							0.6154	3.20428	1.2305	6.63984
0.2484	1.18666	0.0616	0.31271	0.0616	0.30769	0.2464	1.24687	0.1232	0.40662	0.1232	0.16709	0.0617	0.17422	0.1234	0.23821	0.2463	0.77351	1.2324	10.5736	1.232	8.96811	0.6165	2.68854	0.616	2.33377							0.6162	3.21447	1.232	6.6376
0.2488	1.1889	0.0617	0.31271	0.0617	0.3079	0.2467	1.2487	0.1234	0.40744	0.1234	0.1677	0.0618	0.17422	0.1235	0.23841	0.2467	0.77494	1.2339	10.5765	1.2338	8.97402	0.6174	2.69771	0.6168	2.3407							0.6171	3.22466	1.2337	6.63454
0.2491	1.19134	0.0618	0.31291	0.0618	0.30871	0.2471	1.25074	0.1235	0.40825	0.1235	0.1677	0.0619	0.17483	0.1237	0.23923	0.247	0.77677	1.2358	10.5797	1.2353	8.97911	0.6182	2.70708	0.6177	2.34804							0.618	3.23566	1.2353	6.63169
0.2495	1.19359	0.0619	0.31373	0.0619	0.30871	0.2474	1.25257	0.1237	0.40907	0.1237	0.1677	0.0619	0.17524	0.1239	0.23963	0.2473	0.7782	1.2373	10.5828	1.2371	8.98319	0.619	2.71605	0.6185	2.35537							0.6188	3.24605	1.2371	6.62904
0.2498	1.19603	0.062	0.31373	0.062	0.30953	0.2477	1.25461	0.1239	0.40968	0.1239	0.16791	0.062	0.17524	0.124	0.24024	0.2476	0.77983	1.239	10.5856	1.2387	8.98828	0.6198	2.72522	0.6193	2.36251							0.6195	3.25624	1.2387	6.62659
0.2501	1.19827	0.062	0.31373	0.062	0.30973	0.2481	1.25624	0.1241	0.41049	0.124	0.16872	0.0621	0.17524	0.1242	0.24065	0.248	0.78146	1.2406	10.5883	1.2405	8.99338	0.6207	2.73439	0.6201	2.36964							0.6204	3.26745	1.2405	6.62374
0.2504	1.20051	0.0621	0.31373	0.0621	0.31014	0.2484	1.25828	0.1242	0.41151	0.1242	0.16872	0.0622	0.17626	0.1244	0.24126	0.2483	0.78309	1.2425	10.5913	1.242	8.99847	0.6215	2.74335	0.621	2.37677							0.6213	3.27764	1.242	6.62089
0.2508	1.20275	0.0622	0.31434	0.0622	0.31075	0.2487	1.26011	0.1244	0.41212	0.1243	0.16872	0.0623	0.17626	0.1245	0.24187	0.2486	0.78492	1.2439	10.5946	1.2438	9.00316	0.6223	2.75252	0.6218	2.38431							0.6221	3.28844	1.2438	6.61844
0.2511	1.2052	0.0623	0.31474	0.0623	0.31075	0.2491	1.26195	0.1246	0.41294	0.1245	0.16872	0.0624	0.17626	0.1247	0.24228	0.249	0.78614	1.2457	10.5979	1.2454	9.00764	0.6232	2.76149	0.6226	2.39144							0.6229	3.29903	1.2453	6.61579
0.2514	1.20744	0.0624	0.31474	0.0624	0.31156	0.2494	1.26378	0.1247	0.41355	0.1247	0.16974	0.0625	0.17667	0.1248	0.24289	0.2493	0.78798	1.2473	10.6005	1.2472	9.01274	0.6241	2.77086	0.6235	2.39857							0.6237	3.30922	1.2471	6.61294
0.2518	1.20968	0.0625	0.31495	0.0625	0.31177	0.2497	1.26561	0.1249	0.41457	0.1249	0.16974	0.0625	0.17728	0.125	0.2433	0.2496	0.7894	1.2492	10.6036	1.2486	9.01722	0.6249	2.78003	0.6244	2.40591							0.6246	3.32043	1.2486	6.60988
0.2521	1.21212	0.0626	0.31576	0.0625	0.31218	0.2501	1.26745	0.125	0.41518	0.1251	0.16974	0.0626	0.17728	0.1252	0.24412	0.25	0.79103	1.2506	10.6064	1.2503	9.0215	0.6256	2.7892	0.6252	2.41345							0.6254	3.33123	1.2505	6.60723
0.2524	1.21436	0.0626	0.31576	0.0626	0.31279	0.2504	1.26949	0.1252	0.41599	0.1252	0.17035	0.0627	0.17728	0.1254	0.24432	0.2503	0.79266	1.2524	10.6091	1.252	9.02598	0.6265	2.79817	0.626	2.42058							0.6262	3.34182	1.252	6.60458
0.2528	1.2164	0.0627	0.31597	0.0627	0.31279	0.2508	1.27152	0.1254	0.4166	0.1254	0.17076	0.0628	0.1783	0.1255	0.24534	0.2507	0.79429	1.2539	10.6115	1.2538	9.03006	0.6274	2.80734	0.6268	2.42771							0.6271	3.35262	1.2537	6.60132
0.2531	1.21885	0.0628	0.31678	0.0628	0.31381	0.2511	1.27336	0.1255	0.41762	0.1255	0.17076	0.0629	0.1783	0.1257	0.24575	0.251	0.79572	1.2558	10.6142	1.2553	9.03474	0.6281	2.81651	0.6277	2.43505							0.6279	3.36342	1.2553	6.59806
0.2534	1.22088	0.0629	0.31678	0.0629	0.31381	0.2514	1.27519	0.1257	0.41823	0.1257	0.17076	0.0629	0.1783	0.1259	0.24636	0.2513	0.79735	1.2573	10.6162	1.2571	9.03861	0.629	2.82567	0.6285	2.44238							0.6288	3.37443	1.2572	6.5948
0.2538	1.22312	0.063	0.31678	0.063	0.31442	0.2518	1.27723	0.1259	0.41884	0.1259	0.17178	0.063	0.1785	0.126	0.24697	0.2517	0.79918	1.2591	10.618	1.2587	9.04269	0.6299	2.83484	0.6293	2.44972							0.6296	3.38563	1.2588	6.59175
0.2541	1.22557	0.063	0.3178	0.063	0.31482	0.2521	1.27927	0.126	0.41966	0.1261	0.17178	0.0631	0.17932	0.1262	0.24738	0.252	0.80041	1.2606	10.6199	1.2605	9.04697	0.6307	2.84401	0.6301	2.45685							0.6304	3.39582	1.2604	6.58828
0.2544	1.22761	0.0631	0.3178	0.0631	0.31482	0.2524	1.2811	0.1262	0.42047	0.1262	0.17178	0.0632	0.17932	0.1264	0.2484	0.2523	0.80224	1.2624	10.6215	1.262	9.05125	0.6315	2.85339	0.631	2.46398							0.6312	3.40683	1.262	6.58462
0.2547	1.22964	0.0632	0.3178	0.0632	0.31584	0.2528	1.28314	0.1264	0.42129	0.1264	0.17259	0.0633	0.17932	0.1265	0.2486	0.2527	0.80367	1.2639	10.6235	1.2639	9.05512	0.6323	2.86235	0.6318	2.47112							0.6321	3.41722	1.2638	6.58136
0.2551	1.23188	0.0633	0.3178	0.0633	0.31584	0.2531	1.28497	0.1265	0.4219	0.1266	0.1728	0.0634	0.17993	0.1267	0.24941	0.253	0.8053	1.2657	10.625	1.2654	9.05899	0.6332	2.87132	0.6327	2.47825							0.6328	3.42802	1.2654	6.5783
0.2554	1.23413	0.0634	0.31882	0.0634	0.31645	0.2534	1.28681	0.1267	0.42272	0.1267	0.1728	0.0635	0.18034	0.1269	0.24982	0.2533	0.80693	1.2673	10.6266	1.2671	9.06347	0.634	2.88049	0.6335	2.48538							0.6337	3.43861	1.2671	6.57483
0.2558	1.23616	0.0635	0.31882	0.0635	0.31686	0.2538	1.28884	0.1269	0.42373	0.1269	0.1728	0.0635	0.18034	0.127	0.25043	0.2537	0.80856	1.2692	10.6282	1.2686	9.06735	0.6349	2.89007	0.6344	2.49251							0.6346	3.44941	1.2687	6.57117
0.2561	1.2382	0.0636	0.31882	0.0635	0.31727	0.2541	1.29068	0.127	0.42455	0.1271	0.17382	0.0636	0.18034	0.1272	0.25125	0.254	0.81039	1.2706	10.6296	1.2704	9.07081	0.6357	2.89944	0.6352	2.50005							0.6355	3.46001	1.2704	6.56791
0.2564	1.24024	0.0636	0.31943	0.0636	0.31788	0.2544	1.29251	0.1272	0.42516	0.1272	0.17382	0.0637	0.18115	0.1274	0.25145	0.2543	0.81161	1.2724	10.6307	1.272	9.07448	0.6365	2.90881	0.636	2.50718							0.6362	3.47122	1.272	6.56465
0.2568	1.24248	0.0637	0.31984	0.0637	0.31788	0.2548	1.29435	0.1274	0.42598	0.1274	0.17382	0.0638	0.18136	0.1275	0.25247	0.2547	0.81345	1.2739	10.6317	1.2739	9.07835	0.6373	2.91819	0.6368	2.51431							0.637	3.48141	1.2737	6.56118
0.2571	1.24472	0.0638	0.31984	0.0638	0.3187	0.2551	1.29638	0.1276	0.42679	0.1275	0.17422	0.0639	0.18136	0.1277	0.25288	0.255	0.81508	1.2759	10.6329	1.2753	9.08202	0.6382	2.92776	0.6376	2.52145							0.6379	3.492	1.2754	6.55792
0.2575	1.24696	0.0639	0.31984	0.0639	0.3189	0.2554	1.29801	0.1277	0.4276	0.1277	0.17483	0.064	0.18136	0.1279	0.25349	0.2553	0.81671	1.2773	10.6339	1.2771	9.08507	0.6389	2.93734	0.6385	2.52899							0.6387	3.5028	1.2771	6.55487
0.2578	1.2492	0.064	0.32086	0.064	0.31931	0.2558	1.30005	0.1279	0.42842	0.1279	0.17483	0.0641	0.18217	0.128	0.2541	0.2557	0.81814	1.279	10.6347	1.2786	9.08813	0.6398	2.94651	0.6393	2.53612							0.6395	3.51401	1.2787	6.5516
0.2581	1.25144	0.0641	0.32086	0.0641	0.31992	0.2561	1.30188	0.1281	0.42903	0.128	0.17483	0.0641	0.18237	0.1282	0.25451	0.256	0.81977	1.2805	10.6347	1.2807	9.09159	0.6407	2.9567	0.6401	2.54366							0.6404	3.52481	1.2804	6.54814
0.2585	1.25348	0.0641	0.32086	0.0641	0.31992	0.2564	1.30372	0.1282	0.42985	0.1282	0.17565	0.0642	0.18237	0.1284	0.25532	0.2563	0.8214	1.2825	10.6347	1.282	9.09445	0.6415	2.96628	0.641	2.55099							0.6413	3.53581	1.282	6.54447
0.2588	1.25592	0.0642	0.32187	0.0642	0.32073	0.2567	1.30555	0.1284	0.43086	0.1284	0.17585	0.0643	0.18278	0.1285	0.25553	0.2567	0.82282	1.284	10.6347	1.2838	9.0971	0.6423	2.97606	0.6419	2.55853							0.6421	3.54702	1.2838	6.5408
0.2591	1.25816	0.0643	0.32187	0.0643	0.32094	0.2571	1.30759	0.1285	0.43148	0.1285	0.17585	0.0644	0.18339	0.1287	0.25655	0.257	0.82425	1.2857	10.6343	1.2853	9.09995	0.6432	2.98523	0.6427	2.56628							0.6429	3.55782	1.2854	6.53693
0.2595	1.2602	0.0644	0.32187	0.0644	0.32134	0.2575	1.30942	0.1287	0.43209	0.1287	0.17626	0.0645	0.18339	0.1289	0.25675	0.2573	0.82588	1.2873	10.6335	1.2872	9.1026	0.6441	2.99521	0.6435	2.57382							0.6437	3.56842	1.287	6.53306
0.2598	1.26244	0.0645	0.32269	0.0645	0.32196	0.2578	1.31126	0.1289	0.4329	0.1289	0.17687	0.0646	0.18339	0.129	0.25756	0.2576	0.8271	1.2891	10.6323	1.2886	9.10525	0.6448	3.00458	0.6443	2.58136							0.6446	3.57922	1.2886	6.52899
0.2601	1.26448	0.0646	0.32289	0.0645	0.32196	0.2581	1.3133	0.1291	0.43392	0.129	0.17687	0.0646	0.18441	0.1292	0.25818	0.258	0.82873	1.2906	10.6313	1.2905	9.10769	0.6456	3.01437	0.6452	2.5891							0.6454	3.59042	1.2904	6.52471
0.2605	1.26672	0.0646	0.32289	0.0646	0.32298	0.2584	1.31533	0.1292	0.43453	0.1292	0.17687	0.0647	0.18441	0.1294	0.25858	0.2583	0.82995	1.2925	10.6296	1.292	9.10973	0.6465	3.02394	0.646	2.59684							0.6462	3.60143	1.2921	6.52022
0.2608	1.26876	0.0647	0.3235	0.0647	0.32298	0.2588	1.31717	0.1294	0.43514	0.1294	0.17789	0.0648	0.18441	0.1295	0.2594	0.2587	0.83158	1.294	10.6276	1.2938	9.11238	0.6474	3.03352	0.6468	2.60438							0.6471	3.61182	1.2937	6.51574
0.2611	1.271	0.0648	0.32391	0.0648	0.32338	0.2591	1.31921	0.1295	0.43596	0.1295	0.17789	0.0649	0.18502	0.1297	0.25981	0.259	0.83301	1.2958	10.6258	1.2953	9.11482	0.6482	3.0433	0.6477	2.61212							0.6479	3.62303	1.2954	6.51065
0.2614	1.27324	0.0649	0.32391	0.0649	0.32399	0.2595	1.32104	0.1297	0.43677	0.1297	0.17789	0.065	0.18543	0.1299	0.26062	0.2594	0.83444	1.2973	10.6237	1.2972	9.11707	0.649	3.05247	0.6485	2.61966							0.6488	3.63403	1.2971	6.50657
0.2618	1.27548	0.065	0.32452	0.065	0.32399	0.2598	1.32308	0.1299	0.43738	0.1299	0.17871	0.0651	0.18543	0.13	0.26123	0.2597	0.83607	1.299	10.6213	1.2987	9.11951	0.6498	3.06184	0.6493	2.62741							0.6495	3.64483	1.2987	6.50148
0.2621	1.27752	0.0651	0.32493	0.065	0.32461	0.2601	1.32511	0.1301	0.4382	0.13	0.17891	0.0651	0.18563	0.1302	0.26164	0.26	0.83749	1.3006	10.6186	1.3006	9.12216	0.6507	3.07163	0.6501	2.63454							0.6504	3.65563	1.3004	6.4974
0.2625	1.27996	0.0652	0.32493	0.0651	0.32501	0.2604	1.32695	0.1302	0.43901	0.1302	0.17891	0.0652	0.18645	0.1304	0.26246	0.2604	0.83912	1.3025	10.6168	1.302	9.12501	0.6515	3.081	0.6511	2.64208							0.6513	3.66663	1.3021	6.49231
0.2628	1.2822	0.0652	0.32534	0.0652	0.32501	0.2608	1.32899	0.1304	0.44003	0.1304	0.17891	0.0653	0.18645	0.1305	0.26266	0.2607	0.84075	1.304	10.615	1.3038	9.12725	0.6523	3.09058	0.6519	2.65023							0.6521	3.67784	1.3037	6.48742
0.2631	1.28465	0.0653	0.32595	0.0653	0.32522	0.2611	1.33102	0.1305	0.44085	0.1305	0.17993	0.0654	0.18645	0.1307	0.26347	0.261	0.84218	1.3057	10.6131	1.3053	9.1295	0.6532	3.09975	0.6527	2.65797							0.6529	3.68905	1.3054	6.48314
0.2634	1.28689	0.0654	0.32595	0.0654	0.32603	0.2615	1.33306	0.1307	0.44146	0.1307	0.17993	0.0655	0.18706	0.1309	0.26368	0.2613	0.84401	1.3073	10.6113	1.3072	9.13194	0.654	3.10932	0.6535	2.66551							0.6537	3.70005	1.307	6.47825
0.2638	1.28913	0.0655	0.32595	0.0655	0.32603	0.2618	1.3351	0.1309	0.44207	0.1309	0.17993	0.0656	0.18747	0.131	0.2647	0.2617	0.84564	1.3092	10.6095	1.3087	9.13459	0.6549	3.1187	0.6543	2.67285							0.6546	3.71126	1.3087	6.47397
0.2641	1.29157	0.0656	0.32676	0.0655	0.32603	0.2621	1.33714	0.1311	0.44309	0.131	0.18034	0.0657	0.18747	0.1312	0.2647	0.262	0.84727	1.3107	10.607	1.3104	9.13663	0.6556	3.12807	0.6552	2.68079							0.6554	3.72247	1.3104	6.46887
0.2644	1.29382	0.0657	0.32697	0.0656	0.32705	0.2625	1.33897	0.1312	0.4439	0.1312	0.18095	0.0657	0.18747	0.1314	0.26551	0.2624	0.84911	1.3124	10.6034	1.3119	9.13867	0.6565	3.13744	0.6559	2.68833							0.6562	3.73367	1.3121	6.46459
0.2648	1.29606	0.0657	0.32697	0.0657	0.32705	0.2628	1.34101	0.1314	0.44451	0.1314	0.18095	0.0658	0.18828	0.1315	0.26572	0.2627	0.85033	1.3139	10.5991	1.3139	9.14091	0.6574	3.14722	0.6568	2.69567							0.6571	3.74447	1.3137	6.4597
0.2651	1.2983	0.0658	0.32758	0.0658	0.32746	0.2631	1.34305	0.1315	0.44512	0.1316	0.18095	0.0659	0.18849	0.1317	0.26653	0.263	0.85217	1.3158	10.5934	1.3153	9.14315	0.6582	3.15639	0.6577	2.70321							0.6579	3.75548	1.3153	6.45522
0.2655	1.30054	0.0659	0.32799	0.0659	0.32807	0.2634	1.34508	0.1317	0.44614	0.1317	0.18197	0.066	0.18849	0.1319	0.26673	0.2633	0.8538	1.3173	10.5875	1.3171	9.14498	0.659	3.16597	0.6585	2.71095							0.6587	3.76668	1.317	6.45054
0.2658	1.30278	0.066	0.32799	0.066	0.32807	0.2638	1.34733	0.1319	0.44675	0.1319	0.18197	0.0661	0.18869	0.132	0.26775	0.2637	0.85543	1.319	10.5801	1.3186	9.14702	0.6598	3.17514	0.6593	2.71849							0.6595	3.77789	1.3188	6.44605
0.2662	1.30502	0.0661	0.32839	0.066	0.32888	0.2641	1.34916	0.132	0.44737	0.132	0.18197	0.0662	0.18951	0.1322	0.26775	0.264	0.85726	1.3207	10.5724	1.3206	9.14946	0.6607	3.18431	0.6602	2.72583							0.6604	3.78849	1.3204	6.44137
0.2665	1.30706	0.0662	0.32901	0.0661	0.32909	0.2645	1.3512	0.1322	0.44818	0.1322	0.18258	0.0662	0.18951	0.1324	0.26877	0.2643	0.85889	1.3224	10.564	1.322	9.15211	0.6615	3.19368	0.661	2.73337							0.6613	3.79949	1.3221	6.43627
0.2668	1.3093	0.0662	0.32901	0.0662	0.32929	0.2648	1.35323	0.1324	0.449	0.1324	0.18299	0.0663	0.18951	0.1325	0.26918	0.2646	0.86052	1.324	10.5557	1.3238	9.15436	0.6623	3.20285	0.6619	2.74091							0.6621	3.8107	1.3237	6.43118
0.2671	1.31154	0.0663	0.32921	0.0663	0.33011	0.2651	1.35507	0.1326	0.44961	0.1326	0.18299	0.0664	0.19012	0.1327	0.26979	0.265	0.86235	1.3257	10.5461	1.3254	9.157	0.6632	3.21202	0.6627	2.74865							0.6629	3.8217	1.3254	6.42608
0.2675	1.31358	0.0664	0.33002	0.0664	0.33011	0.2654	1.35711	0.1327	0.45022	0.1327	0.18299	0.0665	0.19052	0.1329	0.27061	0.2653	0.86358	1.3274	10.5369	1.3272	9.15986	0.6641	3.2216	0.6635	2.75578							0.6637	3.83271	1.327	6.42099
0.2678	1.31582	0.0665	0.33002	0.0665	0.33072	0.2658	1.35914	0.1329	0.45124	0.1329	0.184	0.0666	0.19052	0.133	0.27101	0.2657	0.86541	1.3292	10.5286	1.3286	9.16271	0.6648	3.23077	0.6643	2.76332							0.6646	3.84391	1.3287	6.41589
0.2681	1.31806	0.0666	0.33002	0.0665	0.33113	0.2661	1.36118	0.133	0.45164	0.133	0.184	0.0667	0.19052	0.1332	0.27183	0.266	0.86704	1.3307	10.5208	1.3305	9.16536	0.6656	3.23974	0.6651	2.77086							0.6654	3.85512	1.3304	6.41039
0.2685	1.3203	0.0667	0.33063	0.0666	0.33113	0.2664	1.36322	0.1332	0.45225	0.1332	0.184	0.0667	0.19154	0.1334	0.27244	0.2663	0.86867	1.3324	10.5137	1.332	9.16801	0.6665	3.2489	0.666	2.7782							0.6662	3.86633	1.3321	6.40469
0.2688	1.32254	0.0668	0.33104	0.0667	0.33194	0.2668	1.36526	0.1334	0.45327	0.1334	0.18441	0.0668	0.19154	0.1335	0.27285	0.2666	0.8705	1.334	10.5062	1.3339	9.17106	0.6673	3.25807	0.6668	2.78574							0.667	3.87733	1.3336	6.39959
0.2691	1.32478	0.0668	0.33104	0.0668	0.33214	0.2671	1.36729	0.1336	0.45388	0.1335	0.18502	0.0669	0.19154	0.1337	0.27366	0.267	0.87213	1.3358	10.4992	1.3353	9.17433	0.6682	3.26745	0.6677	2.79287							0.668	3.88833	1.3354	6.39348
0.2695	1.32702	0.0669	0.33125	0.0669	0.33255	0.2675	1.36933	0.1337	0.4545	0.1337	0.18502	0.067	0.19195	0.1339	0.27387	0.2673	0.87376	1.3374	10.4927	1.3371	9.17718	0.669	3.27662	0.6686	2.80102							0.6688	3.89954	1.3371	6.38777
0.2698	1.32906	0.067	0.33206	0.067	0.33316	0.2678	1.37137	0.1339	0.45531	0.1339	0.18502	0.0671	0.19256	0.134	0.27489	0.2676	0.8756	1.339	10.4864	1.3386	9.18023	0.6699	3.28579	0.6694	2.80876							0.6696	3.91055	1.3388	6.38227
0.2701	1.3315	0.0671	0.33206	0.067	0.33316	0.2682	1.37361	0.134	0.45592	0.134	0.18563	0.0672	0.19256	0.1342	0.27509	0.268	0.87723	1.3406	10.4801	1.3406	9.18329	0.6707	3.29516	0.6701	2.8163							0.6704	3.92155	1.3403	6.37697
0.2705	1.33354	0.0672	0.33206	0.0671	0.33398	0.2685	1.37565	0.1342	0.45653	0.1342	0.18604	0.0673	0.19256	0.1344	0.2759	0.2683	0.87886	1.3424	10.4742	1.342	9.18655	0.6715	3.30433	0.671	2.82404							0.6713	3.93214	1.3421	6.37106
0.2708	1.33578	0.0673	0.33308	0.0672	0.33418	0.2688	1.37769	0.1344	0.45735	0.1344	0.18604	0.0673	0.19317	0.1345	0.27631	0.2686	0.88069	1.3441	10.4687	1.3438	9.1892	0.6723	3.3137	0.6719	2.8322							0.6721	3.94294	1.3437	6.36597
0.2711	1.33802	0.0673	0.33308	0.0673	0.33439	0.2691	1.37952	0.1345	0.45816	0.1345	0.18604	0.0674	0.19358	0.1347	0.27692	0.269	0.88232	1.3457	10.4632	1.3453	9.19205	0.6732	3.32267	0.6726	2.83994							0.6729	3.95395	1.3454	6.36026
0.2714	1.34006	0.0674	0.33308	0.0674	0.3352	0.2695	1.38156	0.1347	0.45898	0.1347	0.18686	0.0675	0.19358	0.1348	0.27733	0.2693	0.88395	1.3473	10.4575	1.3472	9.19491	0.6741	3.33225	0.6734	2.84789							0.6737	3.96434	1.347	6.35476
0.2718	1.3423	0.0675	0.33369	0.0675	0.3352	0.2698	1.38339	0.1349	0.45959	0.1349	0.18706	0.0676	0.19358	0.135	0.27794	0.2697	0.88579	1.3491	10.4528	1.3487	9.19796	0.6749	3.34182	0.6743	2.85604							0.6746	3.97534	1.3487	6.34926
0.2721	1.34454	0.0676	0.3341	0.0676	0.33602	0.2701	1.38543	0.135	0.4604	0.1351	0.18706	0.0677	0.1946	0.1352	0.27876	0.27	0.88742	1.3507	10.4483	1.3504	9.2002	0.6757	3.3512	0.6752	2.86439							0.6754	3.98635	1.3503	6.34356
0.2724	1.34678	0.0677	0.3341	0.0676	0.33622	0.2705	1.38726	0.1352	0.46122	0.1352	0.18747	0.0678	0.1946	0.1354	0.27896	0.2703	0.88905	1.3523	10.4432	1.352	9.20244	0.6765	3.36057	0.676	2.87234							0.6762	3.99694	1.3521	6.33826
0.2728	1.34882	0.0678	0.3341	0.0677	0.33642	0.2708	1.3893	0.1354	0.46183	0.1354	0.18808	0.0678	0.1946	0.1355	0.27998	0.2707	0.89068	1.3541	10.4381	1.3539	9.20509	0.6774	3.37015	0.6768	2.88008							0.677	4.00795	1.3537	6.33235
0.2731	1.35086	0.0679	0.33491	0.0678	0.33724	0.2711	1.39134	0.1355	0.46264	0.1355	0.18808	0.0679	0.19521	0.1357	0.28039	0.271	0.8921	1.3557	10.434	1.3553	9.20734	0.6782	3.37952	0.6777	2.88803							0.6779	4.01854	1.3554	6.32664
0.2735	1.3531	0.0679	0.33512	0.0679	0.33724	0.2715	1.39338	0.1357	0.46346	0.1357	0.18828	0.068	0.19562	0.1359	0.281	0.2713	0.89394	1.3574	10.4289	1.3571	9.20937	0.679	3.3893	0.6786	2.89618							0.6788	4.02955	1.357	6.32114
0.2738	1.35534	0.068	0.33512	0.068	0.33826	0.2718	1.39542	0.1359	0.46448	0.1359	0.1891	0.0681	0.19562	0.136	0.28202	0.2717	0.89557	1.359	10.4238	1.3587	9.21121	0.6798	3.39888	0.6794	2.90433							0.6796	4.04075	1.3589	6.31503
0.2742	1.35738	0.0681	0.33532	0.068	0.33826	0.2722	1.39745	0.136	0.46509	0.1361	0.1891	0.0682	0.19582	0.1362	0.28242	0.272	0.8972	1.3607	10.4187	1.3606	9.21365	0.6807	3.40846	0.6801	2.91228							0.6804	4.05155	1.3603	6.30953
0.2745	1.35982	0.0682	0.33614	0.0681	0.33867	0.2725	1.39949	0.1362	0.4659	0.1362	0.1893	0.0683	0.19664	0.1364	0.28304	0.2723	0.89903	1.3624	10.4128	1.362	9.21569	0.6815	3.41824	0.681	2.92043							0.6813	4.06276	1.3621	6.30362
0.2748	1.36206	0.0683	0.33614	0.0682	0.33928	0.2728	1.40173	0.1364	0.46651	0.1364	0.19012	0.0684	0.19664	0.1365	0.28406	0.2727	0.90066	1.3641	10.4075	1.3638	9.21793	0.6823	3.42781	0.6818	2.92858							0.6821	4.07397	1.3637	6.29771
0.2752	1.3641	0.0684	0.33614	0.0683	0.33928	0.2732	1.40377	0.1366	0.46753	0.1365	0.19012	0.0684	0.19664	0.1367	0.28446	0.273	0.90229	1.3657	10.4018	1.3653	9.21956	0.6832	3.43698	0.6827	2.93673							0.6829	4.08497	1.3654	6.29159
0.2755	1.36654	0.0684	0.33715	0.0684	0.34009	0.2735	1.40601	0.1367	0.46814	0.1367	0.19032	0.0685	0.19745	0.1369	0.28507	0.2733	0.90372	1.3673	10.3957	1.3672	9.2214	0.684	3.44677	0.6834	2.94468							0.6837	4.09577	1.367	6.28589
0.2758	1.36878	0.0685	0.33715	0.0684	0.3403	0.2738	1.40805	0.1369	0.46896	0.1369	0.19114	0.0686	0.19766	0.137	0.28569	0.2737	0.90535	1.369	10.3898	1.3687	9.22323	0.6849	3.45634	0.6843	2.95262							0.6846	4.10698	1.3687	6.27978
0.2762	1.37123	0.0686	0.33715	0.0685	0.3405	0.2742	1.41009	0.137	0.46957	0.1371	0.19114	0.0687	0.19766	0.1372	0.28609	0.274	0.90718	1.3708	10.3839	1.3704	9.22466	0.6857	3.46612	0.6852	2.96118							0.6855	4.11798	1.3703	6.27366
0.2765	1.37367	0.0687	0.33797	0.0686	0.34131	0.2745	1.41212	0.1372	0.47059	0.1372	0.19114	0.0688	0.19827	0.1374	0.28711	0.2743	0.90881	1.3724	10.3776	1.3719	9.22588	0.6865	3.47529	0.6861	2.96913							0.6863	4.12919	1.3721	6.26775
0.2768	1.37591	0.0688	0.33817	0.0687	0.34131	0.2748	1.41416	0.1374	0.4714	0.1374	0.19215	0.0689	0.19868	0.1375	0.28752	0.2746	0.91044	1.374	10.3713	1.3738	9.22731	0.6873	3.48487	0.6868	2.97728							0.687	4.14019	1.3736	6.26164
0.2772	1.37836	0.0689	0.33817	0.0688	0.34193	0.2751	1.4162	0.1375	0.47202	0.1375	0.19215	0.0689	0.19868	0.1377	0.28813	0.275	0.91228	1.3757	10.3643	1.3754	9.22853	0.6882	3.49465	0.6877	2.98502							0.6879	4.1512	1.3755	6.25532
0.2775	1.3808	0.0689	0.33878	0.0689	0.34233	0.2755	1.41803	0.1377	0.47283	0.1377	0.19215	0.069	0.19888	0.1379	0.28895	0.2753	0.91391	1.3774	10.358	1.3771	9.22975	0.689	3.50382	0.6886	2.99317							0.6888	4.16261	1.377	6.24921
0.2778	1.38284	0.069	0.33919	0.069	0.34254	0.2758	1.42028	0.1379	0.47365	0.1379	0.19317	0.0691	0.19969	0.138	0.28935	0.2757	0.91554	1.379	10.3507	1.3787	9.22975	0.6898	3.5134	0.6893	3.00132							0.6895	4.17382	1.3788	6.2431
0.2781	1.38528	0.0691	0.33919	0.0691	0.34335	0.2762	1.42211	0.138	0.47446	0.138	0.19317	0.0692	0.19969	0.1382	0.29017	0.276	0.91737	1.3807	10.3431	1.3806	9.23077	0.6908	3.52318	0.6901	3.00927							0.6904	4.18482	1.3803	6.23698
0.2785	1.38753	0.0692	0.3396	0.0691	0.34335	0.2765	1.42415	0.1382	0.47527	0.1382	0.19317	0.0693	0.19969	0.1384	0.29078	0.2763	0.919	1.3823	10.3354	1.3821	9.23158	0.6916	3.53337	0.691	3.01701							0.6913	4.19582	1.3821	6.23087
0.2788	1.38997	0.0693	0.34021	0.0692	0.34417	0.2768	1.42618	0.1384	0.47589	0.1384	0.19399	0.0694	0.20051	0.1385	0.29139	0.2767	0.92063	1.3841	10.3277	1.3838	9.23179	0.6924	3.54315	0.6918	3.02496							0.6921	4.20723	1.3837	6.22455
0.2792	1.39221	0.0694	0.34021	0.0693	0.34437	0.2771	1.42822	0.1385	0.4767	0.1386	0.19419	0.0694	0.20071	0.1387	0.29221	0.277	0.92247	1.3856	10.3193	1.3853	9.23179	0.6931	3.55252	0.6926	3.03311							0.6929	4.21864	1.3855	6.21844
0.2795	1.39466	0.0695	0.34041	0.0694	0.34498	0.2775	1.43026	0.1387	0.47752	0.1387	0.19419	0.0695	0.20071	0.1389	0.29302	0.2773	0.9241	1.3874	10.3101	1.3872	9.23179	0.694	3.56189	0.6934	3.04106							0.6937	4.22965	1.387	6.21212
0.2798	1.3971	0.0695	0.34123	0.0695	0.34539	0.2779	1.4325	0.1389	0.47833	0.1389	0.1946	0.0696	0.20092	0.139	0.29363	0.2776	0.92573	1.389	10.3008	1.3887	9.23179	0.6949	3.57208	0.6943	3.0488							0.6946	4.24086	1.3887	6.2056
0.2801	1.39954	0.0696	0.34123	0.0695	0.34559	0.2782	1.43454	0.1391	0.47894	0.139	0.19521	0.0697	0.20173	0.1392	0.29424	0.278	0.92756	1.3908	10.2914	1.3904	9.23179	0.6957	3.58166	0.6952	3.05695							0.6955	4.25227	1.3903	6.19888
0.2805	1.40179	0.0697	0.34123	0.0696	0.34641	0.2785	1.43678	0.1392	0.47976	0.1392	0.19521	0.0698	0.20173	0.1394	0.29526	0.2783	0.92919	1.3923	10.2812	1.392	9.23097	0.6965	3.59144	0.6961	3.06531							0.6963	4.26368	1.3922	6.19236
0.2808	1.40423	0.0698	0.34184	0.0697	0.34641	0.2788	1.43882	0.1394	0.48057	0.1394	0.19521	0.0699	0.20173	0.1396	0.29587	0.2787	0.93082	1.3941	10.2708	1.3938	9.23077	0.6974	3.60163	0.6968	3.07326							0.697	4.27489	1.3936	6.18604
0.2812	1.40627	0.0699	0.34225	0.0698	0.34743	0.2792	1.44086	0.1395	0.48118	0.1395	0.19603	0.07	0.20255	0.1397	0.29648	0.279	0.93265	1.3957	10.2598	1.3954	9.23077	0.6982	3.61121	0.6977	3.08141							0.6979	4.28609	1.3954	6.17911
0.2815	1.40892	0.0699	0.34225	0.0699	0.34743	0.2795	1.4431	0.1397	0.48179	0.1397	0.19623	0.07	0.20275	0.1399	0.2973	0.2793	0.93428	1.3974	10.2486	1.3971	9.23016	0.699	3.62099	0.6985	3.08956							0.6987	4.2973	1.397	6.17219
0.2818	1.41116	0.07	0.34245	0.07	0.34824	0.2798	1.44514	0.1399	0.48281	0.1399	0.19623	0.0701	0.20275	0.14	0.29791	0.2797	0.93591	1.399	10.237	1.3987	9.22955	0.6998	3.63016	0.6993	3.0975							0.6996	4.30871	1.3988	6.16526
0.2822	1.4134	0.0701	0.34327	0.07	0.34845	0.2801	1.44738	0.1401	0.48363	0.14	0.19643	0.0702	0.20316	0.1402	0.29852	0.28	0.93775	1.4007	10.225	1.4005	9.22873	0.7007	3.63994	0.7001	3.10565							0.7003	4.31992	1.4003	6.15853
0.2825	1.41564	0.0702	0.34327	0.0701	0.34906	0.2805	1.44962	0.1402	0.48424	0.1402	0.19725	0.0703	0.20377	0.1404	0.29934	0.2803	0.93938	1.4023	10.2127	1.402	9.22873	0.7015	3.64952	0.701	3.1134							0.7013	4.33092	1.4021	6.1512
0.2829	1.41788	0.0703	0.34327	0.0702	0.34947	0.2808	1.45166	0.1404	0.48485	0.1404	0.19725	0.0704	0.20377	0.1405	0.30015	0.2807	0.94101	1.4041	10.2003	1.4038	9.22771	0.7023	3.6597	0.7019	3.12155							0.7022	4.34254	1.4037	6.14407
0.2832	1.42012	0.0704	0.34408	0.0703	0.34967	0.2812	1.45369	0.1405	0.48587	0.1405	0.19725	0.0705	0.20377	0.1407	0.30056	0.281	0.94284	1.4056	10.1875	1.4053	9.22669	0.7032	3.66989	0.7027	3.1297							0.7029	4.35374	1.4054	6.13673
0.2835	1.42236	0.0705	0.34428	0.0704	0.35048	0.2815	1.45573	0.1407	0.48648	0.1407	0.19745	0.0706	0.20458	0.1409	0.30138	0.2813	0.94447	1.4074	10.174	1.4071	9.22568	0.704	3.68008	0.7035	3.13785							0.7037	4.36475	1.407	6.12939
0.2838	1.4246	0.0705	0.34428	0.0705	0.35048	0.2818	1.45777	0.1409	0.48709	0.1409	0.19827	0.0706	0.20479	0.141	0.30219	0.2817	0.9461	1.409	10.1608	1.4087	9.22486	0.7049	3.68925	0.7043	3.14539							0.7046	4.37575	1.4088	6.12165
0.2842	1.42684	0.0706	0.34469	0.0705	0.3511	0.2822	1.46001	0.1411	0.48791	0.141	0.19827	0.0707	0.20479	0.1412	0.3026	0.282	0.94794	1.4109	10.1475	1.4104	9.22323	0.7057	3.69944	0.7052	3.15354							0.7054	4.38696	1.4103	6.11411
0.2845	1.42929	0.0707	0.3453	0.0706	0.3515	0.2825	1.46205	0.1412	0.48872	0.1412	0.19827	0.0708	0.20499	0.1414	0.30341	0.2823	0.94957	1.4123	10.1339	1.412	9.22119	0.7065	3.70963	0.706	3.16169							0.7062	4.39817	1.4121	6.10657
0.2848	1.43153	0.0708	0.3453	0.0707	0.35171	0.2828	1.46409	0.1414	0.48954	0.1414	0.19827	0.0709	0.20581	0.1415	0.30423	0.2827	0.9512	1.4141	10.1194	1.4138	9.21915	0.7074	3.71982	0.7068	3.16984							0.707	4.40937	1.4137	6.09924
0.2852	1.43377	0.0709	0.3453	0.0708	0.35252	0.2832	1.46612	0.1416	0.49015	0.1415	0.19888	0.071	0.20581	0.1417	0.30484	0.283	0.95303	1.4156	10.1049	1.4154	9.21712	0.7082	3.73	0.7077	3.1782							0.7079	4.42038	1.4154	6.09108
0.2855	1.43621	0.071	0.34632	0.0709	0.35252	0.2835	1.46816	0.1417	0.49096	0.1417	0.19929	0.071	0.20581	0.1419	0.30545	0.2833	0.95466	1.4175	10.0897	1.417	9.21467	0.709	3.74121	0.7086	3.18655							0.7088	4.43158	1.417	6.08355
0.2858	1.43846	0.071	0.34632	0.071	0.35313	0.2838	1.4702	0.1419	0.49198	0.1419	0.19929	0.0711	0.20621	0.142	0.30627	0.2836	0.9565	1.4189	10.0744	1.4187	9.21162	0.7098	3.7514	0.7093	3.19511							0.7096	4.44279	1.4188	6.07539
0.2862	1.4407	0.0711	0.34632	0.071	0.35354	0.2842	1.47244	0.142	0.49259	0.1421	0.19929	0.0712	0.20683	0.1422	0.30688	0.284	0.95833	1.4207	10.0577	1.4205	9.20917	0.7107	3.76159	0.7101	3.20367							0.7104	4.45339	1.4203	6.06765
0.2865	1.44294	0.0712	0.34693	0.0711	0.35395	0.2845	1.47448	0.1422	0.4932	0.1422	0.20031	0.0713	0.20683	0.1424	0.30749	0.2843	0.96016	1.4223	10.0399	1.4221	9.20652	0.7116	3.77178	0.711	3.21182							0.7112	4.4646	1.4221	6.0595
0.2868	1.44497	0.0713	0.34734	0.0712	0.35456	0.2848	1.47652	0.1424	0.49402	0.1424	0.20031	0.0714	0.20683	0.1425	0.30851	0.2846	0.96179	1.4241	10.022	1.4237	9.20387	0.7123	3.78197	0.7119	3.22038							0.7121	4.4758	1.4237	6.05135
0.2872	1.44701	0.0714	0.34734	0.0713	0.35476	0.2852	1.47855	0.1426	0.49483	0.1426	0.20031	0.0715	0.20785	0.1427	0.30912	0.285	0.96342	1.4256	10.0031	1.4254	9.20102	0.7132	3.79215	0.7127	3.22914							0.7129	4.48701	1.4256	6.0432
0.2875	1.44925	0.0715	0.34734	0.0714	0.35558	0.2855	1.48059	0.1427	0.49565	0.1427	0.20112	0.0716	0.20785	0.1429	0.30973	0.2853	0.96546	1.4275	9.98186	1.4271	9.19837	0.7141	3.80234	0.7135	3.2379							0.7137	4.49822	1.427	6.03505
0.2878	1.45129	0.0716	0.34815	0.0715	0.35558	0.2859	1.48283	0.1429	0.49605	0.1429	0.20132	0.0716	0.20785	0.143	0.31055	0.2856	0.96689	1.429	9.96006	1.4287	9.19592	0.7149	3.81253	0.7144	3.24646							0.7146	4.50902	1.4287	6.02669
0.2881	1.45333	0.0716	0.34836	0.0716	0.3566	0.2862	1.48487	0.143	0.49707	0.1431	0.20132	0.0717	0.20805	0.1432	0.31116	0.286	0.96852	1.4308	9.93704	1.4304	9.19328	0.7157	3.82272	0.7152	3.25502							0.7154	4.52022	1.4303	6.01814
0.2885	1.45557	0.0717	0.34836	0.0716	0.3566	0.2865	1.48711	0.1432	0.49768	0.1432	0.20214	0.0718	0.20886	0.1434	0.31177	0.2863	0.97035	1.4323	9.91238	1.4321	9.19022	0.7165	3.83291	0.716	3.26378							0.7163	4.53123	1.4322	6.00998
0.2888	1.4576	0.0718	0.34836	0.0717	0.35741	0.2868	1.48915	0.1434	0.49809	0.1434	0.20234	0.0719	0.20886	0.1435	0.31258	0.2867	0.97219	1.4341	9.8867	1.4337	9.18777	0.7174	3.8431	0.7168	3.27213							0.717	4.54223	1.4337	6.00183
0.2892	1.45964	0.0719	0.34917	0.0718	0.35762	0.2872	1.49119	0.1435	0.49911	0.1436	0.20234	0.072	0.20886	0.1437	0.31319	0.287	0.97402	1.4356	9.85879	1.4354	9.18553	0.7182	3.85329	0.7176	3.28069							0.7179	4.55323	1.4354	5.99348
0.2895	1.46188	0.072	0.34938	0.0719	0.35823	0.2875	1.49343	0.1437	0.49972	0.1437	0.20275	0.0721	0.20988	0.1439	0.3136	0.2873	0.97565	1.4375	9.82761	1.4371	9.18309	0.719	3.86347	0.7185	3.28925							0.7188	4.56465	1.437	5.98533
0.2898	1.46392	0.0721	0.34938	0.072	0.35863	0.2878	1.49547	0.1439	0.50013	0.1439	0.20336	0.0721	0.20988	0.144	0.31462	0.2877	0.97748	1.4389	9.79501	1.4387	9.18064	0.7198	3.87366	0.7193	3.29801							0.7196	4.57606	1.4388	5.97697
0.2902	1.46636	0.0721	0.34958	0.0721	0.35884	0.2882	1.4975	0.144	0.50115	0.144	0.20336	0.0722	0.20988	0.1442	0.31523	0.288	0.97911	1.4407	9.76016	1.4405	9.1782	0.7207	3.88385	0.7201	3.30657							0.7204	4.58706	1.4403	5.96903
0.2905	1.4684	0.0722	0.3504	0.0721	0.35965	0.2885	1.49975	0.1442	0.50176	0.1442	0.20336	0.0723	0.21009	0.1444	0.31564	0.2883	0.98074	1.4422	9.72593	1.4421	9.17595	0.7215	3.89404	0.721	3.31493							0.7213	4.59827	1.4422	5.96088
0.2909	1.47105	0.0723	0.3504	0.0722	0.35965	0.2889	1.50199	0.1444	0.50217	0.1444	0.20418	0.0724	0.2109	0.1445	0.31666	0.2887	0.98258	1.4442	9.6919	1.4437	9.17351	0.7223	3.90423	0.7219	3.32389							0.7221	4.60968	1.4437	5.95293
0.2912	1.47309	0.0724	0.3504	0.0723	0.36047	0.2892	1.50402	0.1446	0.50318	0.1445	0.20438	0.0725	0.2109	0.1447	0.31727	0.289	0.98421	1.4456	9.6595	1.4454	9.17086	0.7231	3.91421	0.7227	3.33265							0.7229	4.62109	1.4454	5.94498
0.2915	1.47553	0.0725	0.3504	0.0724	0.36067	0.2895	1.50627	0.1447	0.504	0.1447	0.20438	0.0726	0.2109	0.1449	0.31788	0.2893	0.98584	1.4474	9.62445	1.4471	9.16842	0.7241	3.92399	0.7235	3.34121							0.7237	4.6325	1.4469	5.93704
0.2918	1.47757	0.0726	0.35141	0.0725	0.36108	0.2899	1.5083	0.1449	0.50461	0.1449	0.20438	0.0727	0.21151	0.145	0.3187	0.2897	0.98767	1.4489	9.58961	1.4489	9.16577	0.7249	3.93479	0.7243	3.34977							0.7246	4.64391	1.4487	5.92888
0.2922	1.47981	0.0727	0.35141	0.0725	0.36169	0.2902	1.51055	0.145	0.50522	0.145	0.20438	0.0727	0.21192	0.1452	0.31951	0.29	0.9893	1.4509	9.55374	1.4503	9.16291	0.7257	3.94498	0.7252	3.35853							0.7255	4.65553	1.4503	5.92073
0.2925	1.48225	0.0727	0.35141	0.0726	0.3619	0.2905	1.51258	0.1452	0.50624	0.1452	0.2054	0.0728	0.21192	0.1454	0.32033	0.2903	0.99093	1.4523	9.52033	1.452	9.15945	0.7265	3.95476	0.726	3.3677							0.7262	4.66714	1.4522	5.91279
0.2928	1.48429	0.0728	0.35141	0.0727	0.36271	0.2909	1.51482	0.1454	0.50685	0.1454	0.2054	0.0729	0.21192	0.1455	0.32114	0.2907	0.99277	1.4541	9.48548	1.4537	9.15599	0.7274	3.96434	0.7268	3.37646							0.727	4.67876	1.4537	5.90504
0.2932	1.48653	0.0729	0.35223	0.0728	0.36271	0.2912	1.51686	0.1455	0.50746	0.1455	0.2054	0.073	0.21253	0.1457	0.32175	0.291	0.9944	1.4556	9.45003	1.4555	9.15293	0.7282	3.97453	0.7276	3.38502							0.7279	4.69017	1.4554	5.89689
0.2935	1.48877	0.073	0.35243	0.0729	0.36353	0.2915	1.5191	0.1457	0.50828	0.1457	0.2054	0.0731	0.21294	0.1459	0.32277	0.2913	0.99582	1.4575	9.41518	1.457	9.14946	0.729	3.98472	0.7285	3.39358							0.7288	4.70199	1.457	5.88854
0.2939	1.49081	0.0731	0.35243	0.073	0.36373	0.2919	1.52114	0.1459	0.5093	0.1459	0.20642	0.0732	0.21294	0.1461	0.32338	0.2916	0.99745	1.4589	9.38237	1.4588	9.14559	0.7298	3.9947	0.7294	3.40255							0.7296	4.71381	1.4589	5.88039
0.2942	1.49305	0.0731	0.35243	0.0731	0.36414	0.2922	1.52338	0.1461	0.51011	0.1461	0.20642	0.0732	0.21294	0.1462	0.3242	0.292	0.99908	1.4608	9.34896	1.4603	9.14172	0.7307	4.00408	0.7302	3.41151							0.7304	4.72522	1.4604	5.87224
0.2945	1.49529	0.0732	0.35325	0.0731	0.36475	0.2925	1.52542	0.1462	0.51072	0.1462	0.20642	0.0733	0.21396	0.1464	0.32481	0.2923	1.00092	1.4623	9.319	1.4621	9.13765	0.7316	4.01426	0.731	3.41987							0.7312	4.73663	1.4621	5.86409
0.2948	1.49753	0.0733	0.35345	0.0732	0.36475	0.2929	1.52746	0.1464	0.51154	0.1464	0.20662	0.0734	0.21396	0.1465	0.32583	0.2927	1.00295	1.4641	9.28864	1.4637	9.13337	0.7323	4.02445	0.7318	3.42883							0.7321	4.74824	1.4636	5.85553
0.2952	1.49957	0.0734	0.35345	0.0733	0.36495	0.2932	1.5295	0.1466	0.51235	0.1465	0.20744	0.0735	0.21396	0.1467	0.32644	0.293	1.00458	1.4656	9.26419	1.4656	9.12888	0.7331	4.03464	0.7327	3.4376							0.7329	4.75965	1.4655	5.84717
0.2955	1.50181	0.0735	0.35386	0.0734	0.36577	0.2935	1.53174	0.1467	0.51317	0.1467	0.20744	0.0736	0.21457	0.1469	0.32685	0.2933	1.00622	1.4674	9.23729	1.4671	9.12379	0.734	4.04401	0.7335	3.44636							0.7337	4.77086	1.467	5.83882
0.2959	1.50405	0.0736	0.35447	0.0735	0.36577	0.2938	1.53377	0.1469	0.51398	0.1469	0.20744	0.0737	0.21498	0.147	0.32787	0.2937	1.00805	1.4689	9.21406	1.4688	9.1187	0.7349	4.054	0.7343	3.45512							0.7346	4.78207	1.4688	5.83006
0.2962	1.50609	0.0737	0.35447	0.0735	0.36577	0.2942	1.53581	0.1471	0.5148	0.147	0.20785	0.0738	0.21498	0.1472	0.32848	0.294	1.00968	1.4709	9.19103	1.4703	9.1136	0.7357	4.06419	0.7352	3.46388							0.7355	4.79368	1.4704	5.8215
0.2965	1.50853	0.0738	0.35447	0.0736	0.36679	0.2945	1.53805	0.1472	0.51561	0.1472	0.20846	0.0738	0.21538	0.1474	0.32909	0.2943	1.01172	1.4723	9.17045	1.4721	9.10769	0.7365	4.07438	0.736	3.47305							0.7363	4.8053	1.4721	5.81314
0.2968	1.51078	0.0738	0.35467	0.0737	0.36679	0.2949	1.5403	0.1474	0.51643	0.1474	0.20846	0.0739	0.216	0.1475	0.3299	0.2946	1.01335	1.4741	9.15048	1.4737	9.10178	0.7374	4.08416	0.7368	3.48222							0.737	4.81651	1.4737	5.80458
0.2972	1.51281	0.0739	0.35549	0.0738	0.36679	0.2952	1.54233	0.1475	0.51724	0.1475	0.20846	0.074	0.216	0.1477	0.33051	0.295	1.01518	1.4756	9.1299	1.4755	9.09587	0.7382	4.09373	0.7376	3.49098							0.7379	4.82771	1.4754	5.79603
0.2975	1.51505	0.074	0.35549	0.0739	0.3678	0.2955	1.54478	0.1477	0.51806	0.1477	0.20907	0.0741	0.216	0.1479	0.33092	0.2953	1.01681	1.4775	9.11075	1.477	9.08956	0.739	4.10392	0.7385	3.49995							0.7388	4.83892	1.4771	5.78747
0.2978	1.51729	0.0741	0.35549	0.074	0.3678	0.2959	1.54702	0.1479	0.51867	0.1479	0.20948	0.0742	0.21701	0.148	0.33194	0.2957	1.01844	1.479	9.09465	1.4787	9.08222	0.7398	4.11411	0.7393	3.50932							0.7396	4.85053	1.4789	5.77932
0.2982	1.51933	0.0742	0.35549	0.074	0.36862	0.2962	1.54947	0.1481	0.51948	0.148	0.20948	0.0743	0.21701	0.1482	0.33235	0.296	1.02048	1.4807	9.07835	1.4804	9.07509	0.7407	4.12328	0.7401	3.51849							0.7404	4.86174	1.4804	5.77117
0.2985	1.52157	0.0742	0.3559	0.0741	0.36882	0.2965	1.55171	0.1482	0.5205	0.1482	0.20968	0.0743	0.21701	0.1484	0.33296	0.2963	1.02231	1.4822	9.06225	1.4823	9.06755	0.7416	4.13347	0.741	3.52766							0.7413	4.87336	1.4821	5.76281
0.2988	1.52381	0.0743	0.35651	0.0742	0.36923	0.2969	1.55395	0.1484	0.52111	0.1484	0.21049	0.0744	0.21701	0.1485	0.33398	0.2966	1.02394	1.4842	9.04636	1.4837	9.0596	0.7424	4.14366	0.7419	3.53704							0.7422	4.88477	1.4836	5.75446
0.2992	1.52605	0.0744	0.35651	0.0743	0.36984	0.2972	1.5566	0.1485	0.52172	0.1486	0.21049	0.0745	0.21803	0.1487	0.33439	0.297	1.02557	1.4856	9.03108	1.4854	9.05084	0.7431	4.15385	0.7427	3.54661							0.7429	4.89638	1.4855	5.74631
0.2995	1.52809	0.0745	0.35651	0.0744	0.37005	0.2975	1.55904	0.1487	0.52254	0.1487	0.21049	0.0746	0.21803	0.1489	0.335	0.2973	1.02741	1.4874	9.01518	1.487	9.04147	0.744	4.16403	0.7435	3.55599							0.7437	4.90779	1.4871	5.73816
0.2999	1.53033	0.0746	0.35651	0.0745	0.37086	0.2979	1.56108	0.1489	0.52335	0.1489	0.21131	0.0747	0.21803	0.149	0.33581	0.2977	1.02904	1.489	8.9999	1.4888	9.03209	0.7449	4.17422	0.7443	3.56495							0.7446	4.9188	1.4887	5.7298
0.3002	1.53257	0.0747	0.35753	0.0745	0.37086	0.2982	1.56373	0.149	0.52417	0.149	0.21151	0.0748	0.21844	0.1492	0.33622	0.298	1.03087	1.4908	8.98482	1.4903	9.0217	0.7457	4.18441	0.7451	3.57412							0.7454	4.93001	1.4903	5.72145
0.3005	1.53481	0.0748	0.35753	0.0746	0.37188	0.2986	1.56617	0.1492	0.52478	0.1492	0.21151	0.0748	0.21905	0.1494	0.33704	0.2983	1.03271	1.4923	8.96913	1.4922	9.01029	0.7465	4.1944	0.746	3.5837							0.7463	4.94162	1.4921	5.71289
0.3009	1.53685	0.0748	0.35753	0.0747	0.37188	0.2989	1.56821	0.1494	0.52559	0.1494	0.21192	0.0749	0.21905	0.1495	0.33785	0.2987	1.03454	1.4942	8.95385	1.4937	8.99888	0.7474	4.20377	0.7468	3.59328							0.747	4.95262	1.4938	5.70433
0.3012	1.53909	0.0749	0.35814	0.0748	0.37269	0.2992	1.57086	0.1495	0.52641	0.1495	0.21253	0.075	0.21926	0.1497	0.33846	0.299	1.03658	1.4957	8.93897	1.4955	8.98747	0.7482	4.21396	0.7477	3.60265							0.7479	4.96342	1.4955	5.69577
0.3015	1.54113	0.075	0.35854	0.0749	0.3729	0.2995	1.57331	0.1497	0.52702	0.1497	0.21253	0.0751	0.22007	0.1499	0.33907	0.2993	1.03821	1.4975	8.9241	1.4969	8.97565	0.749	4.22415	0.7485	3.61202							0.7488	4.97422	1.497	5.68701
0.3019	1.54337	0.0751	0.35854	0.075	0.37351	0.2999	1.57534	0.1499	0.52763	0.1499	0.21253	0.0752	0.22007	0.15	0.34009	0.2997	1.03984	1.4989	8.90963	1.4989	8.96302	0.7498	4.23433	0.7494	3.6218							0.7496	4.98523	1.4988	5.67845
0.3023	1.54459	0.0752	0.35875	0.075	0.37392	0.3002	1.57799	0.1501	0.52865	0.15	0.21335	0.0753	0.22007	0.1502	0.3405	0.3	1.04187	1.5007	8.89475	1.5004	8.95059	0.7507	4.24452	0.7502	3.63118							0.7504	4.99542	1.5003	5.66969
0.3025	1.54561	0.0753	0.35956	0.0751	0.37412	0.3005	1.58044	0.1502	0.52926	0.1502	0.21355	0.0754	0.22109	0.1504	0.34111	0.3003	1.04371	1.5023	8.8813	1.5023	8.93877	0.7516	4.25369	0.751	3.64035							0.7512	5.0056	1.5021	5.66072
0.3029	1.54561	0.0753	0.35956	0.0752	0.37494	0.3009	1.58248	0.1504	0.53008	0.1504	0.21355	0.0754	0.22109	0.1505	0.34213	0.3007	1.04534	1.5042	8.86745	1.5036	8.92634	0.7524	4.26388	0.7519	3.64972							0.7521	5.01681	1.5038	5.65196
0.3032	1.54622	0.0754	0.35956	0.0753	0.37494	0.3012	1.58512	0.1505	0.53069	0.1505	0.21416	0.0755	0.22109	0.1507	0.34274	0.301	1.04738	1.5057	8.85481	1.5054	8.91411	0.7531	4.27407	0.7527	3.6597							0.7529	5.02741	1.5055	5.643
0.3035	1.54663	0.0755	0.36017	0.0754	0.37596	0.3015	1.58757	0.1507	0.5317	0.1507	0.21457	0.0756	0.2217	0.1509	0.34335	0.3013	1.04901	1.5073	8.84055	1.507	8.90188	0.754	4.28385	0.7535	3.66887							0.7537	5.03821	1.507	5.63403
0.3039	1.54724	0.0756	0.36058	0.0755	0.37596	0.3019	1.58961	0.1509	0.53232	0.1509	0.21457	0.0757	0.22211	0.151	0.34417	0.3017	1.05043	1.5089	8.82669	1.5089	8.88986	0.7549	4.29343	0.7543	3.67825							0.7545	5.0484	1.5087	5.62486
0.3042	1.54785	0.0757	0.36058	0.0756	0.37677	0.3022	1.59226	0.151	0.53272	0.151	0.21498	0.0758	0.22211	0.1512	0.34498	0.302	1.05166	1.5109	8.81365	1.5104	8.87784	0.7557	4.30362	0.7552	3.68701							0.7555	5.0594	1.5104	5.61569
0.3045	1.54867	0.0758	0.36099	0.0756	0.37697	0.3025	1.5947	0.1512	0.53374	0.1512	0.21559	0.0759	0.22231	0.1514	0.34559	0.3023	1.05288	1.5124	8.80102	1.5121	8.86582	0.7565	4.31319	0.756	3.69618							0.7562	5.0704	1.5121	5.60652
0.3048	1.54969	0.0758	0.3616	0.0757	0.37738	0.3029	1.59715	0.1514	0.53435	0.1514	0.21559	0.076	0.22313	0.1515	0.3462	0.3027	1.0541	1.5141	8.78839	1.5136	8.85339	0.7574	4.32298	0.7568	3.70515							0.757	5.0812	1.5138	5.59776
0.3052	1.5505	0.0759	0.3616	0.0758	0.37799	0.3032	1.59939	0.1515	0.53517	0.1515	0.21559	0.076	0.22313	0.1517	0.34722	0.303	1.05573	1.5156	8.77616	1.5156	8.84116	0.7583	4.33316	0.7577	3.71411							0.7579	5.09221	1.5154	5.58879
0.3055	1.55193	0.076	0.36201	0.0759	0.3782	0.3035	1.60183	0.1517	0.53578	0.1517	0.21661	0.0761	0.22313	0.1519	0.34783	0.3033	1.05716	1.5174	8.76414	1.517	8.82893	0.7591	4.34335	0.7585	3.72267							0.7588	5.10341	1.517	5.57962
0.3059	1.55457	0.0761	0.36262	0.076	0.37901	0.3039	1.60387	0.1519	0.5368	0.1519	0.21661	0.0762	0.22374	0.152	0.34845	0.3037	1.05838	1.519	8.75232	1.5188	8.8163	0.7598	4.35273	0.7593	3.73184							0.7596	5.11462	1.5187	5.57066
0.3062	1.55702	0.0762	0.36262	0.076	0.37901	0.3042	1.60652	0.152	0.53721	0.152	0.21661	0.0763	0.22415	0.1522	0.34926	0.304	1.06001	1.5207	8.73989	1.5203	8.80428	0.7607	4.36271	0.7601	3.7408							0.7604	5.12583	1.5205	5.56169
0.3065	1.55967	0.0763	0.36262	0.0761	0.38003	0.3046	1.60897	0.1522	0.53782	0.1522	0.21763	0.0764	0.22415	0.1524	0.35008	0.3043	1.06123			1.5222	8.79205	0.7616	4.37208	0.761	3.74957							0.7613	5.13622
0.3069	1.56272	0.0763	0.36364	0.0762	0.38003	0.3049	1.611	0.1524	0.53883	0.1524	0.21763	0.0764	0.22415	0.1525	0.35069	0.3046	1.06286			1.5236	8.78003	0.7623	4.38207	0.7618	3.75833							0.7621	5.14743
0.3072	1.56517	0.0764	0.36364	0.0763	0.38064	0.3052	1.61365	0.1526	0.53945	0.1525	0.21763	0.0765	0.22496	0.1527	0.3513	0.305	1.06449			1.5255	8.7676	0.7631	4.39226	0.7627	3.7673							0.763	5.15843
0.3076	1.56782	0.0765	0.36364	0.0764	0.38105	0.3056	1.6161	0.1527	0.54006	0.1527	0.21824	0.0766	0.22517	0.1529	0.35232	0.3053	1.06653			1.5271	8.75558	0.764	4.40143	0.7635	3.77646							0.7637	5.16964
0.3079	1.57026	0.0766	0.36404	0.0765	0.38125	0.3059	1.61814	0.1529	0.54087	0.1529	0.21864	0.0767	0.22517	0.153	0.35293	0.3057	1.06857			1.5289	8.74396	0.7649	4.41161	0.7643	3.78543							0.7645	5.18003
0.3082	1.57291	0.0767	0.36466	0.0766	0.38207	0.3062	1.62078	0.153	0.54169	0.1531	0.21864	0.0768	0.22517	0.1532	0.35354	0.306	1.0704			1.5303	8.73214	0.7657	4.4218	0.7652	3.7946							0.7654	5.19103
0.3085	1.57535	0.0768	0.36466	0.0766	0.38207	0.3066	1.62323	0.1532	0.5423	0.1532	0.21926	0.0769	0.22598	0.1534	0.35436	0.3063	1.07224			1.5321	8.72073	0.7665	4.43179	0.766	3.80377							0.7663	5.20204
0.3089	1.578	0.0769	0.36466	0.0767	0.38309	0.3069	1.62588	0.1534	0.54291	0.1534	0.21966	0.077	0.22618	0.1535	0.35537	0.3066	1.07427			1.5336	8.70912	0.7673	4.44116	0.7668	3.81294							0.7671	5.21243
0.3092	1.58045	0.0769	0.36547	0.0768	0.38309	0.3072	1.62832	0.1536	0.54393	0.1536	0.21966	0.077	0.22618	0.1537	0.35599	0.307	1.0759			1.5356	8.69791	0.7682	4.45135	0.7676	3.82191							0.7679	5.22323
0.3095	1.58289	0.077	0.36567	0.0769	0.3837	0.3076	1.63057	0.1537	0.54474	0.1537	0.21987	0.0771	0.22618	0.1539	0.3566	0.3074	1.07794			1.537	8.68772	0.7691	4.46154	0.7686	3.83087							0.7689	5.23423
0.3099	1.58493	0.0771	0.36567	0.077	0.38411	0.3079	1.63301	0.1539	0.54556	0.1539	0.22068	0.0772	0.2272	0.154	0.35741	0.3077	1.07978			1.5388	8.67672	0.7698	4.47173	0.7694	3.84045							0.7696	5.24564
0.3102	1.58697	0.0772	0.36608	0.077	0.38451	0.3082	1.63546	0.154	0.54617	0.154	0.22068	0.0773	0.2272	0.1542	0.35843	0.308	1.08161			1.5403	8.66633	0.7707	4.48192	0.7702	3.85003							0.7704	5.25624
0.3106	1.589	0.0773	0.36669	0.0771	0.38512	0.3086	1.6381	0.1542	0.54698	0.1542	0.22068	0.0774	0.2272	0.1544	0.35925	0.3083	1.08344			1.5422	8.65634	0.7716	4.4921	0.7709	3.85899							0.7712	5.26684
0.3109	1.59104	0.0774	0.36669	0.0772	0.38512	0.3089	1.64014	0.1544	0.548	0.1544	0.22068	0.0775	0.22741	0.1545	0.35986	0.3087	1.08507			1.5437	8.64697	0.7724	4.50229	0.7718	3.86836							0.7721	5.27764
0.3112	1.59328	0.0774	0.36669	0.0773	0.38614	0.3092	1.64259	0.1545	0.54861	0.1545	0.22068	0.0775	0.22822	0.1547	0.36067	0.309	1.08711			1.5455	8.63739	0.7731	4.51248	0.7727	3.87774							0.7729	5.28864
0.3115	1.59532	0.0775	0.3673	0.0774	0.38614	0.3096	1.64524	0.1547	0.54943	0.1547	0.22068	0.0776	0.22822	0.1549	0.36149	0.3094	1.08895			1.547	8.62822	0.774	4.52267	0.7735	3.88732							0.7737	5.29903
0.3119	1.59736	0.0776	0.36771	0.0775	0.38696	0.3099	1.64768	0.1549	0.55004	0.1549	0.2215	0.0777	0.22822	0.155	0.3623	0.3097	1.09078			1.5489	8.61926	0.775	4.53286	0.7743	3.8971							0.7745	5.30963
0.3122	1.59939	0.0777	0.36771	0.0776	0.38716	0.3102	1.64972	0.155	0.55106	0.1551	0.2217	0.0778	0.22883	0.1552	0.36291	0.31	1.09282			1.5503	8.61049	0.7758	4.54305	0.7752	3.90627							0.7755	5.32043
0.3126	1.60143	0.0778	0.36771	0.0776	0.38777	0.3105	1.65237	0.1552	0.55167	0.1552	0.2217	0.0779	0.22924	0.1554	0.36353	0.3103	1.09465			1.5521	8.60153	0.7765	4.55323	0.776	3.91645							0.7763	5.33164
0.3129	1.60387	0.0779	0.36832	0.0777	0.38818	0.3109	1.65441	0.1554	0.55228	0.1554	0.2217	0.0779	0.22924	0.1556	0.36454	0.3107	1.09669			1.5536	8.59256	0.7773	4.56342	0.7768	3.92624							0.7771	5.34182
0.3133	1.60652	0.0779	0.36873	0.0778	0.38859	0.3112	1.65685	0.1555	0.5531	0.1555	0.2217	0.078	0.22924	0.1557	0.36536	0.311	1.09852			1.5555	8.58421	0.7782	4.57382	0.7776	3.93561							0.7779	5.35222
0.3136	1.60897	0.078	0.36873	0.0779	0.3892	0.3116	1.65889	0.1557	0.55391	0.1557	0.2217	0.0781	0.23006	0.1559	0.36597	0.3113	1.10036			1.557	8.57585	0.779	4.58482	0.7785	3.94498							0.7788	5.36322
0.3139	1.61162	0.0781	0.36914	0.078	0.3892	0.3119	1.66154	0.1559	0.55473	0.1559	0.22252	0.0782	0.23026	0.1561	0.36679	0.3116	1.10219			1.5588	8.56709	0.7798	4.59501	0.7793	3.95476							0.7796	5.37402
0.3142	1.61406	0.0782	0.36975	0.0781	0.39022	0.3123	1.66378	0.1561	0.55534	0.156	0.22272	0.0783	0.23026	0.1562	0.3676	0.312	1.10402			1.5604	8.55833	0.7807	4.6052	0.7802	3.96434							0.7804	5.38462
0.3146	1.61671	0.0783	0.36975	0.0781	0.39022	0.3126	1.66602	0.1562	0.55615	0.1562	0.22272	0.0784	0.23026	0.1564	0.36842	0.3123	1.10586			1.5623	8.54977	0.7816	4.61538	0.781	3.97392							0.7812	5.39562
0.3149	1.61915	0.0784	0.36975	0.0782	0.39083	0.3129	1.66826	0.1564	0.55717	0.1564	0.22272	0.0785	0.23128	0.1566	0.36903	0.3127	1.1079			1.5637	8.54142	0.7824	4.62557	0.7819	3.9837							0.7821	5.40622
0.3152	1.62119	0.0784	0.37077	0.0783	0.39124	0.3133	1.67071	0.1565	0.55778	0.1565	0.22354	0.0785	0.23128	0.1567	0.36964	0.313	1.10953			1.5655	8.53265	0.7831	4.63576	0.7827	3.99287							0.783	5.41722
0.3155	1.62384	0.0785	0.37077	0.0784	0.39165	0.3136	1.67275	0.1567	0.5586	0.1567	0.22374	0.0786	0.23128	0.1569	0.37066	0.3133	1.11156			1.567	8.52389	0.784	4.64595	0.7835	4.00285							0.7837	5.42822
0.3159	1.62628	0.0786	0.37077	0.0785	0.39226	0.3139	1.67519	0.1569	0.55941	0.1569	0.22374	0.0787	0.23148	0.1571	0.37127	0.3136	1.11319			1.5689	8.51493	0.7849	4.65675	0.7843	4.01202							0.7845	5.43861
0.3162	1.62893	0.0787	0.37117	0.0785	0.39226	0.3142	1.67784	0.1571	0.56023	0.1571	0.22394	0.0788	0.2323	0.1572	0.37168	0.314	1.11523			1.5703	8.50596	0.7858	4.66735	0.7852	4.0214							0.7855	5.44901
0.3166	1.63097	0.0788	0.37179	0.0786	0.39328	0.3146	1.67988	0.1572	0.56104	0.1572	0.22476	0.0789	0.2323	0.1574	0.37269	0.3143	1.11707			1.5721	8.49679	0.7865	4.67753	0.786	4.03097							0.7863	5.46001
0.3169	1.63341	0.0789	0.37179	0.0787	0.39328	0.3149	1.68232	0.1574	0.56186	0.1574	0.22476	0.079	0.2323	0.1575	0.3731	0.3147	1.1191			1.5736	8.48721	0.7873	4.68772	0.7869	4.04075							0.7871	5.47101
0.3172	1.63606	0.0789	0.37179	0.0788	0.39409	0.3153	1.68497	0.1576	0.56267	0.1575	0.22496	0.0791	0.23291	0.1577	0.37371	0.315	1.12094			1.5755	8.47804	0.7882	4.69791	0.7876	4.05013							0.7879	5.48141
0.3176	1.6381	0.079	0.3726	0.0789	0.39429	0.3156	1.68701	0.1577	0.56328	0.1577	0.22578	0.0791	0.23332	0.1579	0.37453	0.3154	1.12277			1.577	8.46908	0.789	4.7081	0.7885	4.0593							0.7888	5.4918
0.3179	1.64054	0.0791	0.3728	0.079	0.39491	0.3159	1.68945	0.1579	0.5643	0.1579	0.22578	0.0792	0.23332	0.158	0.37494	0.3157	1.1244			1.5788	8.4595	0.7898	4.71829	0.7894	4.06928							0.7896	5.5028
0.3182	1.64299	0.0792	0.3728	0.079	0.39531	0.3162	1.6921	0.1581	0.56491	0.158	0.22578	0.0793	0.23372	0.1582	0.37575	0.316	1.12644			1.5803	8.45033	0.7907	4.72848	0.7901	4.07845							0.7904	5.51319
0.3186	1.64523	0.0793	0.37321	0.0791	0.39531	0.3166	1.69455	0.1582	0.56573	0.1582	0.22639	0.0794	0.23434	0.1584	0.37636	0.3163	1.12827			1.5823	8.44137	0.7917	4.73887	0.791	4.08803							0.7912	5.5242
0.3189	1.64767	0.0794	0.37382	0.0792	0.39633	0.3169	1.69699	0.1584	0.56634	0.1584	0.2268	0.0795	0.23434	0.1585	0.37697	0.3166	1.1299			1.5837	8.4326	0.7924	4.74987	0.7919	4.09761							0.7921	5.53459
0.3192	1.64971	0.0795	0.37382	0.0793	0.39633	0.3172	1.69924	0.1585	0.56736	0.1585	0.2268	0.0796	0.23434	0.1587	0.37779	0.317	1.13174			1.5854	8.42343	0.7932	4.76006	0.7927	4.10698							0.7929	5.5458
0.3196	1.65216	0.0796	0.37382	0.0794	0.39674	0.3176	1.70168	0.1587	0.56797	0.1587	0.2272	0.0796	0.23515	0.1589	0.3786	0.3173	1.13357			1.587	8.41426	0.794	4.76923	0.7935	4.11676							0.7937	5.5568
0.3199	1.6544	0.0796	0.37484	0.0795	0.39735	0.3179	1.70433	0.1589	0.56858	0.1589	0.22781	0.0797	0.23535	0.159	0.37922	0.3177	1.1354			1.5889	8.40571	0.7949	4.77942	0.7943	4.12634							0.7946	5.5674
0.3202	1.65643	0.0797	0.37484	0.0795	0.39735	0.3182	1.70678	0.159	0.56939	0.159	0.22781	0.0798	0.23535	0.1592	0.38003	0.318	1.13724			1.5903	8.39694	0.7957	4.78961	0.7952	4.13551							0.7955	5.5784
0.3206	1.65888	0.0798	0.37484	0.0796	0.39817	0.3186	1.70942	0.1592	0.57021	0.1592	0.22781	0.0799	0.23576	0.1594	0.38085	0.3183	1.13907			1.592	8.38818	0.7965	4.7998	0.796	4.1457							0.7963	5.58981
0.3209	1.66092	0.0799	0.37545	0.0797	0.39837	0.3189	1.71187	0.1594	0.57102	0.1594	0.22781	0.08	0.23637	0.1596	0.38166	0.3187	1.14091			1.5937	8.37881	0.7973	4.80998	0.7969	4.15527							0.7971	5.60122
0.3212	1.66316	0.08	0.37586	0.0798	0.39857	0.3192	1.71452	0.1595	0.57163	0.1596	0.22781	0.0801	0.23637	0.1597	0.38248	0.319	1.14274			1.5955	8.37005	0.7983	4.82017	0.7976	4.16505							0.7979	5.61202
0.3216	1.6656	0.08	0.37586	0.0799	0.39939	0.3196	1.71696	0.1597	0.57245	0.1597	0.22741	0.0801	0.23637	0.1599	0.38329	0.3193	1.14478			1.597	8.36108	0.7991	4.83036	0.7985	4.17422							0.7987	5.62323
0.3219	1.66784	0.0801	0.37606	0.08	0.39939	0.3199	1.71961	0.1599	0.57326	0.1599	0.2268	0.0802	0.23658	0.16	0.3839	0.3197	1.14661			1.5988	8.35171	0.7998	4.84055	0.7993	4.18441							0.7996	5.63444
0.3222	1.67008	0.0802	0.37688	0.08	0.40041	0.3202	1.72206	0.16	0.57387	0.16	0.2268	0.0803	0.23739	0.1602	0.38492	0.32	1.14845			1.6003	8.34254	0.8007	4.85074	0.8002	4.19399							0.8004	5.64544
0.3226	1.67253	0.0803	0.37688	0.0801	0.40041	0.3206	1.72471	0.1602	0.57449	0.1602	0.22578	0.0804	0.23739	0.1604	0.38553	0.3203	1.15028			1.6022	8.33337	0.8016	4.86093	0.8009	4.20377							0.8012	5.65665
0.3229	1.67477	0.0804	0.37688	0.0802	0.40102	0.3209	1.72715	0.1604	0.5755	0.1604	0.22557	0.0805	0.23739	0.1605	0.38614	0.3207	1.15211			1.6037	8.3244	0.8024	4.87112	0.8019	4.21314							0.8022	5.66724
0.3232	1.67701	0.0805	0.3779	0.0803	0.40143	0.3213	1.72919	0.1605	0.57632	0.1606	0.22476	0.0806	0.2376	0.1607	0.38696	0.321	1.15395			1.6055	8.31523	0.8032	4.8813	0.8028	4.22313							0.803	5.67866
0.3236	1.67925	0.0806	0.3779	0.0804	0.40163	0.3216	1.73184	0.1607	0.57693	0.1607	0.22455	0.0807	0.23841	0.1609	0.38777	0.3213	1.15578			1.607	8.30586	0.804	4.89149	0.8035	4.23332							0.8038	5.68966
0.3239	1.68149	0.0806	0.3779	0.0805	0.40245	0.3219	1.73428	0.1609	0.57775	0.1609	0.22374	0.0807	0.23841	0.161	0.38859	0.3216	1.15782			1.6088	8.29689	0.8049	4.9025	0.8043	4.2431							0.8045	5.70046
0.3242	1.68394	0.0807	0.37871	0.0805	0.40245	0.3223	1.73693	0.1611	0.57856	0.1611	0.22374	0.0808	0.23841	0.1612	0.3892	0.322	1.15945			1.6104	8.28793	0.8057	4.91289	0.8051	4.25267							0.8055	5.71085
0.3246	1.68618	0.0808	0.37892	0.0806	0.40326	0.3226	1.73938	0.1612	0.57937	0.1612	0.22374	0.0809	0.23882	0.1614	0.39002	0.3223	1.16108			1.612	8.27876	0.8065	4.92308	0.806	4.26286							0.8063	5.72185
0.3249	1.68842	0.0809	0.37892	0.0807	0.40346	0.3229	1.74203	0.1614	0.58019	0.1614	0.22374	0.081	0.23943	0.1615	0.39083	0.3227	1.16291			1.6137	8.26918	0.8073	4.93327	0.8068	4.27224							0.8071	5.73286
0.3252	1.69086	0.081	0.37953	0.0808	0.40408	0.3233	1.74508	0.1616	0.5808	0.1615	0.22374	0.0811	0.23943	0.1617	0.39144	0.323	1.16495			1.6155	8.26001	0.8083	4.94345	0.8076	4.28222							0.8079	5.74325
0.3256	1.6931	0.0811	0.37993	0.0809	0.40448	0.3236	1.74753	0.1617	0.58162	0.1617	0.22374	0.0812	0.23943	0.1619	0.39226	0.3233	1.16658			1.6171	8.25125	0.8091	4.95364	0.8085	4.29241							0.8088	5.75425
0.3259	1.69534	0.0812	0.37993	0.081	0.40489	0.3239	1.75018	0.1619	0.58243	0.1619	0.22374	0.0812	0.24045	0.1621	0.39307	0.3237	1.16842			1.6187	8.24187	0.8099	4.96363	0.8094	4.3026							0.8096	5.76526
0.3262	1.69758	0.0812	0.38014	0.0811	0.4055	0.3243	1.75262	0.162	0.58325	0.1621	0.22374	0.0813	0.24045	0.1622	0.39389	0.324	1.17025			1.6203	8.2325	0.8107	4.973	0.8102	4.31279							0.8104	5.77585
0.3266	1.70003	0.0813	0.38095	0.0811	0.40591	0.3246	1.75527	0.1622	0.58386	0.1622	0.22455	0.0814	0.24045	0.1624	0.3945	0.3243	1.17208			1.6222	8.22333	0.8116	4.98319	0.8109	4.32277							0.8112	5.78604
0.3269	1.70227	0.0814	0.38095	0.0812	0.40652	0.3249	1.75772	0.1624	0.58467	0.1624	0.22476	0.0815	0.24106	0.1625	0.39511	0.3246	1.17371			1.6237	8.21437	0.8124	4.99338	0.8118	4.33214							0.8121	5.79705
0.3272	1.70472	0.0815	0.38095	0.0813	0.40672	0.3253	1.76037	0.1625	0.58549	0.1625	0.22476	0.0816	0.24147	0.1627	0.39613	0.325	1.17534			1.6254	8.20499	0.8132	5.00255	0.8127	4.34254							0.813	5.80785
0.3276	1.70675	0.0816	0.38177	0.0814	0.40754	0.3257	1.76261	0.1627	0.5861	0.1627	0.22476	0.0817	0.24147	0.1629	0.39674	0.3253	1.17718			1.627	8.19582	0.814	5.01233	0.8135	4.35354							0.8138	5.81865
0.3279	1.7094	0.0817	0.38197	0.0815	0.40754	0.3259	1.76424	0.1629	0.58691	0.1629	0.22557	0.0818	0.24147	0.1631	0.39755	0.3257	1.17881			1.6288	8.18645	0.8149	5.02191	0.8143	4.36373							0.8145	5.82883
0.3282	1.71164	0.0817	0.38197	0.0815	0.40835	0.3262	1.76587	0.163	0.58773	0.1631	0.22578	0.0818	0.24228	0.1632	0.39817	0.326	1.18044			1.6304	8.17748	0.8157	5.03189	0.8152	4.37392							0.8155	5.83984
0.3285	1.71388	0.0818	0.38197	0.0816	0.40856	0.3266	1.76729	0.1632	0.58875	0.1632	0.22578	0.0819	0.24249	0.1634	0.39918	0.3264	1.18227			1.6321	8.16811	0.8165	5.04126	0.816	4.38411							0.8163	5.85043
0.3289	1.71633	0.0819	0.38258	0.0817	0.40897	0.3269	1.76913	0.1634	0.58936	0.1634	0.22618	0.082	0.24249	0.1635	0.4	0.3267	1.18431			1.6337	8.15874	0.8173	5.05104	0.8169	4.39409							0.8171	5.86144
0.3293	1.71857	0.082	0.38299	0.0818	0.40958	0.3272	1.77076	0.1636	0.59017	0.1635	0.2268	0.0821	0.24269	0.1637	0.40061	0.327	1.18594			1.6354	8.14916	0.8182	5.06062	0.8176	4.40346							0.8178	5.87163
0.3296	1.72101	0.0821	0.38299	0.0819	0.40958	0.3276	1.77239	0.1637	0.59099	0.1637	0.2268	0.0822	0.2435	0.1639	0.40143	0.3274	1.18757			1.637	8.13999	0.8191	5.07081	0.8185	4.41365							0.8188	5.88181
0.33	1.72366	0.0822	0.38299	0.082	0.4106	0.3279	1.77422	0.1639	0.5918	0.1639	0.2268	0.0823	0.2435	0.164	0.40224	0.3277	1.1894			1.6387	8.13041	0.8199	5.081	0.8194	4.42384							0.8197	5.89261
0.3303	1.72611	0.0822	0.38299	0.082	0.4106	0.3283	1.77585	0.164	0.59282	0.164	0.22761	0.0823	0.2435	0.1642	0.40326	0.328	1.19103			1.6404	8.12084	0.8207	5.09017	0.8202	4.43362							0.8205	5.90321
0.3306	1.72814	0.0823	0.38299	0.0821	0.41121	0.3286	1.77769	0.1642	0.59364	0.1642	0.22781	0.0824	0.24391	0.1644	0.40387	0.3283	1.19266			1.6422	8.11146	0.8215	5.10036	0.8209	4.4432							0.8212	5.9134
0.3309	1.73079	0.0824	0.3836	0.0822	0.41161	0.329	1.77972	0.1644	0.59425	0.1644	0.22781	0.0825	0.24452	0.1645	0.40469	0.3287	1.1945			1.6438	8.1025	0.8224	5.10973	0.8218	4.45298							0.8222	5.9246
0.3313	1.73303	0.0825	0.38401	0.0823	0.41182	0.3292	1.78258	0.1646	0.59486	0.1645	0.22802	0.0826	0.24452	0.1647	0.4053	0.329	1.19613			1.6453	8.09292	0.8232	5.11971	0.8227	4.46256							0.823	5.9352
0.3316	1.73527	0.0826	0.38401	0.0824	0.41263	0.3296	1.78543	0.1647	0.59588	0.1647	0.22883	0.0827	0.24452	0.1649	0.40632	0.3293	1.19817			1.647	8.08355	0.8239	5.12888	0.8235	4.47275							0.8238	5.946
0.3319	1.73772	0.0827	0.38401	0.0825	0.41263	0.3299	1.78828	0.1649	0.59669	0.1649	0.22883	0.0828	0.24534	0.165	0.40693	0.3297	1.19959			1.6488	8.07417	0.8249	5.13867	0.8243	4.48293							0.8245	5.95619
0.3322	1.73996	0.0827	0.38401	0.0826	0.41345	0.3303	1.79114	0.1651	0.5973	0.165	0.22883	0.0828	0.24554	0.1652	0.40774	0.33	1.20122			1.6505	8.065	0.8258	5.14824	0.8252	4.49251							0.8254	5.96719
0.3326	1.7424	0.0828	0.38442	0.0826	0.41365	0.3306	1.79399	0.1652	0.59791	0.1652	0.22965	0.0829	0.24554	0.1654	0.40835	0.3303	1.20306			1.652	8.05604	0.8266	5.15843	0.826	4.50229							0.8263	5.97779
0.3329	1.74444	0.0829	0.38503	0.0827	0.41426	0.3309	1.79643	0.1654	0.59893	0.1654	0.22985	0.083	0.24554	0.1656	0.40937	0.3307	1.20489			1.6536	8.04666	0.8273	5.1676	0.8268	4.51248							0.8271	5.98879
0.3333	1.74709	0.083	0.38503	0.0828	0.41467	0.3313	1.79908	0.1655	0.59975	0.1655	0.22985	0.0831	0.24575	0.1657	0.41019	0.331	1.20672			1.6554	8.03729	0.8282	5.17697	0.8276	4.52267							0.8278	5.99898
0.3336	1.74913	0.0831	0.38503	0.0829	0.41467	0.3316	1.80153	0.1657	0.60036	0.1657	0.23067	0.0832	0.24656	0.1659	0.411	0.3313	1.20835			1.6571	8.02832	0.8291	5.18696	0.8285	4.53184							0.8288	6.00998
0.3339	1.75157	0.0832	0.38584	0.083	0.41569	0.332	1.80418	0.1659	0.60097	0.1659	0.23087	0.0833	0.24656	0.166	0.41182	0.3316	1.21019			1.6588	8.01956	0.8298	5.19633	0.8294	4.54203							0.8297	6.02078
0.3342	1.75401	0.0832	0.38605	0.083	0.41569	0.3323	1.80703	0.1661	0.60199	0.166	0.23087	0.0833	0.24656	0.1662	0.41263	0.332	1.21202			1.6604	8.0106	0.8307	5.20632	0.8302	4.55222							0.8305	6.03158
0.3346	1.75626	0.0833	0.38605	0.0831	0.41589	0.3326	1.80968	0.1662	0.6028	0.1662	0.23107	0.0834	0.24656	0.1664	0.41345	0.3323	1.21386			1.662	8.00183	0.8316	5.21549	0.831	4.5624							0.8312	6.04218
0.3349	1.7587	0.0834	0.38666	0.0832	0.41671	0.3329	1.81233	0.1664	0.60341	0.1664	0.23189	0.0835	0.24697	0.1666	0.41426	0.3327	1.21569			1.6638	7.99348	0.8324	5.22567	0.8318	4.57178							0.8321	6.05298
0.3352	1.76135	0.0835	0.38706	0.0833	0.41671	0.3333	1.81477	0.1665	0.60402	0.1665	0.23189	0.0836	0.24758	0.1667	0.41508	0.333	1.21752			1.6654	7.98513	0.8332	5.23525	0.8327	4.58176							0.8329	6.06358
0.3356	1.76379	0.0836	0.38706	0.0834	0.41752	0.3336	1.81742	0.1667	0.60504	0.1667	0.23189	0.0837	0.24758	0.1669	0.41589	0.3333	1.21915			1.6672	7.97636	0.834	5.24442	0.8335	4.59195							0.8337	6.07438
0.3359	1.76644	0.0837	0.38788	0.0835	0.41773	0.3339	1.81987	0.1669	0.60586	0.1669	0.23271	0.0838	0.24758	0.167	0.41671	0.3336	1.22099			1.6688	7.96821	0.8349	5.2542	0.8343	4.60214							0.8345	6.08456
0.3363	1.76889	0.0837	0.38808	0.0836	0.41814	0.3343	1.82272	0.1671	0.60647	0.167	0.23291	0.0839	0.24819	0.1672	0.41752	0.334	1.22262			1.6704	7.96006	0.8358	5.26337	0.8351	4.61233							0.8354	6.09516
0.3366	1.77133	0.0838	0.38808	0.0836	0.41875	0.3346	1.82557	0.1672	0.60728	0.1672	0.23291	0.0839	0.2486	0.1674	0.41834	0.3343	1.22445			1.672	7.95171	0.8366	5.27336	0.8361	4.62252							0.8364	6.10616
0.3369	1.77357	0.0839	0.38869	0.0837	0.41875	0.3349	1.82802	0.1674	0.6081	0.1674	0.23311	0.084	0.2486	0.1676	0.41915	0.3346	1.22629			1.6737	7.94294	0.8373	5.28273	0.8369	4.63271							0.8371	6.11717
0.3373	1.77602	0.084	0.3891	0.0838	0.41977	0.3353	1.83087	0.1675	0.60891	0.1675	0.23393	0.0841	0.24901	0.1677	0.41997	0.335	1.22812			1.6754	7.93459	0.8382	5.2919	0.8376	4.64249							0.8379	6.12736
0.3376	1.77866	0.0841	0.3891	0.0839	0.41977	0.3356	1.83372	0.1677	0.60953	0.1677	0.23393	0.0842	0.24962	0.1679	0.42078	0.3353	1.22975			1.6772	7.92644	0.8391	5.30148	0.8384	4.65206							0.8388	6.13754
0.3379	1.78111	0.0842	0.3891	0.084	0.42038	0.3359	1.83617	0.1679	0.61014	0.1679	0.23434	0.0843	0.24962	0.168	0.4216	0.3357	1.23138			1.6786	7.91808	0.8399	5.31105	0.8393	4.66225							0.8397	6.14855
0.3383	1.78376	0.0842	0.38992	0.084	0.42078	0.3363	1.83882	0.168	0.61115	0.168	0.23495	0.0844	0.24962	0.1682	0.42241	0.336	1.23321			1.6804	7.90932	0.8406	5.32022	0.8401	4.67244							0.8404	6.15894
0.3386	1.7862	0.0843	0.39012	0.0841	0.42099	0.3366	1.84126	0.1682	0.61177	0.1682	0.23495	0.0844	0.25064	0.1684	0.42323	0.3363	1.23484			1.6821	7.90056	0.8415	5.3296	0.8409	4.68222							0.8412	6.16933
0.3389	1.78885	0.0844	0.39012	0.0842	0.4218	0.3369	1.84432	0.1684	0.61217	0.1684	0.23576	0.0845	0.25064	0.1685	0.42384	0.3367	1.23647			1.6839	7.892	0.8424	5.33938	0.8418	4.6918							0.8421	6.18034
0.3393	1.7913	0.0845	0.39053	0.0843	0.4218	0.3373	1.84697	0.1685	0.61319	0.1686	0.23597	0.0846	0.25064	0.1687	0.42466	0.337	1.23831			1.6854	7.88304	0.8432	5.34896	0.8427	4.70199							0.843	6.19052
0.3396	1.79374	0.0846	0.39114	0.0844	0.42262	0.3376	1.84941	0.1687	0.6138	0.1687	0.23617	0.0847	0.25125	0.1689	0.42567	0.3373	1.23994			1.6871	7.87366	0.844	5.35813	0.8435	4.71218							0.8437	6.20173
0.3399	1.79598	0.0847	0.39114	0.0845	0.42282	0.338	1.85227	0.1689	0.61421	0.1689	0.23698	0.0848	0.25166	0.1691	0.42649	0.3377	1.24198			1.6887	7.86449	0.8449	5.36729	0.8443	4.72236							0.8445	6.21131
0.3403	1.79843	0.0848	0.39134	0.0845	0.42343	0.3383	1.85512	0.169	0.61523	0.169	0.23698	0.0849	0.25166	0.1692	0.4271	0.338	1.24361			1.6904	7.85492	0.8458	5.37748	0.8451	4.73255							0.8454	6.22109
0.3406	1.80107	0.0848	0.39216	0.0846	0.42384	0.3386	1.85756	0.1692	0.61584	0.1692	0.2376	0.0849	0.25166	0.1694	0.42792	0.3383	1.24544			1.692	7.84514	0.8465	5.38706	0.846	4.74274							0.8463	6.23128
0.3409	1.80372	0.0849	0.39216	0.0847	0.42404	0.339	1.86021	0.1694	0.61645	0.1694	0.238	0.085	0.25267	0.1695	0.42873	0.3387	1.24707			1.6938	7.83495	0.8473	5.39664	0.8469	4.75395							0.8472	6.24249
0.3413	1.80657	0.085	0.39236	0.0848	0.42486	0.3393	1.86327	0.1696	0.61727	0.1696	0.238	0.0851	0.25267	0.1697	0.42955	0.339	1.2489			1.6954	7.82476	0.8482	5.40601	0.8476	4.76414							0.8479	6.25247
0.3416	1.80922	0.0851	0.39318	0.0849	0.42486	0.3396	1.86572	0.1697	0.61788	0.1697	0.23902	0.0852	0.25267	0.1699	0.43036	0.3393	1.25074			1.6971	7.81457	0.8491	5.416	0.8485	4.77433							0.8488	6.26184
0.3419	1.81167	0.0852	0.39318	0.085	0.42588	0.34	1.86857	0.1699	0.61849	0.1699	0.23902	0.0853	0.25329	0.17	0.43118	0.3397	1.25257			1.6986	7.80397	0.8498	5.42537	0.8494	4.78533							0.8496	6.27264
0.3423	1.81391	0.0853	0.39318	0.085	0.42588	0.3403	1.87142	0.1701	0.6193	0.17	0.23963	0.0854	0.25369	0.1702	0.43179	0.34	1.25461			1.7005	7.79256	0.8506	5.43474	0.8502	4.79592							0.8505	6.28324
0.3426	1.81635	0.0853	0.39419	0.0851	0.42649	0.3406	1.87387	0.1702	0.62012	0.1702	0.24004	0.0854	0.25369	0.1704	0.43281	0.3403	1.25624			1.7021	7.78197	0.8516	5.44432	0.851	4.80693							0.8512	6.29282
0.3429	1.8188	0.0854	0.39419	0.0852	0.4269	0.3409	1.87652	0.1704	0.62073	0.1704	0.24004	0.0855	0.25369	0.1706	0.43342	0.3407	1.25828			1.7039	7.77117	0.8524	5.4539	0.8518	4.81712							0.8521	6.3026
0.3433	1.82145	0.0855	0.39419	0.0853	0.4271	0.3413	1.87916	0.1706	0.62154	0.1706	0.24065	0.0856	0.25451	0.1707	0.43423	0.341	1.25991			1.7053	7.76037	0.8532	5.46368	0.8528	4.82751							0.853	6.31279
0.3436	1.82389	0.0856	0.39481	0.0854	0.42792	0.3416	1.88202	0.1707	0.62236	0.1707	0.24106	0.0857	0.25471	0.1709	0.43505	0.3413	1.26195			1.7071	7.74916	0.854	5.47285	0.8536	4.83851							0.8538	6.32298
0.3439	1.82654	0.0857	0.39521	0.0855	0.42792	0.3419	1.88467	0.1709	0.62317	0.1709	0.24106	0.0858	0.25471	0.1711	0.43586	0.3416	1.26378			1.7087	7.73795	0.8549	5.48243	0.8543	4.8487							0.8545	6.33316
0.3443	1.82898	0.0858	0.39521	0.0855	0.42894	0.3423	1.88711	0.171	0.62379	0.171	0.24208	0.0859	0.25471	0.1712	0.43668	0.342	1.26582			1.7106	7.72695	0.8557	5.49159	0.8551	4.85889							0.8554	6.34335
0.3446	1.83163	0.0858	0.39562	0.0856	0.42894	0.3426	1.89017	0.1712	0.6244	0.1712	0.24208	0.086	0.25573	0.1714	0.43749	0.3423	1.26765			1.712	7.71595	0.8566	5.50138	0.8561	4.8701							0.8564	6.35354
0.3449	1.83408	0.0859	0.39623	0.0857	0.42955	0.343	1.89282	0.1714	0.62542	0.1714	0.24208	0.086	0.25573	0.1715	0.43831	0.3427	1.26969			1.7137	7.70474	0.8573	5.51055	0.8568	4.88029							0.8571	6.36373
0.3452	1.83713	0.086	0.39623	0.0858	0.42995	0.3433	1.89526	0.1716	0.62603	0.1715	0.2431	0.0861	0.25573	0.1717	0.43892	0.3431	1.27152			1.7153	7.69333	0.8582	5.51971	0.8576	4.89047							0.8579	6.37392
0.3456	1.83978	0.0861	0.39623	0.0859	0.43036	0.3436	1.89812	0.1717	0.62643	0.1717	0.2431	0.0862	0.25573	0.1719	0.43994	0.3434	1.27356			1.7172	7.68232	0.8591	5.52929	0.8585	4.90066							0.8587	6.38349
0.346	1.84222	0.0862	0.39725	0.086	0.43097	0.3439	1.90097	0.1719	0.62745	0.1719	0.2435	0.0863	0.25675	0.1721	0.44075	0.3437	1.2756			1.7187	7.67132	0.8599	5.53887	0.8593	4.91085							0.8596	6.39348
0.3463	1.84487	0.0863	0.39725	0.086	0.43118	0.3443	1.90341	0.172	0.62786	0.1721	0.24412	0.0864	0.25675	0.1722	0.44177	0.344	1.27743			1.7205	7.66011	0.8606	5.54804	0.8602	4.92104							0.8604	6.40448
0.3467	1.84732	0.0863	0.39725	0.0861	0.43199	0.3446	1.90606	0.1722	0.62847	0.1722	0.24412	0.0865	0.25675	0.1724	0.44259	0.3443	1.27947			1.722	7.64952	0.8615	5.55721	0.861	4.93123							0.8612	6.41386
0.347	1.84997	0.0864	0.39786	0.0862	0.43199	0.345	1.90851	0.1724	0.62929	0.1724	0.24514	0.0866	0.25675	0.1726	0.4432	0.3447	1.2813					0.8624	5.56658	0.8618	4.94142							0.8621	6.42384
0.3473	1.85241	0.0865	0.39827	0.0863	0.43301	0.3453	1.91116	0.1725	0.62969	0.1725	0.24514	0.0866	0.25777	0.1727	0.44401	0.345	1.28334					0.8632	5.57596	0.8627	4.9516							0.863	6.43403
0.3476	1.85506	0.0866	0.39827	0.0864	0.43301	0.3457	1.9136	0.1727	0.63051	0.1727	0.24575	0.0867	0.25777	0.1729	0.44503	0.3453	1.28518					0.864	5.58492	0.8636	4.96179							0.8638	6.44422
0.348	1.85811	0.0867	0.39827	0.0865	0.43362	0.346	1.91625	0.1729	0.63132	0.1729	0.24615	0.0868	0.25777	0.1731	0.44605	0.3457	1.28721					0.8649	5.59409	0.8643	4.97157							0.8646	6.45441
0.3483	1.86056	0.0868	0.39929	0.0866	0.43403	0.3463	1.9187	0.173	0.63193	0.173	0.24636	0.0869	0.25777	0.1732	0.44687	0.346	1.28905					0.8658	5.60367	0.8651	4.98115							0.8654	6.46459
0.3486	1.86321	0.0869	0.39929	0.0866	0.43444	0.3466	1.92073	0.1732	0.63255	0.1732	0.24717	0.087	0.25818	0.1734	0.44768	0.3463	1.29088					0.8665	5.61284	0.866	4.99134							0.8663	6.47478
0.3489	1.86565	0.0869	0.39929	0.0867	0.43505	0.347	1.92338	0.1734	0.63336	0.1734	0.24717	0.0871	0.25879	0.1735	0.4485	0.3467	1.29292					0.8673	5.6218	0.8668	5.00153							0.8671	6.48497
0.3493	1.8683	0.087	0.4001	0.0868	0.43505	0.3473	1.92583	0.1736	0.63418	0.1735	0.24819	0.0871	0.25879	0.1737	0.44931	0.347	1.29475					0.8682	5.63097	0.8676	5.01131							0.8679	6.49455
0.3496	1.87115	0.0871	0.40031	0.0869	0.43607	0.3476	1.92848	0.1737	0.63479	0.1737	0.24819	0.0872	0.25879	0.1739	0.45013	0.3473	1.29659					0.8691	5.64035	0.8684	5.02089							0.8687	6.50433
0.35	1.8738	0.0872	0.40031	0.087	0.43607	0.348	1.93092	0.1739	0.6356	0.1739	0.2484	0.0873	0.2592	0.1741	0.45094	0.3477	1.29862					0.8699	5.64952	0.8695	5.03107							0.8697	6.51452
0.3503	1.87645	0.0873	0.40112	0.087	0.43647	0.3483	1.93357	0.1741	0.63662	0.1741	0.24921	0.0874	0.25981	0.1742	0.45176	0.348	1.30046					0.8707	5.65889	0.8703	5.04126							0.8705	6.52471
0.3506	1.87889	0.0874	0.40133	0.0871	0.43709	0.3486	1.93602	0.1742	0.63723	0.1742	0.24921	0.0875	0.25981	0.1744	0.45237	0.3483	1.3025					0.8716	5.66806	0.871	5.05125							0.8712	6.5349
0.3509	1.88154	0.0874	0.40133	0.0872	0.43709	0.349	1.93867	0.1744	0.63784	0.1744	0.25003	0.0876	0.25981	0.1746	0.45318	0.3487	1.30453					0.8724	5.67804	0.8718	5.06062							0.872	6.54427
0.3513	1.88399	0.0875	0.40194	0.0873	0.4381	0.3493	1.94111	0.1746	0.63866	0.1745	0.25023	0.0876	0.26042	0.1747	0.4542	0.349	1.30657					0.8732	5.68721	0.8727	5.07081							0.873	6.55425
0.3516	1.88664	0.0876	0.40234	0.0874	0.4381	0.3496	1.94376	0.1747	0.63947	0.1747	0.25064	0.0877	0.26083	0.1749	0.45502	0.3493	1.30841					0.874	5.69659	0.8735	5.081							0.8738	6.56444
0.3519	1.88908	0.0877	0.40234	0.0875	0.43851	0.35	1.9462	0.1749	0.64029	0.1749	0.25125	0.0878	0.26083	0.175	0.45563	0.3497	1.31044					0.8749	5.70576	0.8743	5.09037							0.8746	6.57361
0.3523	1.89173	0.0878	0.40275	0.0875	0.43912	0.3503	1.94885	0.1751	0.6409	0.175	0.25125	0.0879	0.26083	0.1752	0.45644	0.35	1.31228					0.8758	5.71574	0.8751	5.10036							0.8754	6.58319
0.3526	1.89478	0.0879	0.40336	0.0876	0.43912	0.3506	1.95089	0.1752	0.64171	0.1752	0.25206	0.088	0.26184	0.1754	0.45746	0.3503	1.31431					0.8766	5.72511	0.876	5.11055							0.8763	6.59297
0.353	1.89723	0.088	0.40336	0.0877	0.44014	0.3509	1.95334	0.1754	0.64253	0.1754	0.25227	0.0881	0.26184	0.1756	0.45828	0.3507	1.31635					0.8773	5.73469	0.8769	5.12073							0.8771	6.60295
0.3533	1.89988	0.088	0.40336	0.0878	0.44014	0.3513	1.95558	0.1755	0.64334	0.1756	0.25288	0.0881	0.26184	0.1757	0.4593	0.351	1.31819					0.8782	5.74386	0.8776	5.13092							0.8779	6.61212
0.3536	1.90232	0.0881	0.40357	0.0879	0.44096	0.3516	1.95802	0.1757	0.64375	0.1757	0.25329	0.0882	0.26225	0.1759	0.46011	0.3513	1.32022					0.8791	5.75344	0.8785	5.14111							0.8787	6.6215
0.3539	1.90497	0.0882	0.40438	0.088	0.44116	0.352	1.96047	0.1759	0.64477	0.1759	0.25369	0.0883	0.26286	0.1761	0.46093	0.3516	1.32226					0.8799	5.76302	0.8794	5.15028							0.8796	6.63067
0.3543	1.90741	0.0883	0.40438	0.088	0.44137	0.3523	1.96312	0.1761	0.64558	0.1761	0.2543	0.0884	0.26286	0.1762	0.46174	0.352	1.3243					0.8807	5.77239	0.8802	5.16149							0.8805	6.64045
0.3546	1.91047	0.0884	0.40438	0.0881	0.44218	0.3526	1.96516	0.1762	0.64619	0.1762	0.25451	0.0885	0.26286	0.1764	0.46256	0.3523	1.32613					0.8815	5.78156	0.881	5.17168							0.8812	6.64982
0.355	1.91312	0.0884	0.40479	0.0882	0.44218	0.353	1.9676	0.1764	0.64681	0.1764	0.25532	0.0886	0.26347	0.1766	0.46337	0.3527	1.32817					0.8824	5.79114	0.8818	5.18146							0.8821	6.65899
0.3553	1.91577	0.0885	0.4054	0.0883	0.44279	0.3533	1.97025	0.1765	0.64782	0.1765	0.25532	0.0887	0.26388	0.1767	0.46439	0.353	1.33021					0.8832	5.80051	0.8827	5.19144							0.883	6.66836
0.3556	1.91862	0.0886	0.4054	0.0884	0.4432	0.3536	1.97269	0.1767	0.64823	0.1767	0.25634	0.0887	0.26388	0.1769	0.46521	0.3533	1.33225					0.884	5.80988	0.8835	5.20224							0.8838	6.67835
0.356	1.92127	0.0887	0.4054	0.0885	0.4432	0.354	1.97534	0.1769	0.64884	0.1769	0.25634	0.0888	0.26388	0.177	0.46602	0.3537	1.33428					0.8849	5.81885	0.8843	5.21223							0.8846	6.68752
0.3563	1.92371	0.0888	0.40642	0.0885	0.44422	0.3543	1.9784	0.1771	0.64986	0.177	0.25695	0.0889	0.26409	0.1772	0.46663	0.354	1.33632					0.8858	5.82843	0.8851	5.2216							0.8854	6.69649
0.3566	1.92677	0.0889	0.40642	0.0886	0.44422	0.3546	1.98105	0.1772	0.65047	0.1772	0.25736	0.089	0.2649	0.1774	0.46745	0.3543	1.33836					0.8866	5.838	0.886	5.23179							0.8863	6.70586
0.357	1.92942	0.089	0.40662	0.0887	0.44463	0.355	1.9839	0.1774	0.65108	0.1774	0.25756	0.0891	0.2649	0.1775	0.46847	0.3547	1.3404					0.8873	5.84738	0.8869	5.24198							0.8871	6.71523
0.3573	1.93206	0.089	0.40744	0.0888	0.44524	0.3553	1.98655	0.1775	0.6519	0.1775	0.25838	0.0892	0.2649	0.1777	0.46908	0.355	1.34244					0.8882	5.85634	0.8877	5.25216							0.8879	6.7242
0.3576	1.93492	0.0891	0.40744	0.0889	0.44544	0.3556	1.9894	0.1777	0.65271	0.1777	0.25838	0.0892	0.2649	0.1779	0.46989	0.3553	1.34447					0.889	5.86551	0.8885	5.26235							0.8887	6.73316
0.358	1.93756	0.0892	0.40764	0.089	0.44626	0.356	1.99205	0.1779	0.65312	0.1779	0.25899	0.0893	0.2649	0.1781	0.47071	0.3557	1.34651					0.8899	5.87489	0.8894	5.27254							0.8897	6.74213
0.3583	1.94042	0.0893	0.40846	0.0891	0.44626	0.3563	1.9947	0.1781	0.65394	0.178	0.2594	0.0894	0.26572	0.1782	0.47152	0.356	1.34855					0.8907	5.88406	0.8902	5.28273							0.8905	6.7515
0.3586	1.94307	0.0894	0.40846	0.0891	0.44727	0.3567	1.99776	0.1782	0.65475	0.1782	0.2594	0.0895	0.26592	0.1784	0.47234	0.3563	1.35059					0.8915	5.89302	0.891	5.29292							0.8912	6.76047
0.3589	1.94571	0.0895	0.40866	0.0892	0.44727	0.357	2.0002	0.1784	0.65536	0.1784	0.26021	0.0896	0.26592	0.1785	0.47295	0.3567	1.35242					0.8925	5.90219	0.8918	5.30209							0.8921	6.76923
0.3593	1.94816	0.0895	0.40947	0.0893	0.44809	0.3573	2.00326	0.1786	0.65597	0.1786	0.26042	0.0897	0.26592	0.1787	0.47376	0.357	1.35446					0.8933	5.91197	0.8927	5.31228							0.893	6.7782
0.3596	1.95081	0.0896	0.40947	0.0894	0.44829	0.3576	2.00591	0.1787	0.65679	0.1787	0.26062	0.0897	0.26592	0.1789	0.47458	0.3573	1.3565					0.894	5.92094	0.8935	5.32247							0.8938	6.78737
0.36	1.95325	0.0897	0.40947	0.0895	0.4489	0.358	2.00876	0.1789	0.6572	0.1789	0.26144	0.0898	0.26694	0.1791	0.4756	0.3577	1.35874					0.8948	5.9297	0.8943	5.33265							0.8945	6.79633
0.3603	1.9561	0.0898	0.41049	0.0895	0.44931	0.3583	2.01141	0.179	0.65801	0.179	0.26144	0.0899	0.26694	0.1792	0.47641	0.358	1.36077					0.8958	5.93867	0.8951	5.34223							0.8954	6.8053
0.3606	1.95896	0.0899	0.41049	0.0896	0.44972	0.3586	2.01406	0.1792	0.65862	0.1792	0.26184	0.09	0.26694	0.1794	0.47702	0.3583	1.36281					0.8965	5.94784	0.896	5.35201							0.8963	6.81426
0.361	1.9614	0.09	0.41049	0.0897	0.45033	0.359	2.01712	0.1794	0.65903	0.1794	0.26246	0.0901	0.26694	0.1796	0.47784	0.3586	1.36485					0.8973	5.957	0.8969	5.3622							0.8971	6.82343
0.3613	1.96405	0.09	0.4111	0.0898	0.45033	0.3593	2.01956	0.1796	0.66005	0.1796	0.26246	0.0902	0.26775	0.1797	0.47866	0.359	1.36689					0.8982	5.96577	0.8977	5.37239							0.8979	6.8324
0.3616	1.96649	0.0901	0.41151	0.0899	0.45135	0.3596	2.02262	0.1797	0.66066	0.1797	0.26347	0.0903	0.26796	0.1799	0.47967	0.3593	1.36913					0.8991	5.97494	0.8985	5.38197							0.8987	6.84096
0.3619	1.96914	0.0902	0.41151	0.09	0.45135	0.36	2.02527	0.1799	0.66107	0.1799	0.26347	0.0903	0.26796	0.1801	0.48049	0.3597	1.37117					0.8999	5.98431	0.8993	5.39175							0.8996	6.84952
0.3623	1.9722	0.0903	0.41212	0.0901	0.45196	0.3603	2.02832	0.1801	0.66208	0.18	0.26388	0.0904	0.26796	0.1802	0.4813	0.36	1.3732					0.9006	5.99328	0.9002	5.40194							0.9005	6.85848
0.3626	1.97464	0.0904	0.41253	0.0901	0.45237	0.3606	2.03097	0.1802	0.66249	0.1802	0.26449	0.0905	0.26898	0.1804	0.48212	0.3603	1.37524					0.9015	6.00183	0.901	5.41192							0.9012	6.86704
0.363	1.97729	0.0905	0.41253	0.0902	0.45278	0.3609	2.03383	0.1804	0.6631	0.1804	0.26449	0.0906	0.26898	0.1805	0.48293	0.3607	1.37728					0.9024	6.011	0.9017	5.42129							0.902	6.8756
0.3633	1.98035	0.0906	0.41355	0.0903	0.45339	0.3613	2.03668	0.1806	0.66412	0.1805	0.26531	0.0907	0.26898	0.1807	0.48375	0.361	1.37952					0.9032	6.02017	0.9027	5.43148							0.903	6.88395
0.3637	1.98299	0.0906	0.41355	0.0904	0.45359	0.3617	2.03953	0.1807	0.66494	0.1807	0.26551	0.0908	0.26938	0.1809	0.48477	0.3613	1.38156					0.904	6.02914	0.9036	5.44167							0.9038	6.89292
0.364	1.98585	0.0907	0.41375	0.0905	0.45441	0.362	2.04238	0.1809	0.66555	0.1809	0.26551	0.0908	0.26999	0.181	0.48558	0.3616	1.3836					0.9049	6.0381	0.9044	5.45145							0.9046	6.90127
0.3643	1.98849	0.0908	0.41457	0.0906	0.45441	0.3624	2.04544	0.181	0.66616	0.181	0.26551	0.0909	0.26999	0.1812	0.48619	0.362	1.38563					0.9057	6.04707	0.9051	5.46103							0.9053	6.90963
0.3646	1.99135	0.0909	0.41457	0.0906	0.45543	0.3627	2.04829	0.1812	0.66697	0.1812	0.26551	0.091	0.26999	0.1814	0.48701	0.3623	1.38767					0.9066	6.05644	0.906	5.4704							0.9063	6.91798
0.365	1.994	0.091	0.41477	0.0907	0.45543	0.363	2.05115	0.1814	0.66758	0.1814	0.26551	0.0911	0.27081	0.1816	0.48782	0.3627	1.38971					0.9073	6.06541	0.9069	5.48039							0.9071	6.92654
0.3653	1.99685	0.0911	0.41559	0.0908	0.45604	0.3633	2.0542	0.1816	0.6682	0.1815	0.26551	0.0912	0.27101	0.1817	0.48884	0.363	1.39175					0.9082	6.07397	0.9076	5.49058							0.9079	6.9349
0.3656	1.9997	0.0912	0.41559	0.0909	0.45644	0.3637	2.05685	0.1817	0.66921	0.1817	0.26551	0.0913	0.27101	0.1819	0.48966	0.3634	1.39378					0.9091	6.08334	0.9085	5.50015							0.9087	6.94305
0.366	2.00235	0.0912	0.41559	0.091	0.45665	0.364	2.05991	0.1819	0.66983	0.1819	0.26551	0.0913	0.27101	0.1821	0.49047	0.3637	1.39582					0.9099	6.09272	0.9094	5.50993							0.9097	6.9516
0.3663	2.0052	0.0913	0.4164	0.091	0.45746	0.3643	2.06235	0.182	0.67023	0.1821	0.26551	0.0914	0.27183	0.1822	0.49129	0.364	1.39786					0.9107	6.10188	0.9102	5.52012							0.9105	6.96016
0.3666	2.00785	0.0914	0.4166	0.0911	0.45746	0.3646	2.06541	0.1822	0.67125	0.1822	0.26551	0.0915	0.27203	0.1824	0.4921	0.3643	1.39969					0.9115	6.11065	0.911	5.53031							0.9112	6.96811
0.367	2.0107	0.0915	0.4166	0.0912	0.45828	0.365	2.06806	0.1824	0.67166	0.1824	0.26551	0.0916	0.27203	0.1826	0.49312	0.3647	1.40153					0.9125	6.12002	0.9118	5.5403							0.912	6.97585
0.3673	2.01355	0.0916	0.41701	0.0913	0.45848	0.3653	2.07112	0.1825	0.67227	0.1825	0.26551	0.0917	0.27203	0.1827	0.49394	0.365	1.40357					0.9132	6.12939	0.9127	5.54967							0.9129	6.98339
0.3676	2.0164	0.0917	0.41762	0.0914	0.45889	0.3657	2.07376	0.1827	0.67329	0.1827	0.26551	0.0918	0.27244	0.1829	0.49496	0.3653	1.4056					0.914	6.13836	0.9135	5.55986							0.9138	6.99114
0.368	2.01905	0.0917	0.41762	0.0915	0.4595	0.366	2.07662	0.1829	0.6739	0.1829	0.26592	0.0919	0.27305	0.1831	0.49577	0.3657	1.40744					0.9148	6.14733	0.9144	5.57106							0.9146	6.99868
0.3683	2.02211	0.0918	0.41803	0.0915	0.4595	0.3663	2.07967	0.1831	0.67451	0.183	0.26653	0.0919	0.27305	0.1832	0.49659	0.366	1.40948					0.9158	6.15649	0.9151	5.58085							0.9154	7.00581
0.3686	2.02476	0.0919	0.41864	0.0916	0.46052	0.3666	2.08232	0.1832	0.67533	0.1832	0.26653	0.092	0.27305	0.1834	0.4972	0.3663	1.41131					0.9166	6.16607	0.916	5.59063							0.9163	7.01294
0.3689	2.02761	0.092	0.41864	0.0917	0.46052	0.367	2.08538	0.1834	0.67594	0.1834	0.26714	0.0921	0.27305	0.1836	0.49801	0.3667	1.41335					0.9173	6.17504	0.9169	5.60163							0.9171	7.02028
0.3693	2.03046	0.0921	0.41905	0.0918	0.46133	0.3673	2.08844	0.1835	0.67655	0.1835	0.26755	0.0922	0.27407	0.1837	0.49903	0.367	1.41538					0.9182	6.1838	0.9177	5.61182							0.9179	7.02741
0.3696	2.03331	0.0922	0.41966	0.0919	0.46154	0.3676	2.09149	0.1837	0.67736	0.1837	0.26755	0.0923	0.27407	0.1839	0.49985	0.3673	1.41742					0.9191	6.19297	0.9184	5.62099							0.9187	7.03372
0.37	2.03596	0.0923	0.41966	0.092	0.46195	0.368	2.09455	0.1839	0.67818	0.1839	0.26816	0.0924	0.27407	0.1841	0.50066	0.3677	1.41946					0.9199	6.20255	0.9193	5.63118							0.9196	7.04065
0.3703	2.03881	0.0923	0.41986	0.092	0.46256	0.3683	2.09761	0.1841	0.67879	0.184	0.26857	0.0924	0.27427	0.1842	0.50148	0.368	1.4215					0.9207	6.21151	0.9202	5.64137							0.9205	7.04758
0.3707	2.04146	0.0924	0.42068	0.0921	0.46256	0.3687	2.10066	0.1842	0.6794	0.1842	0.26857	0.0925	0.27509	0.1844	0.50209	0.3683	1.42374					0.9215	6.22048	0.921	5.65155							0.9213	7.05451
0.371	2.04452	0.0925	0.42068	0.0922	0.46358	0.369	2.10352	0.1844	0.68042	0.1844	0.26959	0.0926	0.27509	0.1846	0.50311	0.3687	1.42578					0.9224	6.22944	0.9218	5.66174							0.922	7.06123
0.3713	2.04696	0.0926	0.42068	0.0923	0.46358	0.3693	2.10657	0.1845	0.68083	0.1845	0.26959	0.0927	0.27509	0.1847	0.50392	0.369	1.42802					0.9232	6.23882	0.9227	5.67091							0.923	7.06775
0.3716	2.05002	0.0927	0.42149	0.0924	0.4646	0.3696	2.10963	0.1847	0.68144	0.1847	0.26979	0.0928	0.2755	0.1849	0.50474	0.3693	1.43006					0.924	6.24758	0.9236	5.6811							0.9238	7.07489
0.372	2.05287	0.0927	0.4217	0.0925	0.4646	0.37	2.11268	0.1849	0.68225	0.1849	0.27061	0.0929	0.27611	0.185	0.50535	0.3697	1.4323					0.9248	6.25634	0.9243	5.69129							0.9246	7.08161
0.3723	2.05572	0.0928	0.4217	0.0925	0.46541	0.3703	2.11533	0.185	0.68266	0.185	0.27061	0.0929	0.27611	0.1852	0.50616	0.37	1.43434					0.9258	6.26531	0.9251	5.70127							0.9254	7.08833
0.3727	2.05878	0.0929	0.4217	0.0926	0.46561	0.3706	2.11839	0.1852	0.68347	0.1852	0.27122	0.093	0.27611	0.1854	0.50718	0.3703	1.43637					0.9266	6.27468	0.926	5.71065							0.9263	7.09485
0.373	2.06143	0.093	0.42251	0.0927	0.46623	0.371	2.12124	0.1854	0.68409	0.1854	0.27163	0.0931	0.27672	0.1856	0.508	0.3707	1.43861					0.9274	6.28365	0.9269	5.72084							0.9272	7.10199
0.3733	2.06428	0.0931	0.42272	0.0928	0.46663	0.3713	2.1241	0.1855	0.68449	0.1856	0.27183	0.0932	0.27713	0.1857	0.50881	0.371	1.44065					0.9281	6.292	0.9276	5.73102							0.9279	7.10912
0.3737	2.06733	0.0932	0.42272	0.0929	0.46704	0.3717	2.12715	0.1857	0.68551	0.1857	0.27264	0.0933	0.27713	0.1859	0.50963	0.3713	1.44289					0.9291	6.30076	0.9284	5.7408							0.9287	7.11544
0.374	2.06998	0.0932	0.42272	0.093	0.46765	0.372	2.13001	0.1859	0.68612	0.1859	0.27264	0.0934	0.27713	0.186	0.51044	0.3717	1.44493					0.9299	6.30993	0.9293	5.75038							0.9296	7.12216
0.3743	2.07304	0.0933	0.42333	0.093	0.46765	0.3723	2.13286	0.1861	0.68673	0.186	0.27346	0.0934	0.27794	0.1862	0.51126	0.372	1.44717					0.9307	6.3187	0.9302	5.76057							0.9305	7.1295
0.3747	2.07589	0.0934	0.42373	0.0931	0.46867	0.3727	2.13571	0.1862	0.68755	0.1862	0.27366	0.0935	0.27815	0.1864	0.51228	0.3723	1.44921					0.9315	6.32746	0.9311	5.77015							0.9313	7.13663
0.375	2.07854	0.0935	0.42373	0.0932	0.46867	0.373	2.13877	0.1864	0.68857	0.1864	0.27407	0.0936	0.27815	0.1866	0.51309	0.3727	1.45145					0.9325	6.33642	0.9318	5.77993							0.932	7.14335
0.3753	2.08159	0.0936	0.42414	0.0933	0.46949	0.3734	2.14182	0.1865	0.68918	0.1866	0.27468	0.0937	0.27815	0.1867	0.51391	0.373	1.45369					0.9333	6.34559	0.9327	5.7891							0.9329	7.14987
0.3756	2.08445	0.0937	0.42475	0.0934	0.46969	0.3737	2.14508	0.1867	0.68959	0.1867	0.27468	0.0938	0.27916	0.1869	0.51472	0.3733	1.45573					0.934	6.35415	0.9335	5.79929							0.9338	7.157
0.376	2.0873	0.0937	0.42475	0.0935	0.4703	0.374	2.14814	0.1869	0.69061	0.1869	0.2755	0.0939	0.27916	0.187	0.51574	0.3737	1.45777					0.9348	6.36251	0.9344	5.80907							0.9346	7.16393
0.3763	2.09035	0.0938	0.42536	0.0935	0.47071	0.3743	2.1514	0.1871	0.69122	0.1871	0.2757	0.0939	0.27916	0.1872	0.51635	0.374	1.46001					0.9357	6.37127	0.9351	5.81865							0.9353	7.17066
0.3766	2.09321	0.0939	0.42577	0.0936	0.47132	0.3747	2.15446	0.1872	0.69203	0.1872	0.2759	0.094	0.27916	0.1874	0.51737	0.3743	1.46225					0.9366	6.38023	0.936	5.82802							0.9363	7.17738
0.377	2.09606	0.094	0.42577	0.0937	0.47173	0.375	2.15751	0.1874	0.69264	0.1874	0.27672	0.0941	0.28018	0.1876	0.51839	0.3747	1.46429					0.9373	6.3892	0.9369	5.838							0.9372	7.18472
0.3773	2.09891	0.0941	0.42638	0.0938	0.47213	0.3753	2.16037	0.1876	0.69366	0.1876	0.27672	0.0942	0.28018	0.1877	0.51921	0.375	1.46653					0.9381	6.39776	0.9377	5.84819							0.9379	7.19205
0.3776	2.10197	0.0942	0.42679	0.0939	0.47275	0.3756	2.16322	0.1877	0.69407	0.1877	0.27753	0.0943	0.28018	0.1879	0.52002	0.3753	1.46877					0.9391	6.40632	0.9385	5.85736							0.9387	7.19857
0.378	2.10502	0.0942	0.42679	0.094	0.47295	0.376	2.16628	0.1879	0.69468	0.1879	0.27774	0.0944	0.28018	0.1881	0.52104	0.3757	1.47101					0.9399	6.41528	0.9393	5.86714							0.9396	7.2053
0.3783	2.10808	0.0943	0.42781	0.094	0.47376	0.3763	2.16913	0.1881	0.69549	0.188	0.27815	0.0945	0.2812	0.1882	0.52165	0.376	1.47305					0.9407	6.42384	0.9402	5.87672							0.9405	7.21202
0.3786	2.11113	0.0944	0.42781	0.0941	0.47376	0.3767	2.17219	0.1882	0.69611	0.1882	0.27876	0.0945	0.2812	0.1884	0.52247	0.3763	1.47529					0.9415	6.4324	0.941	5.88691							0.9412	7.21915
0.3789	2.11399	0.0945	0.42781	0.0942	0.47478	0.377	2.17504	0.1884	0.69672	0.1884	0.27876	0.0946	0.2812	0.1885	0.52348	0.3767	1.47753					0.9424	6.44075	0.9418	5.8971							0.942	7.22547
0.3793	2.11704	0.0946	0.42883	0.0943	0.47478	0.3773	2.17809	0.1886	0.69753	0.1886	0.27978	0.0947	0.28161	0.1887	0.5243	0.377	1.47998					0.9433	6.44992	0.9427	5.90667							0.943	7.2322
0.3797	2.11989	0.0947	0.42883	0.0944	0.4756	0.3776	2.18115	0.1887	0.69774	0.1887	0.27978	0.0948	0.28222	0.1889	0.52491	0.3773	1.48222					0.944	6.45889	0.9436	5.91747							0.9439	7.23912
0.38	2.12295	0.0948	0.42883	0.0945	0.4758	0.378	2.18421	0.1889	0.69875	0.1889	0.28059	0.0949	0.28222	0.1891	0.52573	0.3777	1.48426					0.9448	6.46704	0.9443	5.92766							0.9446	7.24585
0.3804	2.126	0.0949	0.42985	0.0946	0.47662	0.3783	2.18747	0.189	0.69896	0.1891	0.28079	0.095	0.28222	0.1892	0.52654	0.378	1.4867					0.9457	6.47539	0.9451	5.93785							0.9454	7.25196
0.3807	2.12886	0.0949	0.42985	0.0946	0.47682	0.3787	2.19052	0.1892	0.69977	0.1892	0.2812	0.0951	0.28283	0.1894	0.52736	0.3783	1.48874					0.9466	6.48436	0.946	5.94804							0.9463	7.25807
0.381	2.13191	0.095	0.42985	0.0947	0.47723	0.3791	2.19399	0.1894	0.70038	0.1894	0.28181	0.0951	0.28324	0.1896	0.52797	0.3786	1.49119					0.9473	6.49312	0.9468	5.95823							0.9471	7.2648
0.3814	2.13476	0.0951	0.43046	0.0948	0.47784	0.3794	2.19705	0.1896	0.70079	0.1895	0.28202	0.0952	0.28324	0.1897	0.52878	0.379	1.49343					0.9481	6.50148	0.9477	5.96842							0.9479	7.27132
0.3816	2.13782	0.0952	0.43086	0.0949	0.47804	0.3797	2.20031	0.1897	0.70181	0.1897	0.28283	0.0953	0.28324	0.1899	0.5296	0.3793	1.49547					0.9491	6.50983	0.9485	5.9786							0.9487	7.27784
0.382	2.14067	0.0953	0.43086	0.095	0.47886	0.38	2.20336	0.1899	0.70222	0.1899	0.28283	0.0954	0.28426	0.1901	0.53062	0.3797	1.49791					0.9499	6.519	0.9493	5.98879							0.9496	7.28416
0.3823	2.14373	0.0953	0.43127	0.095	0.47886	0.3804	2.20642	0.19	0.70283	0.19	0.28385	0.0955	0.28426	0.1902	0.53143	0.38	1.49995					0.9507	6.52776	0.9502	6							0.9505	7.29088
0.3827	2.14658	0.0954	0.43188	0.0951	0.47988	0.3807	2.20948	0.1902	0.70364	0.1902	0.28385	0.0955	0.28426	0.1904	0.53225	0.3803	1.50199					0.9515	6.53591	0.9511	6.01019							0.9513	7.2974
0.383	2.14943	0.0955	0.43188	0.0952	0.47988	0.381	2.21253	0.1904	0.70425	0.1904	0.28467	0.0956	0.28467	0.1906	0.53286	0.3806	1.50423					0.9524	6.54447	0.9518	6.02038							0.952	7.30372
0.3833	2.15228	0.0956	0.43229	0.0953	0.48049	0.3813	2.21559	0.1906	0.70487	0.1905	0.28487	0.0957	0.28528	0.1907	0.53367	0.381	1.50647					0.9533	6.55344	0.9526	6.03077							0.9529	7.30983
0.3837	2.15493	0.0957	0.4329	0.0954	0.4809	0.3817	2.21864	0.1907	0.70568	0.1907	0.28569	0.0958	0.28528	0.1909	0.53469	0.3813	1.50871					0.954	6.5622	0.9536	6.04177							0.9539	7.31676
0.384	2.15778	0.0958	0.4329	0.0955	0.4813	0.382	2.2217	0.1909	0.70629	0.1909	0.28589	0.0959	0.28528	0.1911	0.53551	0.3817	1.51075					0.9548	6.57076	0.9544	6.05257							0.9546	7.32348
0.3843	2.16064	0.0958	0.43351	0.0955	0.48192	0.3824	2.22476	0.1911	0.7069	0.191	0.28691	0.096	0.2863	0.1912	0.53632	0.382	1.51319					0.9557	6.57932	0.9551	6.06317							0.9553	7.33001
0.3846	2.16308	0.0959	0.43392	0.0956	0.48212	0.3827	2.22781	0.1912	0.70772	0.1912	0.28691	0.0961	0.2863	0.1914	0.53714	0.3823	1.51523					0.9566	6.58828	0.956	6.07336							0.9562	7.33612
0.385	2.16573	0.096	0.43392	0.0957	0.48293	0.383	2.23107	0.1914	0.70812	0.1914	0.28793	0.0961	0.2863	0.1916	0.53795	0.3827	1.51768					0.9574	6.59684	0.9569	6.08355							0.9571	7.34284
0.3853	2.16879	0.0961	0.43473	0.0958	0.48293	0.3833	2.23434	0.1916	0.70894	0.1915	0.28793	0.0962	0.2863	0.1917	0.53877	0.383	1.51992					0.9581	6.6052	0.9577	6.09435							0.9579	7.34957
0.3856	2.17123	0.0962	0.43494	0.0959	0.48395	0.3837	2.23739	0.1917	0.70975	0.1917	0.28874	0.0963	0.28691	0.1919	0.53979	0.3834	1.52196					0.9591	6.61355	0.9585	6.10453							0.9587	7.35568
0.386	2.17408	0.0963	0.43494	0.096	0.48395	0.384	2.24065	0.1919	0.71016	0.1919	0.28895	0.0964	0.28732	0.192	0.5404	0.3837	1.5244					0.96	6.62231	0.9593	6.11411							0.9596	7.362
0.3863	2.17693	0.0964	0.43596	0.096	0.48477	0.3843	2.24391	0.192	0.71098	0.192	0.28996	0.0965	0.28732	0.1922	0.54142	0.384	1.52685					0.9607	6.63107	0.9602	6.12532							0.9605	7.36893
0.3866	2.17938	0.0964	0.43596	0.0961	0.48497	0.3847	2.24717	0.1922	0.71159	0.1922	0.29017	0.0966	0.28732	0.1924	0.54223	0.3843	1.52909					0.9615	6.63923	0.961	6.13551							0.9613	7.37585
0.387	2.18243	0.0965	0.43636	0.0962	0.48538	0.385	2.25043	0.1924	0.7122	0.1924	0.29098	0.0966	0.28732	0.1926	0.54305	0.3847	1.53133					0.9623	6.64738	0.9618	6.1457							0.962	7.38217
0.3873	2.18529	0.0966	0.43698	0.0963	0.48599	0.3853	2.25369	0.1925	0.71301	0.1925	0.29098	0.0967	0.28732	0.1927	0.54386	0.385	1.53357					0.9632	6.65573	0.9626	6.15588							0.963	7.38869
0.3877	2.18814	0.0967	0.43698	0.0964	0.48599	0.3857	2.25675	0.1927	0.71363	0.1927	0.292	0.0968	0.28752	0.1929	0.54488	0.3853	1.53622					0.964	6.66429	0.9635	6.16607							0.9638	7.39582
0.388	2.19119	0.0968	0.43759	0.0965	0.48701	0.386	2.26001	0.1929	0.71424	0.1929	0.29221	0.0969	0.28833	0.1931	0.5457	0.3857	1.53826					0.9648	6.67224	0.9644	6.17626							0.9646	7.40295
0.3883	2.19405	0.0968	0.43799	0.0965	0.48701	0.3863	2.26327	0.1931	0.71505	0.1931	0.29302	0.097	0.28833	0.1932	0.54651	0.386	1.5405					0.9658	6.68039	0.9652	6.18645							0.9654	7.40968
0.3886	2.1969	0.0969	0.43799	0.0966	0.48762	0.3867	2.26633	0.1932	0.71587	0.1932	0.29343	0.0971	0.28833	0.1934	0.54733	0.3863	1.54274					0.9666	6.68915	0.966	6.19664							0.9662	7.4162
0.389	2.19995	0.097	0.43881	0.0967	0.48803	0.387	2.26959	0.1934	0.71627	0.1934	0.29404	0.0972	0.28833	0.1936	0.54834	0.3867	1.54498					0.9674	6.6975	0.9668	6.20683							0.9671	7.42354
0.3894	2.20281	0.0971	0.43901	0.0968	0.48844	0.3873	2.27264	0.1935	0.71709	0.1935	0.29465	0.0972	0.28854	0.1937	0.54916	0.387	1.54743					0.9681	6.70525	0.9677	6.21803							0.9679	7.43067
0.3897	2.20586	0.0972	0.43901	0.0969	0.48905	0.3877	2.2759	0.1937	0.7177	0.1937	0.29506	0.0973	0.28935	0.1939	0.54997	0.3873	1.54947					0.969	6.71319	0.9685	6.22822							0.9687	7.43739
0.39	2.20892	0.0973	0.43901	0.097	0.48925	0.388	2.27916	0.1939	0.71831	0.1939	0.29547	0.0974	0.28935	0.1941	0.55099	0.3877	1.55191					0.9699	6.72175	0.9693	6.23841							0.9696	7.44412
0.3904	2.21177	0.0974	0.43901	0.0971	0.49007	0.3884	2.28222	0.194	0.71913	0.1941	0.29608	0.0975	0.28935	0.1942	0.55181	0.388	1.55436					0.9707	6.7299	0.9703	6.2486							0.9706	7.45166
0.3907	2.21462	0.0974	0.4384	0.0971	0.49007	0.3887	2.28569	0.1942	0.71994	0.1942	0.29669	0.0976	0.28996	0.1944	0.55262	0.3883	1.5566					0.9715	6.73785	0.9711	6.2596							0.9713	7.4592
0.391	2.21768	0.0975	0.43799	0.0972	0.49109	0.389	2.28874	0.1944	0.72035	0.1944	0.2971	0.0977	0.29037	0.1946	0.55344	0.3886	1.55904					0.9724	6.7458	0.9718	6.26999							0.972	7.46592
0.3914	2.22073	0.0976	0.43738	0.0973	0.49109	0.3894	2.2918	0.1945	0.72116	0.1945	0.29791	0.0977	0.29037	0.1947	0.55425	0.389	1.56108					0.9733	6.75395	0.9726	6.28018							0.9729	7.47264
0.3917	2.22359	0.0977	0.43698	0.0974	0.4919	0.3897	2.29506	0.1947	0.72177	0.1947	0.29812	0.0978	0.29058	0.1949	0.55507	0.3893	1.56373					0.974	6.76189	0.9735	6.29037							0.9738	7.47978
0.392	2.22664	0.0978	0.43636	0.0975	0.4921	0.39	2.29832	0.1949	0.72239	0.1949	0.29893	0.0979	0.29139	0.1951	0.55588	0.3897	1.56597					0.9748	6.76943	0.9744	6.30097							0.9746	7.48691
0.3923	2.22949	0.0979	0.43596	0.0975	0.49272	0.3904	2.30158	0.1951	0.7232	0.195	0.29913	0.098	0.29139	0.1952	0.5567	0.39	1.56821					0.9757	6.77718	0.9751	6.31177							0.9753	7.49384
0.3926	2.23235	0.098	0.43555	0.0976	0.49312	0.3907	2.30464	0.1952	0.72401	0.1952	0.29995	0.0981	0.29139	0.1954	0.55751	0.3903	1.57045					0.9767	6.78512	0.976	6.32196							0.9763	7.50036
0.393	2.2354	0.098	0.43494	0.0977	0.49373	0.391	2.3079	0.1954	0.72442	0.1954	0.30036	0.0982	0.2918	0.1956	0.55833	0.3907	1.5729					0.9774	6.79348	0.9769	6.33214							0.9772	7.50769
0.3933	2.23825	0.0981	0.43494	0.0978	0.49414	0.3913	2.31095	0.1955	0.72524	0.1956	0.30117	0.0982	0.29241	0.1957	0.55914	0.391	1.57514					0.9781	6.80143	0.9777	6.34294							0.978	7.51503
0.3937	2.24131	0.0982	0.43494	0.0979	0.49455	0.3917	2.31381	0.1957	0.72585	0.1957	0.30158	0.0983	0.29241	0.1959	0.56016	0.3913	1.57738					0.9791	6.80917	0.9785	6.35354							0.9787	7.52155
0.394	2.24416	0.0983	0.43575	0.098	0.49516	0.392	2.31707	0.1959	0.72626	0.1959	0.30219	0.0984	0.29241	0.1961	0.56098	0.3916	1.57983					0.9799	6.81752	0.9793	6.36373							0.9796	7.52766
0.3943	2.24722	0.0984	0.43596	0.098	0.49557	0.3923	2.32012	0.196	0.72727	0.1961	0.3028	0.0985	0.29282	0.1962	0.56179	0.392	1.58207					0.9807	6.82568	0.9802	6.37392							0.9805	7.53439
0.3947	2.25027	0.0985	0.43677	0.0981	0.49618	0.3927	2.32318	0.1962	0.72768	0.1962	0.30321	0.0986	0.29343	0.1964	0.56261	0.3923	1.58451					0.9814	6.83362	0.981	6.38472							0.9813	7.54152
0.395	2.25333	0.0985	0.43698	0.0982	0.49638	0.393	2.32624	0.1964	0.72829	0.1964	0.30382	0.0987	0.29343	0.1966	0.56342	0.3927	1.58655					0.9823	6.84177	0.9818	6.39531							0.982	7.54824
0.3953	2.25638	0.0986	0.43779	0.0983	0.4972	0.3934	2.32929	0.1966	0.72931	0.1966	0.30423	0.0987	0.29343	0.1967	0.56424	0.393	1.5892					0.9832	6.85013	0.9826	6.4055							0.9829	7.55456
0.3956	2.25944	0.0987	0.43799	0.0984	0.4972	0.3937	2.33235	0.1967	0.72972	0.1967	0.30504	0.0988	0.29445	0.1969	0.56526	0.3934	1.59144					0.984	6.85869	0.9835	6.41651							0.9838	7.56149
0.396	2.2625	0.0988	0.43881	0.0985	0.49822	0.394	2.33541	0.1969	0.73033	0.1969	0.30525	0.0989	0.29445	0.1971	0.56607	0.3937	1.59368					0.9848	6.86623	0.9844	6.42751							0.9846	7.56842
0.3964	2.26555	0.0989	0.43901	0.0985	0.49822	0.3943	2.33867	0.1971	0.73115	0.197	0.30627	0.099	0.29445	0.1972	0.56668	0.394	1.59633					0.9858	6.87438	0.9852	6.4381							0.9854	7.57473
0.3967	2.26861	0.099	0.43983	0.0986	0.49903	0.3947	2.34172	0.1972	0.73176	0.1972	0.30627	0.0991	0.29526	0.1974	0.56729	0.3944	1.59878					0.9866	6.88273	0.9859	6.44829							0.9862	7.58085
0.397	2.27187	0.099	0.44003	0.0987	0.49924	0.395	2.34478	0.1974	0.73237	0.1974	0.30728	0.0992	0.29547	0.1976	0.56831	0.3947	1.60082					0.9874	6.89109	0.9869	6.45909							0.9872	7.58757
0.3974	2.27492	0.0991	0.44064	0.0988	0.49985	0.3954	2.34804	0.1976	0.73339	0.1976	0.30728	0.0992	0.29547	0.1977	0.56893	0.395	1.60346					0.9881	6.89883	0.9877	6.46969							0.988	7.5945
0.3977	2.27798	0.0992	0.44105	0.0989	0.50025	0.3957	2.3511	0.1977	0.73379	0.1977	0.3081	0.0993	0.29608	0.1979	0.56954	0.3953	1.60571					0.989	6.90698	0.9885	6.4809							0.9887	7.60122
0.398	2.28103	0.0993	0.44146	0.099	0.50046	0.3961	2.35456	0.1979	0.7344	0.1979	0.3083	0.0994	0.29648	0.1981	0.57035	0.3956	1.60795					0.9899	6.91493	0.9893	6.49109							0.9896	7.60734
0.3984	2.28409	0.0994	0.44207	0.099	0.50127	0.3963	2.35762	0.1981	0.73522	0.1981	0.30912	0.0995	0.29648	0.1982	0.57117	0.396	1.6106					0.9907	6.92328	0.9902	6.50127							0.9905	7.61406
0.3987	2.28715	0.0995	0.44207	0.0991	0.50127	0.3967	2.36088	0.1982	0.73542	0.1982	0.30932	0.0996	0.29648	0.1984	0.57178	0.3963	1.61263					0.9914	6.93102	0.9911	6.51228							0.9913	7.62078
0.399	2.2902	0.0995	0.44309	0.0992	0.50229	0.3971	2.36414	0.1984	0.73644	0.1984	0.31014	0.0997	0.2975	0.1985	0.57239	0.3967	1.61508					0.9924	6.93856	0.9918	6.52267							0.992	7.6271
0.3993	2.29326	0.0996	0.44309	0.0993	0.50229	0.3974	2.36719	0.1986	0.73705	0.1985	0.31034	0.0997	0.2975	0.1987	0.57341	0.397	1.61752					0.9934	6.94692	0.9926	6.53286							0.9929	7.63342
0.3997	2.29631	0.0997	0.44349	0.0994	0.5029	0.3977	2.37045	0.1987	0.73746	0.1987	0.31136	0.0998	0.2975	0.1989	0.57402	0.3973	1.61977					0.9941	6.95548	0.9935	6.54305							0.9938	7.63974
0.4	2.29937	0.0998	0.44411	0.0995	0.50331	0.398	2.37351	0.1989	0.73828	0.1989	0.31136	0.0999	0.29812	0.1991	0.57483	0.3976	1.62201					0.9948	6.96302	0.9944	6.55385							0.9946	7.64646
0.4004	2.30242	0.0999	0.44411	0.0995	0.50372	0.3984	2.37657	0.199	0.73848	0.199	0.31238	0.1	0.29852	0.1992	0.57565	0.398	1.62425					0.9957	6.97035	0.9951	6.56444							0.9954	7.65298
0.4007	2.30548	0.1	0.44472	0.0996	0.50433	0.3987	2.38003	0.1992	0.7395	0.1992	0.31238	0.1001	0.29852	0.1994	0.57646	0.3983	1.62629					0.9966	6.9783	0.996	6.57463							0.9963	7.65909
0.401	2.30854	0.1	0.44512	0.0997	0.50453	0.399	2.38309	0.1994	0.74011	0.1994	0.3134	0.1002	0.29852	0.1995	0.57728	0.3986	1.62873					0.9974	6.98604	0.9969	6.58482							0.9972	7.66582
0.4013	2.31139	0.1001	0.44533	0.0998	0.50535	0.3994	2.38614	0.1996	0.74052	0.1995	0.3136	0.1002	0.29893	0.1997	0.57809	0.399	1.63097					0.9981	6.99358	0.9977	6.59501							0.998	7.67295
0.4017	2.31444	0.1002	0.44614	0.0999	0.50535	0.3997	2.3894	0.1997	0.74153	0.1997	0.31442	0.1003	0.29954	0.1999	0.57891	0.3994	1.63301					0.999	7.00071	0.9985	6.60621							0.9987	7.67967
0.402	2.3175	0.1003	0.44614	0.1	0.50637	0.4	2.39266	0.1999	0.74215	0.1999	0.31462	0.1004	0.29954	0.2001	0.57952	0.3997	1.63525					1	7.00846	0.9993	6.61559							0.9995	7.68599
0.4023	2.32056	0.1004	0.44716	0.1001	0.50637	0.4004	2.39572	0.2	0.74255	0.2	0.31544	0.1005	0.29954	0.2002	0.58054	0.4	1.63749					1.0007	7.016	1.0002	6.62578							1.0004	7.69292
0.4027	2.32361	0.1005	0.44716	0.1001	0.50739	0.4007	2.39898	0.2002	0.74357	0.2002	0.31584	0.1006	0.29954	0.2004	0.58136	0.4003	1.63953					1.0015	7.02313	1.001	6.63678							1.0013	7.69985
0.403	2.32687	0.1006	0.44798	0.1002	0.50739	0.401	2.40245	0.2004	0.74418	0.2004	0.31645	0.1007	0.30056	0.2006	0.58217	0.4007	1.64177					1.0024	7.02985	1.0018	6.64697							1.002	7.70678
0.4033	2.33013	0.1006	0.44818	0.1003	0.5082	0.4013	2.4055	0.2006	0.74479	0.2005	0.31707	0.1008	0.30056	0.2007	0.58278	0.401	1.64422					1.0033	7.03739	1.0026	6.65655							1.0029	7.71309
0.4037	2.33339	0.1007	0.449	0.1004	0.50841	0.4017	2.40897	0.2007	0.74561	0.2007	0.31747	0.1008	0.30056	0.2009	0.5836	0.4013	1.64666					1.0041	7.04473	1.0036	6.66673							1.0039	7.71982
0.404	2.33645	0.1008	0.4492	0.1005	0.50922	0.402	2.41223	0.2009	0.74642	0.2009	0.31829	0.1009	0.30056	0.2011	0.58462	0.4017	1.64911					1.0048	7.05186	1.0044	6.67753							1.0047	7.72695
0.4043	2.3397	0.1009	0.44981	0.1005	0.50942	0.4024	2.41528	0.201	0.74704	0.201	0.31849	0.101	0.30158	0.2012	0.58543	0.402	1.65135					1.0057	7.05879	1.0052	6.68772							1.0054	7.73347
0.4047	2.34276	0.101	0.45022	0.1006	0.51004	0.4027	2.41854	0.2012	0.74765	0.2012	0.31951	0.1011	0.30158	0.2014	0.58625	0.4023	1.6538					1.0066	7.06633	1.0059	6.69791							1.0062	7.73958
0.405	2.34582	0.101	0.45062	0.1007	0.51044	0.403	2.4218	0.2014	0.74846	0.2014	0.31951	0.1012	0.30158	0.2016	0.58706	0.4027	1.65644					1.0074	7.07366	1.0068	6.7081							1.0072	7.7459
0.4053	2.34887	0.1011	0.45124	0.1008	0.51065	0.4034	2.42506	0.2015	0.74907	0.2015	0.32053	0.1013	0.30239	0.2017	0.58788	0.403	1.65889					1.0081	7.08059	1.0077	6.7189							1.0079	7.75283
0.4056	2.35193	0.1012	0.45124	0.1009	0.51146	0.4037	2.42832	0.2017	0.74968	0.2017	0.32073	0.1013	0.3026	0.2019	0.58869	0.4033	1.66154					1.009	7.08752	1.0085	6.7295							1.0087	7.75894
0.406	2.35498	0.1013	0.45225	0.101	0.51146	0.404	2.43158	0.2019	0.7505	0.2019	0.32155	0.1014	0.3026	0.2021	0.58971	0.4037	1.66398					1.01	7.09445	1.0093	6.73968							1.0095	7.76485
0.4064	2.35784	0.1014	0.45225	0.1011	0.51248	0.4043	2.43464	0.2021	0.75091	0.2021	0.32196	0.1015	0.3026	0.2022	0.59052	0.404	1.66663					1.0108	7.10199	1.0102	6.74987							1.0105	7.77117
0.4067	2.36069	0.1015	0.45307	0.1011	0.51248	0.4047	2.4381	0.2022	0.75172	0.2022	0.32257	0.1016	0.30362	0.2024	0.59134	0.4043	1.66908					1.0115	7.10912	1.0111	6.76108							1.0113	7.77789
0.407	2.36374	0.1016	0.45327	0.1012	0.51309	0.405	2.44137	0.2024	0.75233	0.2024	0.32318	0.1017	0.30362	0.2026	0.59195	0.4047	1.67173					1.0124	7.11605	1.0118	6.77208							1.012	7.784
0.4074	2.3666	0.1016	0.45327	0.1013	0.5135	0.4054	2.44463	0.2025	0.75274	0.2025	0.32359	0.1018	0.30362	0.2027	0.59277	0.405	1.67417					1.0133	7.12359	1.0126	6.78248							1.0129	7.78951
0.4077	2.36945	0.1017	0.45409	0.1014	0.51391	0.4057	2.44789	0.2027	0.75376	0.2027	0.3244	0.1019	0.30362	0.2029	0.59379	0.4053	1.67682					1.0141	7.13092	1.0135	6.79266							1.0138	7.79562
0.408	2.3723	0.1018	0.45429	0.1015	0.51452	0.406	2.45094	0.2029	0.75437	0.2029	0.32461	0.1019	0.30464	0.2031	0.5946	0.4056	1.67906					1.0148	7.13805	1.0144	6.80306							1.0147	7.80194
0.4083	2.37536	0.1019	0.45429	0.1015	0.51472	0.4064	2.45441	0.2031	0.75478	0.203	0.32562	0.102	0.30464	0.2032	0.59521	0.406	1.6813					1.0157	7.14478	1.0152	6.81406							1.0154	7.80805
0.4087	2.37821	0.102	0.45511	0.1016	0.51554	0.4067	2.45787	0.2032	0.75579	0.2032	0.32583	0.1021	0.30464	0.2034	0.59582	0.4063	1.68395					1.0166	7.15211	1.0159	6.82425							1.0162	7.81355
0.409	2.38126	0.1021	0.45531	0.1017	0.51554	0.407	2.46093	0.2034	0.7562	0.2034	0.32664	0.1022	0.30464	0.2036	0.59684	0.4067	1.6864					1.0174	7.15965	1.0169	6.83505							1.0171	7.81987
0.4093	2.38432	0.1021	0.45531	0.1018	0.51656	0.4074	2.46419	0.2035	0.75681	0.2035	0.32725	0.1023	0.30565	0.2037	0.59766	0.407	1.68905					1.0181	7.16699	1.0177	6.84585							1.018	7.82598
0.4097	2.38738	0.1022	0.45613	0.1019	0.51656	0.4077	2.46765	0.2037	0.75783	0.2037	0.32766	0.1023	0.30565	0.2039	0.59847	0.4073	1.69149					1.019	7.17371	1.0185	6.85685							1.0187	7.83189
0.41	2.39043	0.1023	0.45633	0.102	0.51737	0.408	2.47071	0.2039	0.75824	0.2039	0.32827	0.1024	0.30565	0.2041	0.59929	0.4077	1.69414					1.02	7.18085	1.0193	6.86704							1.0195	7.8376
0.4103	2.39369	0.1024	0.45653	0.102	0.51758	0.4084	2.47397	0.2041	0.75885	0.2041	0.32868	0.1025	0.30606	0.2042	0.6001	0.408	1.69659					1.0208	7.18818	1.0202	6.87723							1.0205	7.8433
0.4107	2.39675	0.1025	0.45735	0.1021	0.51798	0.4087	2.47723	0.2042	0.75987	0.2042	0.3295	0.1026	0.30667	0.2044	0.60092	0.4083	1.69924					1.0215	7.19552	1.0211	6.88803							1.0214	7.84962
0.411	2.3998	0.1026	0.45755	0.1022	0.51859	0.409	2.48049	0.2044	0.76048	0.2044	0.3297	0.1027	0.30667	0.2046	0.60173	0.4086	1.70168					1.0224	7.20224	1.0218	6.89862							1.0221	7.85532
0.4113	2.40306	0.1027	0.45837	0.1023	0.5188	0.4094	2.48355	0.2045	0.76089	0.2046	0.33072	0.1028	0.30667	0.2047	0.60255	0.409	1.70433					1.0232	7.20937	1.0226	6.90881							1.0229	7.86144
0.4117	2.40632	0.1027	0.45837	0.1024	0.51961	0.4097	2.48681	0.2047	0.76191	0.2047	0.33072	0.1029	0.30769	0.2049	0.60336	0.4093	1.70678					1.024	7.21671	1.0235	6.91941							1.0239	7.86694
0.412	2.40938	0.1028	0.45938	0.1025	0.51961	0.41	2.48986	0.2049	0.76231	0.2049	0.33174	0.1029	0.30769	0.205	0.60418	0.4097	1.70942					1.0248	7.22364	1.0244	6.93021							1.0247	7.87305
0.4123	2.41243	0.1029	0.45938	0.1025	0.52043	0.4104	2.49292	0.205	0.76293	0.205	0.33174	0.103	0.30769	0.2052	0.60499	0.41	1.71187					1.0256	7.23036	1.0252	6.94121							1.0254	7.87876
0.4126	2.41528	0.103	0.4602	0.1026	0.52063	0.4107	2.49598	0.2052	0.76394	0.2052	0.33276	0.1031	0.3083	0.2054	0.60581	0.4104	1.71452					1.0267	7.2377	1.0259	6.9516							1.0262	7.88385
0.413	2.41834	0.1031	0.4604	0.1027	0.52104	0.411	2.49924	0.2054	0.76455	0.2054	0.33276	0.1032	0.30871	0.2055	0.60662	0.4107	1.71696					1.0274	7.24503	1.0268	6.96179							1.0271	7.88996
0.4134	2.42119	0.1031	0.46081	0.1028	0.52165	0.4113	2.50229	0.2055	0.76496	0.2056	0.33377	0.1033	0.30871	0.2057	0.60744	0.411	1.71961					1.0282	7.25176	1.0277	6.97219							1.028	7.89567
0.4137	2.42404	0.1032	0.46142	0.1029	0.52185	0.4117	2.50535	0.2057	0.76598	0.2057	0.33377	0.1034	0.30871	0.2059	0.60825	0.4114	1.72206					1.029	7.25848	1.0285	6.98319							1.0287	7.90138
0.4141	2.4269	0.1033	0.46142	0.103	0.52267	0.412	2.50861	0.2059	0.76639	0.2059	0.33479	0.1035	0.30973	0.2061	0.60907	0.4117	1.72471					1.03	7.26541	1.0293	6.99338							1.0295	7.90728
0.4144	2.42995	0.1034	0.46244	0.103	0.52267	0.4124	2.51187	0.206	0.767	0.206	0.335	0.1035	0.30973	0.2062	0.61009	0.412	1.72715					1.0307	7.27254	1.0302	7.00357							1.0305	7.91238
0.4147	2.4326	0.1035	0.46244	0.1031	0.52348	0.4128	2.51513	0.2062	0.76802	0.2062	0.33581	0.1036	0.30973	0.2064	0.6107	0.4123	1.7298					1.0315	7.27927	1.0311	7.01416							1.0314	7.91849
0.415	2.43525	0.1036	0.46305	0.1032	0.52369	0.413	2.51859	0.2064	0.76863	0.2064	0.33602	0.1037	0.30993	0.2066	0.61151	0.4127	1.73225					1.0324	7.28579	1.0319	7.02496							1.0321	7.92461
0.4154	2.4381	0.1037	0.46346	0.1033	0.5243	0.4134	2.52185	0.2066	0.76924	0.2066	0.33683	0.1038	0.31075	0.2067	0.61233	0.413	1.7349					1.0333	7.29272	1.0326	7.03515							1.0329	7.9299
0.4157	2.44116	0.1037	0.46366	0.1034	0.52471	0.4137	2.52532	0.2067	0.77006	0.2067	0.33724	0.1039	0.31075	0.2069	0.61335	0.4133	1.73734					1.0341	7.29964	1.0335	7.04534							1.0338	7.93581
0.416	2.44421	0.1038	0.46448	0.1035	0.52532	0.414	2.52837	0.2069	0.77087	0.2069	0.33785	0.104	0.31075	0.2071	0.61416	0.4137	1.73999					1.0348	7.30616	1.0344	7.05553							1.0346	7.94213
0.4164	2.44747	0.1039	0.46448	0.1036	0.52573	0.4144	2.53184	0.2071	0.77148	0.207	0.33846	0.104	0.31136	0.2072	0.61518	0.414	1.74244					1.0357	7.31228	1.0352	7.06572							1.0354	7.94804
0.4167	2.45053	0.104	0.46529	0.1036	0.52613	0.4147	2.5353	0.2072	0.77209	0.2072	0.33887	0.1041	0.31177	0.2074	0.61579	0.4143	1.74488					1.0366	7.31859	1.0359	7.0759							1.0362	7.95374
0.4171	2.45379	0.1041	0.4655	0.1037	0.52674	0.415	2.53856	0.2074	0.77291	0.2074	0.33948	0.1042	0.31177	0.2076	0.61661	0.4146	1.74712					1.0375	7.32511	1.0369	7.08609							1.0371	7.95945
0.4174	2.45684	0.1042	0.46611	0.1038	0.52674	0.4154	2.54203	0.2076	0.77352	0.2076	0.33989	0.1043	0.31177	0.2077	0.61742	0.415	1.74957					1.0382	7.33184	1.0378	7.09628							1.038	7.96577
0.4177	2.4601	0.1042	0.46651	0.1039	0.52776	0.4157	2.54549	0.2077	0.77413	0.2077	0.3407	0.1044	0.31258	0.2079	0.61824	0.4153	1.75222					1.039	7.33795	1.0385	7.10728							1.0388	7.97208
0.418	2.46336	0.1043	0.46672	0.104	0.52776	0.4161	2.54875	0.2079	0.77515	0.2079	0.34091	0.1045	0.31279	0.2081	0.61926	0.4156	1.75466					1.0399	7.34427	1.0393	7.11666							1.0395	7.97759
0.4183	2.46642	0.1044	0.46753	0.104	0.52858	0.4164	2.55181	0.2081	0.77556	0.208	0.34152	0.1045	0.31279	0.2082	0.62007	0.416	1.75751					1.0408	7.35079	1.0401	7.12685							1.0405	7.98309
0.4187	2.46988	0.1045	0.46753	0.1041	0.52878	0.4167	2.55527	0.2082	0.77617	0.2082	0.34193	0.1046	0.31279	0.2084	0.62089	0.4163	1.76037					1.0415	7.3569	1.041	7.13703							1.0413	7.9892
0.419	2.47294	0.1046	0.46835	0.1042	0.52919	0.417	2.55874	0.2084	0.77719	0.2084	0.34233	0.1047	0.31381	0.2086	0.6215	0.4167	1.76281					1.0423	7.36281	1.0418	7.14722							1.0421	7.99511
0.4193	2.4762	0.1047	0.46855	0.1043	0.5298	0.4174	2.562	0.2086	0.7778	0.2085	0.34294	0.1048	0.31381	0.2087	0.62231	0.417	1.76546					1.0433	7.36892	1.0426	7.15741							1.0429	8.00102
0.4197	2.47946	0.1047	0.46855	0.1044	0.5298	0.4177	2.56546	0.2087	0.77841	0.2087	0.34315	0.1049	0.31381	0.2089	0.62333	0.4173	1.76791					1.0441	7.37545	1.0435	7.1676							1.0438	8.00672
0.42	2.48272	0.1048	0.46957	0.1045	0.53062	0.418	2.56893	0.2089	0.77922	0.2089	0.34396	0.105	0.31401	0.2091	0.62415	0.4177	1.77096					1.0449	7.38176	1.0444	7.1786							1.0447	8.01284
0.4204	2.48577	0.1049	0.46957	0.1045	0.53082	0.4184	2.57219	0.209	0.77983	0.209	0.34396	0.105	0.31482	0.2092	0.62496	0.418	1.77361					1.0456	7.38767	1.0452	7.189							1.0454	8.01875
0.4207	2.48903	0.105	0.46957	0.1046	0.53123	0.4187	2.57565	0.2092	0.78044	0.2092	0.34498	0.1051	0.31482	0.2094	0.62557	0.4183	1.77606					1.0466	7.39399	1.046	7.19919							1.0462	8.02445
0.421	2.49229	0.1051	0.47059	0.1047	0.53184	0.4191	2.57911	0.2094	0.78126	0.2094	0.34498	0.1052	0.31482	0.2096	0.62639	0.4187	1.77871					1.0474	7.40051	1.0468	7.20937							1.0471	8.02955
0.4213	2.49555	0.1052	0.47059	0.1048	0.53184	0.4194	2.58237	0.2096	0.78187	0.2095	0.3458	0.1053	0.31544	0.2097	0.62741	0.419	1.78156					1.0482	7.40683	1.0477	7.22017							1.048	8.03525
0.4217	2.49861	0.1052	0.471	0.1049	0.53286	0.4197	2.58563	0.2097	0.78248	0.2097	0.346	0.1054	0.31584	0.2099	0.62802	0.4193	1.78421					1.049	7.41274	1.0485	7.23077							1.0488	8.04116
0.422	2.50207	0.1053	0.47161	0.105	0.53286	0.42	2.58889	0.2099	0.7833	0.2099	0.34702	0.1055	0.31584	0.2101	0.62883	0.4197	1.78686					1.0499	7.41905	1.0493	7.24177							1.0496	8.04687
0.4223	2.50512	0.1054	0.47161	0.1051	0.53367	0.4204	2.59236	0.21	0.78411	0.2101	0.34743	0.1055	0.31625	0.2102	0.62965	0.42	1.7893					1.0507	7.42557	1.0502	7.25217							1.0505	8.05196
0.4227	2.50859	0.1055	0.47263	0.1051	0.53388	0.4207	2.59562	0.2102	0.78472	0.2102	0.34804	0.1056	0.31686	0.2104	0.63046	0.4203	1.79195					1.0515	7.43189	1.0511	7.26256							1.0513	8.05807
0.423	2.51164	0.1056	0.47263	0.1052	0.53469	0.421	2.59888	0.2104	0.78533	0.2104	0.34865	0.1057	0.31686	0.2106	0.63148	0.4207	1.7944					1.0523	7.4376	1.0519	7.27356							1.0521	8.06358
0.4234	2.5147	0.1057	0.47344	0.1053	0.5349	0.4214	2.60214	0.2105	0.78615	0.2105	0.34906	0.1058	0.31707	0.2107	0.63209	0.421	1.79705					1.0533	7.44391	1.0526	7.28375							1.0528	8.06928
0.4237	2.51796	0.1058	0.47365	0.1054	0.53551	0.4217	2.6056	0.2107	0.78676	0.2107	0.34987	0.1059	0.31788	0.2109	0.63271	0.4213	1.79949					1.0541	7.45043	1.0535	7.29394							1.0537	8.07438
0.4241	2.52101	0.1058	0.47426	0.1055	0.53591	0.4221	2.60886	0.2109	0.78758	0.2109	0.35008	0.106	0.31788	0.2111	0.63352	0.4217	1.80214					1.0549	7.45675	1.0545	7.30474							1.0547	8.08008
0.4244	2.52427	0.1059	0.47466	0.1055	0.53612	0.4224	2.61233	0.211	0.78839	0.211	0.35089	0.1061	0.31788	0.2112	0.63454	0.422	1.80458					1.0557	7.46246	1.0552	7.31574							1.0554	8.08558
0.4247	2.52733	0.106	0.47507	0.1056	0.53693	0.4227	2.61579	0.2112	0.789	0.2112	0.3511	0.1061	0.3187	0.2114	0.63515	0.4223	1.80723					1.0566	7.46857	1.056	7.32654							1.0562	8.09068
0.4251	2.53039	0.1061	0.47568	0.1057	0.53693	0.423	2.61905	0.2114	0.78941	0.2114	0.35191	0.1062	0.3189	0.2116	0.63597	0.4227	1.80968					1.0574	7.47489	1.0568	7.33673							1.0571	8.09598
0.4254	2.53344	0.1062	0.47589	0.1058	0.53795	0.4234	2.62252	0.2116	0.79043	0.2115	0.35211	0.1063	0.3189	0.2117	0.63658	0.423	1.81233					1.0582	7.4812	1.0578	7.34712							1.058	8.10188
0.4257	2.5365	0.1063	0.4767	0.1059	0.53795	0.4237	2.62598	0.2117	0.79104	0.2117	0.35273	0.1064	0.3191	0.2119	0.6376	0.4233	1.81518					1.059	7.48711	1.0585	7.35813							1.0588	8.10698
0.426	2.53955	0.1063	0.4767	0.106	0.53877	0.424	2.62965	0.2119	0.79165	0.2119	0.35313	0.1065	0.31992	0.2121	0.63841	0.4237	1.81783					1.0599	7.49322	1.0593	7.36831							1.0595	8.11207
0.4264	2.54261	0.1064	0.47731	0.106	0.53897	0.4244	2.63311	0.2121	0.79246	0.212	0.35374	0.1066	0.31992	0.2122	0.63923	0.424	1.82048					1.0608	7.49975	1.0601	7.3785							1.0604	8.11717
0.4267	2.54566	0.1065	0.47772	0.1061	0.53938	0.4247	2.63637	0.2122	0.79308	0.2122	0.35415	0.1066	0.31992	0.2124	0.64004	0.4243	1.82292					1.0615	7.50586	1.061	7.38889							1.0613	8.12308
0.427	2.54872	0.1066	0.47772	0.1062	0.53999	0.425	2.63984	0.2124	0.79369	0.2124	0.35476	0.1067	0.32094	0.2126	0.64086	0.4247	1.82557					1.0623	7.51197	1.0618	7.3999							1.0621	8.12837
0.4274	2.55178	0.1067	0.47874	0.1063	0.53999	0.4254	2.6433	0.2125	0.7945	0.2125	0.35517	0.1068	0.32094	0.2127	0.64167	0.425	1.82802					1.0632	7.51727	1.0626	7.41009							1.0628	8.13347
0.4277	2.55483	0.1067	0.47874	0.1064	0.54101	0.4257	2.64656	0.2127	0.79511	0.2127	0.35558	0.1069	0.32094	0.2129	0.64269	0.4253	1.83067					1.0641	7.52318	1.0635	7.41926							1.0638	8.13856
0.428	2.55789	0.1068	0.47915	0.1065	0.54101	0.4261	2.65003	0.2129	0.79572	0.2129	0.35619	0.107	0.32196	0.2131	0.6435	0.4256	1.83372					1.0648	7.52929	1.0644	7.43026							1.0647	8.14366
0.4284	2.56115	0.1069	0.47976	0.1066	0.54162	0.4264	2.65349	0.2131	0.79654	0.2131	0.3568	0.1071	0.32196	0.2132	0.64432	0.426	1.83617					1.0657	7.53439	1.0652	7.44065							1.0655	8.14977
0.4287	2.5642	0.107	0.47976	0.1067	0.54203	0.4267	2.65675	0.2132	0.79735	0.2132	0.35721	0.1072	0.32196	0.2134	0.64514	0.4263	1.83882					1.0666	7.54009	1.066	7.45084							1.0662	8.15446
0.429	2.56746	0.1071	0.48078	0.1067	0.54244	0.4271	2.66021	0.2134	0.79796	0.2134	0.35782	0.1072	0.32257	0.2136	0.64595	0.4267	1.84126					1.0675	7.546	1.0668	7.46103							1.0671	8.15914
0.4293	2.57072	0.1072	0.48078	0.1068	0.54305	0.4274	2.66347	0.2136	0.79858	0.2135	0.35823	0.1073	0.32298	0.2137	0.64677	0.4271	1.84391					1.0682	7.55171	1.0677	7.47122							1.068	8.16505
0.4297	2.57378	0.1073	0.48159	0.1069	0.54325	0.4277	2.66673	0.2137	0.79959	0.2137	0.35884	0.1074	0.32298	0.2139	0.64778	0.4274	1.84697					1.069	7.5568	1.0685	7.48141							1.0688	8.17015
0.43	2.57704	0.1073	0.48179	0.107	0.54407	0.428	2.66999	0.2139	0.80021	0.2139	0.35925	0.1075	0.32298	0.2141	0.6486	0.4277	1.84941					1.0699	7.5619	1.0693	7.49159							1.0695	8.17524
0.4304	2.58009	0.1074	0.4824	0.107	0.54407	0.4284	2.67346	0.2141	0.80082	0.2141	0.35986	0.1076	0.32379	0.2142	0.64941	0.428	1.85206					1.0707	7.5676	1.0702	7.50178							1.0704	8.18034
0.4307	2.58356	0.1075	0.48281	0.1071	0.54508	0.4287	2.67652	0.2142	0.80163	0.2142	0.36026	0.1077	0.32399	0.2144	0.65003	0.4283	1.85451					1.0716	7.5731	1.0712	7.51279							1.0714	8.18625
0.431	2.58661	0.1076	0.48322	0.1072	0.54529	0.4291	2.67998	0.2144	0.80245	0.2144	0.36088	0.1077	0.32399	0.2146	0.65084	0.4287	1.85716					1.0724	7.5782	1.0719	7.52338							1.0721	8.19154
0.4314	2.59007	0.1077	0.48383	0.1073	0.5461	0.4294	2.68324	0.2145	0.80306	0.2145	0.36128	0.1078	0.32399	0.2147	0.65186	0.429	1.86021					1.0733	7.5837	1.0727	7.53398							1.0729	8.19664
0.4317	2.59333	0.1078	0.48383	0.1074	0.5461	0.4297	2.68711	0.2147	0.80367	0.2147	0.3619	0.1079	0.32461	0.2149	0.65247	0.4293	1.86266					1.0741	7.5894	1.0735	7.54356							1.0737	8.20173
0.432	2.59639	0.1079	0.48485	0.1075	0.54712	0.43	2.69037	0.2149	0.80469	0.2149	0.3623	0.108	0.32501	0.2151	0.65308	0.4297	1.86531					1.0749	7.5945	1.0744	7.55395							1.0747	8.20683
0.4324	2.59985	0.1079	0.48485	0.1075	0.54712	0.4304	2.69384	0.2151	0.80509	0.215	0.36291	0.1081	0.32501	0.2152	0.6539	0.43	1.86775					1.0756	7.59959	1.0752	7.56495							1.0754	8.21192
0.4327	2.60291	0.108	0.48546	0.1076	0.54794	0.4307	2.6973	0.2152	0.80571	0.2152	0.36332	0.1081	0.32501	0.2154	0.65492	0.4303	1.8704					1.0766	7.60469	1.0759	7.57514							1.0762	8.21702
0.433	2.60637	0.1081	0.48587	0.1077	0.54814	0.431	2.70056	0.2154	0.80672	0.2154	0.36393	0.1082	0.32583	0.2156	0.65553	0.4307	1.87285					1.0775	7.6106	1.0768	7.58533							1.0771	8.22211
0.4334	2.60943	0.1082	0.48607	0.1078	0.54875	0.4313	2.70443	0.2156	0.80713	0.2156	0.36434	0.1083	0.32603	0.2157	0.65614	0.431	1.8755					1.0782	7.61589	1.0777	7.59572							1.078	8.22761
0.4337	2.61269	0.1083	0.48689	0.1079	0.54916	0.4317	2.70769	0.2157	0.80774	0.2157	0.36516	0.1084	0.32603	0.2159	0.65695	0.4313	1.87794					1.079	7.62099	1.0785	7.60672							1.0788	8.23332
0.4341	2.61615	0.1084	0.48689	0.108	0.54977	0.4321	2.71116	0.2159	0.80856	0.2159	0.36536	0.1085	0.32624	0.2161	0.65797	0.4316	1.88018					1.0799	7.62506	1.0793	7.61691							1.0795	8.238
0.4344	2.61921	0.1084	0.4877	0.1081	0.55018	0.4324	2.71462	0.216	0.80897	0.216	0.36617	0.1086	0.32705	0.2162	0.65879	0.432	1.88263					1.0808	7.63097	1.0801	7.6271							1.0804	8.24249
0.4347	2.62267	0.1085	0.48791	0.1081	0.55059	0.4327	2.71788	0.2162	0.80978	0.2162	0.36638	0.1087	0.32705	0.2164	0.6596	0.4323	1.88569					1.0815	7.63627	1.081	7.63749							1.0813	8.24758
0.435	2.62573	0.1086	0.48831	0.1082	0.5512	0.4331	2.72175	0.2164	0.81039	0.2164	0.36719	0.1087	0.32705	0.2166	0.66042	0.4327	1.88813					1.0823	7.64055	1.0819	7.6485							1.0821	8.25267
0.4354	2.62899	0.1087	0.48892	0.1083	0.5512	0.4334	2.72501	0.2166	0.8108	0.2166	0.3674	0.1088	0.32766	0.2167	0.66123	0.433	1.89078					1.0832	7.64544	1.0827	7.6595							1.0829	8.25777
0.4357	2.63224	0.1088	0.48892	0.1084	0.55222	0.4337	2.72848	0.2167	0.81182	0.2167	0.36842	0.1089	0.32807	0.2169	0.66205	0.4333	1.89322					1.0841	7.65074	1.0835	7.66989							1.0838	8.26286
0.436	2.6355	0.1089	0.48994	0.1085	0.55222	0.434	2.73214	0.2169	0.81222	0.2169	0.36842	0.109	0.32807	0.2171	0.66307	0.4337	1.89608					1.0848	7.65644	1.0844	7.68049							1.0847	8.26796
0.4364	2.63897	0.1089	0.48994	0.1085	0.55303	0.4344	2.73581	0.2171	0.81284	0.217	0.36943	0.1091	0.32807	0.2172	0.66409	0.434	1.89893					1.0856	7.66072	1.0852	7.69149							1.0855	8.27305
0.4367	2.64223	0.109	0.49076	0.1086	0.55323	0.4347	2.73948	0.2172	0.81385	0.2172	0.36943	0.1092	0.32807	0.2174	0.6649	0.4343	1.90138					1.0865	7.66582	1.086	7.7025							1.0862	8.27815
0.437	2.64528	0.1091	0.49096	0.1087	0.55385	0.435	2.74315	0.2174	0.81426	0.2174	0.37025	0.1093	0.32807	0.2176	0.66572	0.4347	1.90402					1.0874	7.67091	1.0867	7.71268							1.0871	8.28263
0.4374	2.64854	0.1092	0.49137	0.1088	0.55425	0.4354	2.74702	0.2176	0.81487	0.2175	0.37045	0.1093	0.32888	0.2177	0.66653	0.435	1.90708					1.0883	7.67702	1.0877	7.72328							1.088	8.28772
0.4377	2.6518	0.1093	0.49198	0.1089	0.55466	0.4357	2.75048	0.2177	0.81589	0.2177	0.37127	0.1094	0.32909	0.2179	0.66735	0.4353	1.90953					1.089	7.68151	1.0886	7.73449							1.0888	8.29343
0.438	2.65526	0.1094	0.49218	0.109	0.55527	0.4361	2.75436	0.2179	0.81671	0.2179	0.37147	0.1095	0.32909	0.2181	0.66816	0.4356	1.91238					1.0899	7.68619	1.0893	7.74529							1.0895	8.29771
0.4384	2.65852	0.1094	0.493	0.1091	0.55548	0.4364	2.75782	0.218	0.81732	0.218	0.37229	0.1096	0.32909	0.2182	0.66918	0.436	1.91523					1.0907	7.69129	1.0901	7.75548							1.0904	8.3026
0.4387	2.66178	0.1095	0.493	0.1091	0.55629	0.4367	2.76149	0.2182	0.81793	0.2182	0.37249	0.1097	0.32909	0.2184	0.66999	0.4364	1.91808					1.0916	7.69638	1.0911	7.76607							1.0914	8.30769
0.439	2.66504	0.1096	0.49361	0.1092	0.5565	0.4371	2.76516	0.2184	0.81895	0.2184	0.3731	0.1098	0.32929	0.2186	0.67081	0.4367	1.92073					1.0923	7.70148	1.0919	7.77687							1.0921	8.31238
0.4393	2.66851	0.1097	0.49402	0.1093	0.55731	0.4374	2.76882	0.2185	0.81956	0.2185	0.37351	0.1098	0.33011	0.2187	0.67163	0.437	1.92359					1.0932	7.70657	1.0926	7.78788							1.0929	8.31686
0.4397	2.67156	0.1098	0.49442	0.1094	0.55731	0.4377	2.77249	0.2187	0.81997	0.2187	0.37433	0.1099	0.33011	0.2189	0.67244	0.4374	1.92644					1.0941	7.71167	1.0935	7.79827							1.0938	8.32114
0.44	2.67482	0.1099	0.49504	0.1095	0.55833	0.438	2.77596	0.2189	0.82098	0.2189	0.37453	0.11	0.33011	0.2191	0.67326	0.4377	1.92929					1.0949	7.71676	1.0944	7.80846							1.0947	8.32603
0.4404	2.67828	0.1099	0.49504	0.1095	0.55833	0.4384	2.77983	0.219	0.8216	0.219	0.37534	0.1101	0.33051	0.2192	0.67427	0.438	1.93194					1.0956	7.72165	1.0952	7.81885							1.0954	8.33113
0.4407	2.68175	0.11	0.49565	0.1096	0.55894	0.4387	2.78349	0.2192	0.82221	0.2192	0.37555	0.1102	0.33113	0.2194	0.67509	0.4383	1.935					1.0965	7.72593	1.096	7.82985							1.0962	8.3354
0.4411	2.68501	0.1101	0.49605	0.1097	0.55935	0.4391	2.78716	0.2194	0.82302	0.2194	0.37636	0.1102	0.33113	0.2196	0.6757	0.4387	1.93785					1.0974	7.73102	1.0968	7.83923							1.0971	8.33968
0.4414	2.68847	0.1102	0.49605	0.1098	0.55955	0.4394	2.79083	0.2196	0.82384	0.2195	0.37657	0.1103	0.33113	0.2197	0.67652	0.439	1.9407					1.0982	7.73591	1.0977	7.85023							1.098	8.34437
0.4417	2.69193	0.1103	0.49667	0.1099	0.56037	0.4398	2.79429	0.2197	0.82445	0.2197	0.37738	0.1104	0.33153	0.2199	0.67733	0.4393	1.94335					1.099	7.74019	1.0986	7.86083							1.0988	8.34947
0.4421	2.69519	0.1104	0.49707	0.11	0.56037	0.4401	2.79817	0.2199	0.82526	0.2199	0.37759	0.1105	0.33214	0.2201	0.67815	0.4397	1.9462					1.0999	7.74468	1.0994	7.87163							1.0996	8.35436
0.4424	2.69866	0.1104	0.49707	0.1101	0.56118	0.4404	2.80163	0.22	0.82608	0.22	0.3786	0.1106	0.33214	0.2202	0.67896	0.44	1.94906					1.1008	7.74936	1.1001	7.88181							1.1004	8.35863
0.4427	2.70212	0.1105	0.49789	0.1101	0.56139	0.4407	2.8053	0.2202	0.82689	0.2202	0.3786	0.1107	0.33214	0.2204	0.67978	0.4403	1.95191					1.1015	7.75446	1.101	7.892							1.1013	8.36373
0.443	2.70538	0.1106	0.49809	0.1102	0.562	0.441	2.80856	0.2204	0.8275	0.2204	0.37962	0.1108	0.33296	0.2206	0.68039	0.4407	1.95476					1.1023	7.75874	1.1019	7.90301							1.1021	8.3678
0.4434	2.70884	0.1107	0.4983	0.1103	0.5624	0.4414	2.81202	0.2206	0.82812	0.2205	0.37962	0.1108	0.33316	0.2207	0.68141	0.441	1.95782					1.1032	7.76281	1.1026	7.9134							1.1029	8.3729
0.4437	2.71231	0.1108	0.49911	0.1104	0.56261	0.4417	2.81549	0.2207	0.82913	0.2207	0.38064	0.1109	0.33316	0.2209	0.68222	0.4413	1.96067					1.104	7.7677	1.1034	7.92359							1.1037	8.37738
0.444	2.71557	0.1109	0.49911	0.1105	0.56342	0.4421	2.81875	0.2209	0.82995	0.2209	0.38064	0.111	0.33337	0.2211	0.68304	0.4417	1.96353					1.1049	7.77178	1.1044	7.93377							1.1047	8.38207
0.4444	2.71903	0.111	0.50013	0.1105	0.56342	0.4424	2.82221	0.2211	0.83076	0.2211	0.38166	0.1111	0.33418	0.2212	0.68385	0.442	1.96658					1.1056	7.77626	1.1053	7.94478							1.1055	8.38716
0.4447	2.72249	0.111	0.50013	0.1106	0.56424	0.4427	2.82568	0.2212	0.83137	0.2212	0.38166	0.1112	0.33418	0.2214	0.68467	0.4423	1.96943					1.1066	7.78013	1.106	7.95517							1.1062	8.39226
0.445	2.72575	0.1111	0.50115	0.1107	0.56444	0.4431	2.82894	0.2214	0.83219	0.2214	0.38268	0.1113	0.33418	0.2216	0.68548	0.4426	1.97229					1.1074	7.78502	1.1068	7.96536							1.107	8.39674
0.4454	2.72921	0.1112	0.50115	0.1108	0.56526	0.4434	2.8324	0.2216	0.833	0.2215	0.38288	0.1113	0.33479	0.2217	0.6863	0.443	1.97534					1.1083	7.7891	1.1077	7.97555							1.108	8.40143
0.4457	2.73268	0.1113	0.50196	0.1109	0.56546	0.4437	2.83607	0.2217	0.83362	0.2217	0.3837	0.1114	0.3352	0.2219	0.68711	0.4434	1.9782					1.109	7.79317	1.1085	7.98574							1.1088	8.40652
0.446	2.73594	0.1114	0.50217	0.111	0.56607	0.4441	2.83974	0.2219	0.83423	0.2219	0.3837	0.1115	0.3352	0.2221	0.68793	0.4437	1.98125					1.1099	7.79705	1.1093	7.99592							1.1095	8.4106
0.4463	2.7394	0.1115	0.50257	0.1111	0.56648	0.4444	2.8432	0.2221	0.83525	0.222	0.38472	0.1116	0.3352	0.2222	0.68874	0.4441	1.98431					1.1108	7.80132	1.1101	8.00611							1.1104	8.41528
0.4467	2.74286	0.1116	0.50318	0.1111	0.56668	0.4447	2.84707	0.2222	0.83606	0.2222	0.38492	0.1117	0.33622	0.2224	0.68956	0.4443	1.98716					1.1116	7.80601	1.1111	8.0163							1.1113	8.41977
0.447	2.74612	0.1116	0.50318	0.1112	0.5675	0.445	2.85074	0.2224	0.83647	0.2224	0.38574	0.1118	0.33622	0.2226	0.69058	0.4447	1.99002					1.1123	7.81009	1.1119	8.0271							1.1121	8.42486
0.4474	2.74979	0.1117	0.5042	0.1113	0.5677	0.4455	2.8542	0.2226	0.83728	0.2226	0.38594	0.1118	0.33622	0.2227	0.69139	0.445	1.99307					1.1132	7.81396	1.1126	8.0377							1.1129	8.42934
0.4477	2.75325	0.1118	0.5042	0.1114	0.56852	0.4457	2.85706	0.2227	0.83789	0.2227	0.38675	0.1119	0.33663	0.2229	0.692	0.4453	1.99592					1.1142	7.81864	1.1134	8.04789							1.1137	8.43321
0.448	2.75672	0.1119	0.50502	0.1115	0.56852	0.4461	2.85991	0.2229	0.8383	0.2229	0.38696	0.112	0.33724	0.2231	0.69282	0.4456	1.99878					1.1149	7.82272	1.1144	8.05807							1.1146	8.4379
0.4484	2.75998	0.112	0.50522	0.1116	0.56933	0.4464	2.86276	0.2231	0.83932	0.223	0.38777	0.1121	0.33724	0.2232	0.69363	0.446	2.00183					1.1157	7.8268	1.1152	8.06826							1.1155	8.44218
0.4487	2.76324	0.112	0.50563	0.1116	0.56954	0.4467	2.86541	0.2232	0.83993	0.2232	0.38777	0.1122	0.33724	0.2234	0.69465	0.4463	2.00469					1.1166	7.83087	1.116	8.07906							1.1162	8.44687
0.449	2.76649	0.1121	0.50624	0.1117	0.56994	0.4471	2.86826	0.2234	0.84034	0.2234	0.38879	0.1123	0.33826	0.2236	0.69567	0.4467	2.00754					1.1175	7.83495	1.1168	8.08966							1.1171	8.45094
0.4493	2.76996	0.1122	0.50644	0.1118	0.57056	0.4474	2.87132	0.2235	0.84136	0.2235	0.38879	0.1124	0.33826	0.2237	0.69649	0.447	2.01039					1.1182	7.83984	1.1177	8.09985							1.118	8.45543
0.4497	2.77342	0.1123	0.50726	0.1119	0.57056	0.4477	2.87397	0.2237	0.84197	0.2237	0.38961	0.1124	0.33826	0.2239	0.6971	0.4474	2.01324					1.119	7.84371	1.1186	8.11024							1.1188	8.46032
0.45	2.77668	0.1124	0.50726	0.112	0.57117	0.448	2.87703	0.2239	0.84238	0.2239	0.38981	0.1125	0.33826	0.2241	0.69791	0.4477	2.0161					1.1199	7.84758	1.1193	8.12124							1.1196	8.4646
0.4504	2.77974	0.1125	0.50828	0.112	0.57157	0.4484	2.87988	0.2241	0.84339	0.2241	0.39022	0.1126	0.33826	0.2242	0.69873	0.448	2.01915					1.1208	7.85186	1.1201	8.13102							1.1204	8.46847
0.4508	2.7832	0.1125	0.50828	0.1121	0.57157	0.4487	2.88293	0.2242	0.84401	0.2242	0.39083	0.1127	0.33826	0.2244	0.69975	0.4483	2.02201					1.1216	7.85634	1.121	8.14121							1.1213	8.47275
0.4511	2.78666	0.1126	0.50889	0.1122	0.57219	0.4491	2.88681	0.2244	0.84462	0.2244	0.39083	0.1128	0.33826	0.2246	0.70056	0.4487	2.02466					1.1223	7.86062	1.1219	8.15181							1.1222	8.47743
0.4514	2.78992	0.1127	0.5093	0.1123	0.57259	0.4494	2.89088	0.2245	0.84543	0.2245	0.39165	0.1129	0.33826	0.2247	0.70138	0.449	2.02771					1.1232	7.86429	1.1227	8.16281							1.1229	8.48171
0.4517	2.79298	0.1128	0.5097	0.1124	0.57259	0.4498	2.89475	0.2247	0.84604	0.2247	0.39185	0.1129	0.33826	0.2249	0.70219	0.4493	2.03057					1.1241	7.86857	1.1234	8.173							1.1237	8.48558
0.4521	2.79644	0.1129	0.51031	0.1125	0.57341	0.45	2.89883	0.2249	0.84645	0.2249	0.39226	0.113	0.33867	0.2251	0.70301	0.4497	2.03362					1.1249	7.87285	1.1244	8.18278							1.1247	8.48986
0.4524	2.7999	0.113	0.51052	0.1126	0.57361	0.4504	2.9025	0.2251	0.84747	0.225	0.39287	0.1131	0.33928	0.2252	0.70382	0.45	2.03647					1.1257	7.87713	1.1253	8.19358							1.1255	8.49414
0.4527	2.80316	0.1131	0.51133	0.1126	0.57382	0.4507	2.90637	0.2252	0.84808	0.2252	0.39287	0.1132	0.33928	0.2254	0.70484	0.4503	2.03953					1.1265	7.881	1.126	8.20377							1.1262	8.49842
0.453	2.80663	0.1131	0.51133	0.1127	0.57463	0.451	2.91024	0.2254	0.84869	0.2254	0.39389	0.1133	0.33928	0.2256	0.70565	0.4507	2.04259					1.1275	7.88528	1.1268	8.21396							1.1271	8.50209
0.4534	2.81009	0.1132	0.51235	0.1128	0.57483	0.4514	2.91431	0.2256	0.84951	0.2255	0.39389	0.1134	0.33928	0.2257	0.70647	0.451	2.04544					1.1283	7.88996	1.1277	8.22455							1.128	8.50616
0.4537	2.81335	0.1133	0.51235	0.1129	0.57565	0.4517	2.91819	0.2257	0.85012	0.2257	0.39491	0.1134	0.33928	0.2259	0.70749	0.4513	2.04829					1.129	7.89424	1.1286	8.23535							1.1288	8.51044
0.4541	2.81681	0.1134	0.51296	0.113	0.57585	0.4521	2.92185	0.2259	0.85052	0.2259	0.39491	0.1135	0.33826	0.2261	0.7083	0.4516	2.05115					1.1298	7.89771	1.1293	8.24554							1.1295	8.51431
0.4544	2.82007	0.1135	0.51337	0.113	0.57667	0.4524	2.92573	0.226	0.85134	0.226	0.39592	0.1136	0.33826	0.2262	0.70912	0.452	2.0542					1.1307	7.90158	1.1301	8.25573							1.1304	8.51819
0.4547	2.82333	0.1136	0.51357	0.1131	0.57667	0.4528	2.92939	0.2262	0.85175	0.2262	0.39613	0.1137	0.33826	0.2264	0.70993	0.4523	2.05726					1.1315	7.90586	1.131	8.26592							1.1313	8.52206
0.455	2.82659	0.1136	0.51439	0.1132	0.57769	0.4531	2.93306	0.2264	0.85256	0.2264	0.39694	0.1138	0.33826	0.2266	0.71095	0.4527	2.06011					1.1323	7.90973	1.1319	8.27672							1.1322	8.52654
0.4554	2.83005	0.1137	0.51439	0.1133	0.57769	0.4534	2.93673	0.2266	0.85338	0.2266	0.39755	0.1139	0.33826	0.2267	0.71197	0.453	2.06296					1.1332	7.9136	1.1327	8.28732							1.1329	8.53062
0.4557	2.83352	0.1138	0.5152	0.1134	0.5785	0.4537	2.9406	0.2267	0.85358	0.2267	0.39796	0.1139	0.33826	0.2269	0.71279	0.4533	2.06582					1.1342	7.91747	1.1334	8.2975							1.1337	8.53428
0.456	2.83678	0.1139	0.51541	0.1135	0.57871	0.4541	2.94407	0.2269	0.8546	0.2269	0.39898	0.114	0.33826	0.2271	0.71381	0.4537	2.06847					1.1349	7.92175	1.1344	8.30688							1.1346	8.53816
0.4564	2.84024	0.114	0.51581	0.1135	0.57952	0.4544	2.94794	0.227	0.85501	0.227	0.3998	0.1141	0.33826	0.2272	0.71462	0.454	2.07132					1.1357	7.92542	1.1352	8.31788							1.1354	8.54223
0.4567	2.8433	0.1141	0.51643	0.1136	0.57972	0.4547	2.9512	0.2272	0.85562	0.2272	0.4002	0.1142	0.33826	0.2274	0.71564	0.4543	2.07417					1.1365	7.92868	1.136	8.32807							1.1362	8.54631
0.457	2.84676	0.1141	0.51643	0.1137	0.58034	0.455	2.95507	0.2274	0.85664	0.2274	0.40102	0.1143	0.33846	0.2276	0.71645	0.4547	2.07723					1.1374	7.93255	1.1368	8.33785							1.137	8.54997
0.4574	2.85002	0.1142	0.51744	0.1138	0.58074	0.4554	2.95833	0.2276	0.85704	0.2276	0.40183	0.1144	0.33928	0.2277	0.71727	0.455	2.08029					1.1382	7.93663	1.1377	8.34743							1.138	8.55425
0.4577	2.85348	0.1143	0.51744	0.1139	0.58115	0.4557	2.962	0.2277	0.85765	0.2277	0.40245	0.1145	0.33928	0.2279	0.71808	0.4553	2.08314					1.139	7.9405	1.1386	8.35823							1.1389	8.55874
0.4581	2.85695	0.1144	0.51785	0.114	0.58176	0.4561	2.96546	0.2279	0.85867	0.2279	0.40306	0.1145	0.33928	0.2281	0.7191	0.4556	2.08599					1.1398	7.94396	1.1394	8.36882							1.1396	8.56302
0.4584	2.86021	0.1145	0.51846	0.114	0.58176	0.4564	2.96893	0.228	0.85908	0.2281	0.40387	0.1146	0.33928	0.2282	0.71992	0.456	2.08884					1.1408	7.94763	1.1401	8.3784							1.1403	8.56689
0.4587	2.86326	0.1146	0.51846	0.1141	0.58278	0.4567	2.97239	0.2282	0.85969	0.2282	0.40428	0.1147	0.34009	0.2284	0.72073	0.4563	2.0919					1.1416	7.95171	1.141	8.38818							1.1413	8.57056
0.4591	2.86672	0.1146	0.51948	0.1142	0.58278	0.4571	2.97585	0.2284	0.86071	0.2284	0.40509	0.1148	0.3403	0.2286	0.72134	0.4567	2.09496					1.1423	7.95517	1.1419	8.39837							1.1421	8.57483
0.4594	2.86998	0.1147	0.51948	0.1143	0.5836	0.4574	2.97952	0.2286	0.86132	0.2285	0.40571	0.1149	0.3403	0.2287	0.72216	0.457	2.09801					1.1431	7.95823	1.1426	8.40856							1.1429	8.57911
0.4597	2.87324	0.1148	0.5203	0.1144	0.5838	0.4577	2.98278	0.2287	0.86173	0.2287	0.40611	0.1149	0.3403	0.2289	0.72318	0.4573	2.10107					1.1441	7.9619	1.1434	8.41854							1.1437	8.58319
0.4601	2.8765	0.1149	0.5205	0.1145	0.58441	0.458	2.98665	0.2289	0.86275	0.2289	0.40713	0.115	0.34111	0.2291	0.72379	0.4577	2.10392					1.1449	7.96597	1.1444	8.42792							1.1447	8.58726
0.4604	2.87956	0.115	0.52091	0.1146	0.58482	0.4584	2.98991	0.229	0.86336	0.229	0.40754	0.1151	0.34131	0.2293	0.72461	0.458	2.10698					1.1457	7.96943	1.1452	8.43811							1.1455	8.59175
0.4607	2.88282	0.1151	0.52152	0.1146	0.58523	0.4587	2.99358	0.2292	0.86377	0.2292	0.40815	0.1152	0.34131	0.2294	0.72542	0.4583	2.10983					1.1465	7.9727	1.146	8.4487							1.1462	8.59582
0.4611	2.88587	0.1151	0.52152	0.1147	0.58584	0.4591	2.99705	0.2294	0.86478	0.2294	0.40897	0.1153	0.34172	0.2296	0.72644	0.4587	2.11289					1.1474	7.97616	1.1468	8.45848							1.147	8.59929
0.4614	2.88913	0.1152	0.52233	0.1148	0.58625	0.4594	3.00092	0.2295	0.86519	0.2295	0.40958	0.1154	0.34233	0.2297	0.72725	0.459	2.11594					1.1482	7.98003	1.1476	8.46786							1.1479	8.60295
0.4617	2.89219	0.1153	0.52254	0.1149	0.58686	0.4598	3.00438	0.2297	0.8658	0.2297	0.41019	0.1155	0.34233	0.2299	0.72827	0.4593	2.119					1.149	7.9837	1.1485	8.47784							1.1488	8.60723
0.4621	2.89545	0.1154	0.52294	0.115	0.58706	0.4601	3.00825	0.2299	0.86682	0.2299	0.411	0.1155	0.34254	0.2301	0.72909	0.4596	2.12206					1.1498	7.98675	1.1494	8.48803							1.1496	8.61151
0.4624	2.8985	0.1155	0.52356	0.115	0.58788	0.4604	3.01192	0.2301	0.86723	0.2301	0.41161	0.1156	0.34335	0.2302	0.7299	0.46	2.12511					1.1508	7.99022	1.1501	8.49822							1.1504	8.61498
0.4627	2.90176	0.1156	0.52356	0.1151	0.58788	0.4607	3.01559	0.2302	0.86784	0.2302	0.41223	0.1157	0.34335	0.2304	0.73092	0.4603	2.12817					1.1516	7.99429	1.151	8.50841							1.1513	8.61885
0.463	2.90482	0.1156	0.52457	0.1152	0.58889	0.4611	3.01926	0.2304	0.86886	0.2304	0.41304	0.1158	0.34335	0.2306	0.73174	0.4607	2.13123					1.1523	7.99796	1.1519	8.51859							1.1522	8.62292
0.4634	2.90788	0.1157	0.52457	0.1153	0.58889	0.4614	3.02313	0.2306	0.86927	0.2305	0.41345	0.1159	0.34437	0.2307	0.73276	0.461	2.13449					1.1532	8.00102	1.1527	8.52878							1.1529	8.627
0.4637	2.91113	0.1158	0.52478	0.1154	0.58971	0.4617	3.0268	0.2307	0.86988	0.2307	0.41426	0.116	0.34437	0.2309	0.73337	0.4613	2.13754					1.1541	8.00469	1.1534	8.53897							1.1537	8.63026
0.4641	2.91419	0.1159	0.52559	0.1155	0.58991	0.4621	3.03046	0.2309	0.8709	0.2309	0.41488	0.1161	0.34437	0.2311	0.73439	0.4617	2.1406					1.155	8.00876	1.1543	8.54855							1.1546	8.63393
0.4644	2.91765	0.116	0.52559	0.1155	0.59032	0.4624	3.03434	0.2311	0.87151	0.231	0.41528	0.1161	0.34519	0.2312	0.7352	0.462	2.14366					1.1557	8.01263	1.1553	8.55914							1.1555	8.638
0.4647	2.92071	0.1161	0.5262	0.1156	0.59093	0.4628	3.038	0.2312	0.87232	0.2312	0.4163	0.1162	0.34539	0.2314	0.73602	0.4623	2.14692					1.1565	8.01589	1.156	8.56954							1.1563	8.64208
0.4651	2.92417	0.1161	0.52661	0.1157	0.59114	0.4631	3.04187	0.2314	0.87293	0.2314	0.41671	0.1163	0.34539	0.2316	0.73683	0.4626	2.14997					1.1574	8.01956	1.1568	8.57973							1.157	8.64534
0.4654	2.92723	0.1162	0.52661	0.1158	0.59195	0.4634	3.04575	0.2316	0.87375	0.2316	0.41732	0.1164	0.34559	0.2317	0.73785	0.463	2.15303					1.1582	8.02323	1.1576	8.58951							1.158	8.6488
0.4657	2.93049	0.1163	0.52763	0.1159	0.59195	0.4638	3.04962	0.2317	0.87436	0.2317	0.41814	0.1165	0.34641	0.2319	0.73846	0.4634	2.15609					1.159	8.0271	1.1586	8.5999							1.1588	8.65267
0.466	2.93395	0.1164	0.52763	0.116	0.59297	0.4641	3.05308	0.2319	0.87497	0.2319	0.41854	0.1165	0.34641	0.2321	0.73948	0.4637	2.15914					1.1598	8.03016	1.1593	8.61029							1.1596	8.65655
0.4664	2.93741	0.1165	0.52783	0.116	0.59297	0.4644	3.05695	0.2321	0.87599	0.232	0.41936	0.1166	0.34641	0.2322	0.7403	0.464	2.1622					1.1609	8.03383	1.1601	8.61946							1.1604	8.65981
0.4667	2.94067	0.1166	0.52865	0.1161	0.59379	0.4647	3.06062	0.2322	0.8766	0.2322	0.41997	0.1167	0.34702	0.2324	0.74111	0.4644	2.16505					1.1617	8.03749	1.161	8.62965							1.1613	8.66347
0.4671	2.94414	0.1166	0.52865	0.1162	0.59399	0.465	3.06429	0.2324	0.87721	0.2324	0.42038	0.1168	0.34743	0.2326	0.74193	0.4647	2.16811					1.1624	8.04116	1.1619	8.63984							1.1622	8.66714
0.4674	2.9476	0.1167	0.52967	0.1163	0.5946	0.4654	3.06816	0.2325	0.87803	0.2326	0.4214	0.1169	0.34743	0.2328	0.74274	0.465	2.17096					1.1631	8.04422	1.1627	8.65003							1.1629	8.67101
0.4677	2.95086	0.1168	0.52967	0.1164	0.59501	0.4658	3.07183	0.2327	0.87864	0.2327	0.4218	0.117	0.34743	0.2329	0.74356	0.4653	2.17402					1.164	8.04748	1.1634	8.6592							1.1637	8.67448
0.468	2.95432	0.1169	0.53048	0.1165	0.59542	0.4661	3.0755	0.2329	0.87904	0.2329	0.42241	0.1171	0.34845	0.2331	0.74457	0.4657	2.17687					1.1649	8.05094	1.1643	8.66898							1.1647	8.67794
0.4684	2.95779	0.117	0.53069	0.1166	0.59603	0.4664	3.07916	0.2331	0.88006	0.233	0.42323	0.1171	0.34845	0.2332	0.74539	0.466	2.17993					1.1656	8.05441	1.1652	8.67855							1.1655	8.68181
0.4687	2.96105	0.1171	0.5313	0.1166	0.59603	0.4668	3.08283	0.2332	0.88067	0.2332	0.42364	0.1172	0.34845	0.2334	0.746	0.4663	2.18299					1.1665	8.05726	1.1661	8.68874							1.1663	8.68589
0.4691	2.96451	0.1172	0.5317	0.1167	0.59705	0.4671	3.0865	0.2334	0.88108	0.2334	0.42445	0.1173	0.34906	0.2336	0.74661	0.4667	2.18604					1.1675	8.06052	1.1668	8.69893							1.167	8.68935
0.4694	2.96797	0.1172	0.53232	0.1168	0.59705	0.4674	3.09037	0.2336	0.8821	0.2335	0.42486	0.1174	0.34947	0.2337	0.74763	0.467	2.1891					1.1683	8.06398	1.1676	8.7081							1.1679	8.69261
0.4697	2.97123	0.1173	0.53272	0.1169	0.59786	0.4677	3.09384	0.2337	0.88271	0.2337	0.42547	0.1175	0.34947	0.2339	0.74824	0.4674	2.19195					1.169	8.06745	1.1685	8.71829							1.1688	8.69669
0.4701	2.9751	0.1174	0.53313	0.117	0.59806	0.4681	3.09771	0.2339	0.88312	0.2339	0.42629	0.1176	0.34987	0.2341	0.74906	0.4677	2.19501					1.1698	8.0701	1.1694	8.72848							1.1696	8.70056
0.4704	2.97836	0.1175	0.53374	0.1171	0.59868	0.4684	3.10158	0.2341	0.88414	0.234	0.4269	0.1176	0.35048	0.2342	0.74967	0.468	2.19786					1.1708	8.07295	1.1701	8.73785							1.1704	8.70402
0.4707	2.98183	0.1176	0.53415	0.1171	0.59908	0.4687	3.10525	0.2342	0.88475	0.2342	0.42751	0.1177	0.35048	0.2344	0.75069	0.4683	2.20071					1.1716	8.07641	1.171	8.74743							1.1713	8.70769
0.4711	2.98529	0.1177	0.53476	0.1172	0.59949	0.4691	3.10912	0.2344	0.88536	0.2344	0.42832	0.1178	0.35089	0.2346	0.7515	0.4686	2.20357					1.1724	8.07967	1.172	8.757							1.1722	8.71177
0.4714	2.98855	0.1177	0.53496	0.1173	0.6001	0.4694	3.11299	0.2345	0.88617	0.2345	0.42873	0.1179	0.3515	0.2347	0.75232	0.469	2.20662					1.1731	8.08253	1.1727	8.76719							1.173	8.71584
0.4717	2.99201	0.1178	0.53578	0.1174	0.60031	0.4698	3.11707	0.2347	0.88679	0.2347	0.42955	0.118	0.3515	0.2349	0.75313	0.4693	2.20968					1.1741	8.08558	1.1735	8.77677							1.1737	8.71931
0.472	2.99547	0.1179	0.53578	0.1175	0.60112	0.4701	3.12094	0.2349	0.88719	0.2349	0.42995	0.1181	0.3515	0.2351	0.75395	0.4697	2.21274					1.1749	8.08884	1.1743	8.78594							1.1746	8.72277
0.4724	2.99873	0.118	0.53619	0.1175	0.60112	0.4704	3.12481	0.235	0.88821	0.235	0.43057	0.1181	0.35211	0.2352	0.75476	0.47	2.21559					1.1757	8.0919	1.1752	8.79572							1.1755	8.72644
0.4727	3.0022	0.1181	0.5368	0.1176	0.60214	0.4707	3.12868	0.2352	0.88882	0.2352	0.43138	0.1182	0.35252	0.2354	0.75578	0.4703	2.21864					1.1764	8.09394	1.176	8.80509							1.1762	8.73011
0.473	3.00566	0.1182	0.5368	0.1177	0.60214	0.4711	3.13276	0.2354	0.88923	0.2354	0.43199	0.1183	0.35252	0.2356	0.7566	0.4707	2.2217					1.1775	8.09659	1.1768	8.81467							1.177	8.73357
0.4734	3.00892	0.1182	0.53741	0.1178	0.60275	0.4714	3.13663	0.2356	0.89025	0.2355	0.4326	0.1184	0.35252	0.2357	0.75741	0.471	2.22476					1.1783	8.09985	1.1777	8.82384							1.178	8.73704
0.4737	3.01238	0.1183	0.53782	0.1179	0.60316	0.4717	3.1407	0.2357	0.89086	0.2357	0.43342	0.1185	0.35313	0.2359	0.75823	0.4714	2.22802					1.1791	8.10311	1.1786	8.83342							1.1789	8.7407
0.474	3.01605	0.1184	0.53782	0.118	0.60357	0.4721	3.14457	0.2359	0.89127	0.2359	0.43383	0.1186	0.35354	0.2361	0.75904	0.4717	2.23128					1.1798	8.10555	1.1794	8.84361							1.1796	8.74457
0.4744	3.01951	0.1185	0.53883	0.1181	0.60418	0.4724	3.14865	0.236	0.89229	0.236	0.43464	0.1187	0.35354	0.2362	0.75986	0.472	2.23474					1.1808	8.108	1.1801	8.85257							1.1804	8.74763
0.4747	3.02318	0.1186	0.53883	0.1181	0.60458	0.4728	3.15273	0.2362	0.8929	0.2362	0.43525	0.1187	0.35354	0.2364	0.76088	0.4723	2.238					1.1816	8.11105	1.181	8.86174							1.1813	8.75089
0.4751	3.02685	0.1187	0.53924	0.1182	0.6052	0.4731	3.1566	0.2364	0.89351	0.2364	0.43566	0.1188	0.35395	0.2366	0.76149	0.4726	2.24126					1.1823	8.11391	1.1819	8.87112							1.1821	8.75436
0.4754	3.03031	0.1187	0.53985	0.1183	0.6052	0.4734	3.16047	0.2366	0.89432	0.2365	0.43668	0.1189	0.35456	0.2367	0.7623	0.473	2.24452					1.1831	8.11594	1.1827	8.8813							1.183	8.75802
0.4757	3.03398	0.1188	0.54026	0.1184	0.60621	0.4738	3.16434	0.2367	0.89514	0.2367	0.43729	0.119	0.35456	0.2369	0.76312	0.4734	2.24799					1.1841	8.11859	1.1835	8.89068							1.1837	8.76128
0.476	3.03744	0.1189	0.54087	0.1185	0.60621	0.4741	3.16821	0.2369	0.89555	0.2369	0.4377	0.1191	0.35456	0.2371	0.76414	0.4737	2.25104					1.1849	8.12165	1.1843	8.89985							1.1846	8.76454
0.4764	3.04131	0.119	0.54128	0.1185	0.60683	0.4744	3.17229	0.237	0.89636	0.237	0.43872	0.1191	0.35517	0.2372	0.76495	0.474	2.2543					1.1857	8.1245	1.1852	8.90983							1.1855	8.76801
0.4767	3.04457	0.1191	0.54189	0.1186	0.60723	0.4747	3.17616	0.2372	0.89738	0.2372	0.43912	0.1192	0.35558	0.2374	0.76597	0.4743	2.25736					1.1865	8.12695	1.1861	8.92002							1.1863	8.77147
0.4771	3.04844	0.1192	0.54209	0.1187	0.60744	0.475	3.18003	0.2374	0.89799	0.2374	0.43974	0.1193	0.35558	0.2376	0.76679	0.4747	2.26083					1.1875	8.1296	1.1868	8.92919							1.187	8.77433
0.4774	3.0519	0.1193	0.54291	0.1188	0.60825	0.4754	3.1837	0.2376	0.8986	0.2376	0.44055	0.1194	0.35578	0.2377	0.7674	0.475	2.26409					1.1883	8.13286	1.1876	8.93836							1.1879	8.77697
0.4777	3.05557	0.1193	0.54291	0.1189	0.60825	0.4757	3.18757	0.2377	0.89942	0.2377	0.44096	0.1195	0.3566	0.2379	0.76821	0.4753	2.26735					1.1891	8.13612	1.1886	8.94855							1.1889	8.78023
0.4781	3.05903	0.1194	0.54393	0.119	0.60907	0.4761	3.19124	0.2379	0.90023	0.2379	0.44177	0.1196	0.3566	0.2381	0.76903	0.4756	2.27061					1.1898	8.13856	1.1894	8.95853							1.1897	8.7837
0.4784	3.0627	0.1195	0.54393	0.119	0.60927	0.4764	3.19491	0.238	0.90064	0.238	0.44238	0.1197	0.3566	0.2382	0.76984	0.4759	2.27387					1.1907	8.14121	1.1901	8.96791							1.1904	8.78635
0.4787	3.06616	0.1196	0.54495	0.1191	0.60988	0.4767	3.19857	0.2382	0.90145	0.2382	0.44279	0.1197	0.35762	0.2384	0.77066	0.4763	2.27713					1.1916	8.14427	1.191	8.97728							1.1913	8.78879
0.4791	3.06983	0.1197	0.54495	0.1192	0.61029	0.4771	3.20245	0.2384	0.90227	0.2384	0.44361	0.1198	0.35762	0.2386	0.77147	0.4767	2.28018					1.1924	8.14753	1.1919	8.98726							1.1922	8.79165
0.4794	3.0735	0.1198	0.54576	0.1193	0.6109	0.4774	3.20611	0.2386	0.90288	0.2385	0.44401	0.1199	0.35762	0.2387	0.77208	0.477	2.28324					1.1931	8.14997	1.1927	8.99745							1.1929	8.7947
0.4797	3.07696	0.1198	0.54597	0.1194	0.61131	0.4777	3.20998	0.2387	0.90349	0.2387	0.44483	0.12	0.35863	0.2389	0.7731	0.4774	2.2867					1.1941	8.15303	1.1935	9.00662							1.1937	8.79694
0.48	3.08063	0.1199	0.54658	0.1195	0.61172	0.4781	3.21386	0.2389	0.90451	0.2389	0.44544	0.1201	0.35863	0.2391	0.77392	0.4777	2.28976					1.1951	8.1565	1.1943	9.01579							1.1946	8.79898
0.4804	3.08409	0.12	0.54698	0.1195	0.61233	0.4784	3.21773	0.239	0.90512	0.239	0.44585	0.1202	0.35863	0.2392	0.77453	0.478	2.29302					1.1958	8.15976	1.1952	9.02496							1.1955	8.80163
0.4808	3.08755	0.1201	0.54739	0.1196	0.61233	0.4787	3.2214	0.2392	0.90573	0.2392	0.44687	0.1202	0.35925	0.2394	0.77534	0.4784	2.29608					1.1965	8.1622	1.196	9.03515							1.1963	8.80408
0.4811	3.09122	0.1202	0.548	0.1197	0.61335	0.4791	3.22547	0.2394	0.90655	0.2394	0.44727	0.1203	0.35965	0.2396	0.77616	0.4787	2.29934					1.1974	8.16485	1.1968	9.04412							1.197	8.80632
0.4814	3.09489	0.1203	0.54821	0.1198	0.61335	0.4795	3.22955	0.2395	0.90736	0.2395	0.44789	0.1204	0.35965	0.2397	0.77718	0.479	2.30239					1.1983	8.16811	1.1976	9.05308							1.198	8.80815
0.4817	3.09835	0.1203	0.54902	0.1199	0.61437	0.4798	3.23362	0.2397	0.90797	0.2397	0.4487	0.1205	0.35986	0.2399	0.77799	0.4793	2.30565					1.199	8.17137	1.1986	9.06266							1.1989	8.8106
0.4821	3.10202	0.1204	0.54902	0.12	0.61437	0.4801	3.2379	0.2399	0.90858	0.2399	0.44911	0.1206	0.36067	0.2401	0.77881	0.4797	2.30871					1.1998	8.17402	1.1994	9.07203							1.1997	8.81324
0.4824	3.10548	0.1205	0.55004	0.1201	0.61518	0.4804	3.24177	0.2401	0.9096	0.24	0.44992	0.1207	0.36067	0.2403	0.77942	0.48	2.31218					1.2008	8.17646	1.2001	9.08141							1.2004	8.81508
0.4827	3.10874	0.1206	0.55004	0.1201	0.61538	0.4808	3.24585	0.2402	0.91021	0.2402	0.45053	0.1207	0.36067	0.2404	0.78023	0.4803	2.31544					1.2016	8.17932	1.2009	9.09017							1.2012	8.81691
0.483	3.11241	0.1207	0.55106	0.1202	0.616	0.4811	3.24992	0.2404	0.91062	0.2404	0.45094	0.1208	0.36149	0.2406	0.78125	0.4807	2.31849					1.2024	8.18258	1.2018	9.09934							1.2021	8.81895
0.4834	3.11587	0.1208	0.55126	0.1203	0.6164	0.4814	3.254	0.2406	0.91164	0.2405	0.45196	0.1209	0.36169	0.2407	0.78207	0.481	2.32196					1.2031	8.18462	1.2027	9.10871							1.2029	8.8214
0.4837	3.11934	0.1209	0.55208	0.1204	0.61681	0.4817	3.25807	0.2407	0.91225	0.2407	0.45217	0.121	0.36169	0.2409	0.78288	0.4813	2.32501					1.2041	8.18665	1.2035	9.11808							1.2037	8.82323
0.4841	3.1228	0.1209	0.55228	0.1205	0.61742	0.4821	3.26195	0.2409	0.91286	0.2409	0.45298	0.1211	0.3623	0.2411	0.78349	0.4817	2.32848					1.205	8.18971	1.2043	9.12685							1.2046	8.82486
0.4844	3.12647	0.121	0.5531	0.1205	0.61763	0.4824	3.26602	0.2411	0.91368	0.2411	0.45359	0.1212	0.36271	0.2412	0.78431	0.482	2.33153					1.2057	8.19277	1.2053	9.13602							1.2056	8.8271
0.4847	3.12993	0.1211	0.5531	0.1206	0.61844	0.4828	3.2701	0.2412	0.9147	0.2412	0.4542	0.1212	0.36271	0.2414	0.78512	0.4823	2.33479					1.2065	8.19542	1.2061	9.146							1.2063	8.82955
0.4851	3.13339	0.1212	0.55411	0.1207	0.61844	0.4831	3.27397	0.2414	0.91531	0.2414	0.45502	0.1213	0.36271	0.2416	0.78594	0.4826	2.33826					1.2074	8.19786	1.2068	9.15517							1.2071	8.83118
0.4854	3.13706	0.1213	0.55411	0.1208	0.61946	0.4835	3.27784	0.2416	0.91592	0.2415	0.45563	0.1214	0.36373	0.2417	0.78675	0.483	2.34131					1.2083	8.20071	1.2076	9.16414							1.2079	8.83281
0.4857	3.14052	0.1213	0.55493	0.1209	0.61946	0.4837	3.28192	0.2417	0.91673	0.2417	0.45604	0.1215	0.36373	0.2419	0.78737	0.4834	2.34478					1.2091	8.20397	1.2085	9.1731							1.2088	8.83444
0.4861	3.14419	0.1214	0.55513	0.121	0.62028	0.4841	3.28579	0.2419	0.91755	0.2419	0.45706	0.1216	0.36373	0.2421	0.78839	0.4837	2.34804					1.2098	8.20642	1.2094	9.18268							1.2096	8.83647
0.4864	3.14786	0.1215	0.55574	0.121	0.62048	0.4844	3.28966	0.2421	0.91836	0.242	0.45746	0.1217	0.36414	0.2422	0.789	0.484	2.3515					1.2107	8.20866	1.2101	9.19185							1.2104	8.83811
0.4867	3.15132	0.1216	0.55615	0.1211	0.62089	0.4847	3.29373	0.2422	0.91897	0.2422	0.45807	0.1217	0.36475	0.2424	0.78981	0.4844	2.35476					1.2117	8.21151	1.211	9.20061							1.2112	8.83973
0.4871	3.15499	0.1217	0.55656	0.1212	0.6215	0.485	3.29761	0.2424	0.91979	0.2424	0.45889	0.1218	0.36475	0.2426	0.79042	0.4847	2.35802					1.2124	8.21477	1.212	9.20978							1.2122	8.84157
0.4874	3.15845	0.1218	0.55717	0.1213	0.62191	0.4854	3.30168	0.2426	0.92081	0.2425	0.4593	0.1219	0.36475	0.2427	0.79144	0.485	2.36128					1.2132	8.21701	1.2127	9.21956							1.213	8.84361
0.4878	3.16212	0.1219	0.55737	0.1214	0.62252	0.4858	3.30576	0.2427	0.92142	0.2427	0.46011	0.122	0.36577	0.2429	0.79226	0.4853	2.36475					1.2141	8.21926	1.2135	9.22832							1.2137	8.84483
0.4881	3.16558	0.1219	0.55819	0.1215	0.62252	0.4861	3.30963	0.2429	0.92203	0.2429	0.46072	0.1221	0.36577	0.2431	0.79287	0.4856	2.36801					1.215	8.22231	1.2143	9.23668							1.2146	8.84585
0.4884	3.16925	0.122	0.55819	0.1215	0.62354	0.4864	3.3137	0.2431	0.92284	0.243	0.46133	0.1222	0.36577	0.2432	0.79348	0.486	2.37127					1.2157	8.22496	1.2152	9.24524							1.2155	8.84727
0.4887	3.17271	0.1221	0.55921	0.1216	0.62354	0.4868	3.31778	0.2432	0.92366	0.2432	0.46215	0.1223	0.36617	0.2434	0.7945	0.4863	2.37453					1.2165	8.22741	1.2161	9.2542							1.2163	8.84931
0.489	3.17638	0.1222	0.55921	0.1217	0.62435	0.4871	3.32165	0.2434	0.92427	0.2434	0.46276	0.1223	0.36679	0.2436	0.79511	0.4867	2.37799					1.2174	8.22944	1.2168	9.26317							1.2171	8.85053
0.4894	3.17984	0.1223	0.56002	0.1218	0.62455	0.4874	3.32573	0.2436	0.92488	0.2436	0.46337	0.1224	0.36679	0.2437	0.79572	0.487	2.38105					1.2183	8.2325	1.2176	9.27193							1.2179	8.85155
0.4897	3.18351	0.1224	0.56023	0.1219	0.62517	0.4877	3.3298	0.2437	0.9259	0.2437	0.46419	0.1225	0.36679	0.2439	0.79654	0.4873	2.38431					1.219	8.23556	1.2186	9.28049							1.2188	8.85318
0.4901	3.18717	0.1224	0.56104	0.122	0.62557	0.4881	3.33347	0.2439	0.92651	0.2439	0.465	0.1226	0.3676	0.2441	0.79755	0.4877	2.38757					1.2198	8.2378	1.2194	9.28966							1.2197	8.85461
0.4904	3.19064	0.1225	0.56124	0.122	0.62578	0.4884	3.33734	0.2441	0.92712	0.244	0.46541	0.1227	0.3678	0.2442	0.79817	0.488	2.39083					1.2207	8.24024	1.2202	9.29842							1.2204	8.85563
0.4907	3.1943	0.1226	0.56206	0.1221	0.62659	0.4887	3.34121	0.2442	0.92794	0.2442	0.46623	0.1227	0.3678	0.2444	0.79898	0.4884	2.39389					1.2217	8.24289	1.2209	9.30678							1.2212	8.85583
0.4911	3.19797	0.1227	0.56226	0.1222	0.62659	0.4891	3.34508	0.2444	0.92875	0.2444	0.46684	0.1228	0.3678	0.2446	0.79959	0.4887	2.39735					1.2225	8.24575	1.2219	9.31554							1.2222	8.85706
0.4914	3.20143	0.1228	0.56308	0.1223	0.62761	0.4894	3.34875	0.2445	0.92936	0.2446	0.46724	0.1229	0.36862	0.2447	0.80061	0.489	2.40082					1.2232	8.24839	1.2228	9.32471							1.223	8.85828
0.4917	3.2051	0.1229	0.56328	0.1224	0.62761	0.4898	3.35262	0.2447	0.92997	0.2447	0.46826	0.123	0.36882	0.2449	0.80143	0.4893	2.40408					1.2241	8.25043	1.2235	9.33408							1.2237	8.85909
0.4921	3.20856	0.1229	0.56389	0.1225	0.62843	0.4901	3.3565	0.2449	0.93099	0.2449	0.46867	0.1231	0.36882	0.2451	0.80204	0.4897	2.40713					1.2249	8.25349	1.2242	9.34284							1.2246	8.85991
0.4924	3.21243	0.123	0.5643	0.1226	0.62863	0.4904	3.36016	0.2451	0.9316	0.245	0.46928	0.1232	0.36882	0.2452	0.80285	0.49	2.4106					1.2257	8.25655	1.2252	9.3516							1.2256	8.86052
0.4927	3.2159	0.1231	0.5645	0.1226	0.62944	0.4908	3.36383	0.2452	0.93222	0.2452	0.46969	0.1233	0.36903	0.2454	0.80367	0.4903	2.41406					1.2264	8.25858	1.2261	9.36118							1.2263	8.86154
0.493	3.21956	0.1232	0.56532	0.1227	0.62965	0.4911	3.36791	0.2454	0.93303	0.2454	0.4703	0.1233	0.36984	0.2456	0.80469	0.4907	2.41732					1.2273	8.26103	1.2268	9.37056							1.2271	8.86195
0.4934	3.22282	0.1233	0.56532	0.1228	0.63006	0.4914	3.37178	0.2456	0.93384	0.2455	0.4705	0.1234	0.36984	0.2457	0.8053	0.491	2.42078					1.2283	8.26388	1.2276	9.37911							1.2279	8.86215
0.4937	3.22669	0.1234	0.56593	0.1229	0.63067	0.4917	3.37565	0.2457	0.93446	0.2457	0.47132	0.1235	0.36984	0.2459	0.80611	0.4913	2.42404					1.2291	8.26694	1.2285	9.38788							1.2288	8.86296
0.4941	3.22995	0.1234	0.56634	0.123	0.63067	0.4921	3.37932	0.2459	0.93507	0.2459	0.47173	0.1236	0.37005	0.2461	0.80672	0.4917	2.42731					1.2298	8.26938	1.2294	9.39725							1.2296	8.86378
0.4944	3.23382	0.1235	0.56654	0.123	0.63169	0.4925	3.38339	0.246	0.93609	0.246	0.47234	0.1237	0.37086	0.2462	0.80774	0.492	2.43057					1.2307	8.27183	1.2301	9.40642							1.2304	8.86398
0.4947	3.23708	0.1236	0.56736	0.1231	0.63169	0.4928	3.38726	0.2462	0.9367	0.2462	0.47275	0.1238	0.37086	0.2464	0.80856	0.4923	2.43403					1.2317	8.27427	1.2309	9.41457							1.2312	8.86398
0.4951	3.24095	0.1237	0.56756	0.1232	0.6323	0.4931	3.39114	0.2464	0.93731	0.2464	0.47336	0.1239	0.37086	0.2466	0.80917	0.4926	2.43749					1.2324	8.27692	1.2319	9.42333							1.2322	8.86398
0.4954	3.24421	0.1238	0.56837	0.1233	0.63271	0.4934	3.39501	0.2466	0.93812	0.2466	0.47397	0.1239	0.37086	0.2467	0.80978	0.493	2.44075					1.2332	8.27937	1.2328	9.4325							1.233	8.86398
0.4957	3.24809	0.1239	0.56858	0.1234	0.63271	0.4938	3.39888	0.2467	0.93894	0.2467	0.47458	0.124	0.37188	0.2469	0.8108	0.4933	2.44422					1.2341	8.28161	1.2335	9.44167							1.2338	8.86398
0.4961	3.25155	0.124	0.56939	0.1235	0.63372	0.4941	3.40295	0.2469	0.93955	0.2469	0.47539	0.1241	0.37188	0.2471	0.81141	0.4937	2.44768					1.235	8.28426	1.2342	9.45023							1.2346	8.86337
0.4964	3.25522	0.124	0.5696	0.1236	0.63372	0.4944	3.40703	0.2471	0.94016	0.247	0.47621	0.1242	0.37188	0.2472	0.81202	0.494	2.45094					1.2357	8.28711	1.2352	9.45858							1.2354	8.86296
0.4967	3.25868	0.1241	0.57041	0.1236	0.63454	0.4947	3.41111	0.2472	0.94118	0.2472	0.47682	0.1243	0.37208	0.2474	0.81284	0.4944	2.45441					1.2365	8.28915	1.2361	9.46755							1.2363	8.86296
0.4971	3.26235	0.1242	0.57082	0.1237	0.63474	0.495	3.41498	0.2474	0.94179	0.2474	0.47743	0.1244	0.3729	0.2476	0.81365	0.4947	2.45746					1.2373	8.29078	1.2368	9.47631							1.237	8.86276
0.4974	3.26601	0.1243	0.57143	0.1238	0.63556	0.4954	3.41905	0.2476	0.9426	0.2475	0.47845	0.1244	0.3729	0.2477	0.81426	0.495	2.46093					1.2383	8.29322	1.2376	9.48487							1.2378	8.86195
0.4978	3.26968	0.1244	0.57184	0.1239	0.63576	0.4957	3.42313	0.2477	0.94342	0.2477	0.47906	0.1245	0.3729	0.2479	0.81488	0.4953	2.46398					1.2391	8.29567	1.2386	9.49322							1.2389	8.86093
0.4981	3.27335	0.1245	0.57245	0.124	0.63637	0.4961	3.4272	0.2479	0.94423	0.2479	0.47967	0.1246	0.37331	0.2481	0.81589	0.4957	2.46724					1.2399	8.29791	1.2395	9.5026							1.2397	8.86093
0.4984	3.27681	0.1245	0.57265	0.124	0.63678	0.4965	3.43128	0.2481	0.94525	0.248	0.48049	0.1247	0.37392	0.2482	0.81651	0.496	2.4703					1.2407	8.29975	1.2402	9.51156							1.2404	8.86072
0.4988	3.28068	0.1246	0.57347	0.1241	0.63698	0.4968	3.43556	0.2482	0.94566	0.2482	0.4813	0.1248	0.37392	0.2484	0.81691	0.4963	2.47376					1.2416	8.30239	1.2409	9.51971							1.2412	8.8597
0.4991	3.28414	0.1247	0.57367	0.1242	0.6378	0.4971	3.43963	0.2484	0.94627	0.2484	0.48192	0.1248	0.37392	0.2486	0.81773	0.4967	2.47682					1.2424	8.30464	1.2418	9.52766							1.2421	8.85889
0.4994	3.28781	0.1248	0.57449	0.1243	0.6378	0.4975	3.44371	0.2486	0.94729	0.2485	0.48253	0.1249	0.37392	0.2487	0.81814	0.497	2.48008					1.2431	8.30667	1.2427	9.53642							1.243	8.85869
0.4997	3.29107	0.1249	0.57469	0.1244	0.63882	0.4978	3.44799	0.2487	0.94811	0.2487	0.48355	0.125	0.37494	0.2489	0.81895	0.4974	2.48334					1.244	8.3081	1.2434	9.54498							1.2437	8.85787
0.5	3.29474	0.125	0.5755	0.1245	0.63882	0.4981	3.45206	0.2489	0.94872	0.2489	0.48416	0.1251	0.37494	0.2491	0.81956	0.4977	2.4866					1.2449	8.31055	1.2442	9.55293							1.2446	8.85665
0.5004	3.2982	0.1251	0.57571	0.1246	0.63963	0.4984	3.45593	0.2491	0.94933	0.2491	0.48477	0.1252	0.37494	0.2492	0.81997	0.498	2.48966					1.2457	8.31279	1.2452	9.56088							1.2455	8.85583
0.5007	3.30166	0.1251	0.57652	0.1246	0.63984	0.4987	3.46001	0.2492	0.95035	0.2492	0.48558	0.1253	0.37514	0.2494	0.82099	0.4983	2.49312					1.2465	8.31442	1.2461	9.56964							1.2463	8.85481
0.5011	3.30513	0.1252	0.57673	0.1247	0.64045	0.4991	3.46409	0.2494	0.95075	0.2494	0.4864	0.1254	0.37596	0.2496	0.8216	0.4987	2.49618					1.2473	8.31625	1.2468	9.5784							1.2471	8.85359
0.5014	3.30839	0.1253	0.57754	0.1248	0.64086	0.4994	3.46816	0.2495	0.95136	0.2495	0.48701	0.1254	0.37596	0.2497	0.82221	0.499	2.49964					1.2483	8.31808	1.2476	9.58614							1.2479	8.85176
0.5017	3.31185	0.1254	0.57754	0.1249	0.64126	0.4998	3.47203	0.2497	0.95218	0.2497	0.48762	0.1255	0.37596	0.2499	0.82303	0.4993	2.5029					1.2491	8.32012	1.2485	9.59389							1.2488	8.84992
0.5021	3.31531	0.1255	0.57856	0.125	0.64187	0.5001	3.47611	0.2499	0.95279	0.2499	0.48844	0.1256	0.37616	0.2501	0.82384	0.4996	2.50616					1.2498	8.32175	1.2494	9.60224							1.2497	8.84829
0.5024	3.31837	0.1255	0.57856	0.125	0.64208	0.5004	3.48018	0.2501	0.9534	0.2501	0.48905	0.1257	0.37697	0.2502	0.82466	0.5	2.50942					1.2507	8.32338	1.2502	9.6108							1.2504	8.84687
0.5027	3.32142	0.1256	0.57958	0.1251	0.64289	0.5008	3.48426	0.2502	0.95442	0.2502	0.48966	0.1258	0.37697	0.2504	0.82527	0.5003	2.51289					1.2516	8.32522	1.2509	9.61875							1.2512	8.84442
0.5031	3.32468	0.1257	0.57958	0.1252	0.64289	0.5011	3.48813	0.2504	0.95503	0.2504	0.49047	0.1259	0.37697	0.2506	0.82608	0.5007	2.51594					1.2524	8.32725	1.2519	9.6271							1.2522	8.84238
0.5034	3.32794	0.1258	0.58039	0.1253	0.64371	0.5014	3.49221	0.2506	0.95564	0.2505	0.49088	0.1259	0.37718	0.2507	0.8269	0.501	2.51921					1.2531	8.32888	1.2528	9.63586							1.253	8.84055
0.5038	3.3312	0.1259	0.5806	0.1254	0.64391	0.5017	3.49628	0.2507	0.95646	0.2507	0.4917	0.126	0.37799	0.2509	0.82771	0.5013	2.52267					1.254	8.33031	1.2535	9.64463							1.2538	8.83831
0.5041	3.33467	0.126	0.58141	0.1255	0.64432	0.5021	3.50056	0.2509	0.95727	0.2509	0.49231	0.1261	0.37799	0.2511	0.82832	0.5017	2.52593					1.255	8.33214	1.2542	9.65278							1.2545	8.83566
0.5044	3.33772	0.126	0.58162	0.1255	0.64493	0.5025	3.50464	0.2511	0.95809	0.251	0.49272	0.1262	0.37799	0.2513	0.82914	0.502	2.52919					1.2558	8.33439	1.2552	9.66072							1.2555	8.83321
0.5048	3.34098	0.1261	0.58243	0.1256	0.64493	0.5028	3.50871	0.2512	0.9589	0.2512	0.49373	0.1263	0.37799	0.2514	0.82995	0.5023	2.53245					1.2565	8.33622	1.2562	9.66949							1.2563	8.83057
0.5051	3.34404	0.1262	0.58263	0.1257	0.64595	0.5031	3.51299	0.2514	0.95972	0.2514	0.49414	0.1264	0.3786	0.2516	0.83077	0.5026	2.53571					1.2574	8.33765	1.2569	9.67845							1.2571	8.82792
0.5054	3.3477	0.1263	0.58325	0.1258	0.64595	0.5035	3.51707	0.2515	0.96053	0.2515	0.49475	0.1265	0.37901	0.2518	0.83138	0.503	2.53897					1.2583	8.33968	1.2576	9.6866							1.2579	8.82466
0.5057	3.35117	0.1264	0.58365	0.1259	0.64677	0.5038	3.52114	0.2517	0.96135	0.2517	0.49577	0.1265	0.37901	0.2519	0.8322	0.5033	2.54223					1.2591	8.34193	1.2585	9.69475							1.2588	8.8214
0.506	3.35483	0.1265	0.58426	0.126	0.64697	0.5041	3.52542	0.2519	0.96216	0.2519	0.49618	0.1266	0.37901	0.2521	0.83301	0.5037	2.54549					1.2598	8.34376	1.2594	9.70331							1.2597	8.81854
0.5064	3.3583	0.1265	0.58467	0.1261	0.64758	0.5044	3.5297	0.2521	0.96277	0.252	0.49679	0.1267	0.37942	0.2522	0.83342	0.504	2.54875					1.2606	8.34539	1.2601	9.71228							1.2604	8.81549
0.5067	3.36196	0.1266	0.58508	0.1261	0.64799	0.5047	3.53377	0.2522	0.96359	0.2522	0.49781	0.1268	0.38003	0.2524	0.83423	0.5044	2.55181					1.2616	8.34722	1.2609	9.72002							1.2612	8.81162
0.5071	3.36543	0.1267	0.58569	0.1262	0.64819	0.5051	3.53785	0.2524	0.96461	0.2524	0.49842	0.1269	0.38003	0.2526	0.83505	0.5047	2.55486					1.2625	8.34967	1.2618	9.72797							1.2621	8.80835
0.5074	3.36909	0.1268	0.58589	0.1263	0.64901	0.5054	3.54193	0.2526	0.96522	0.2525	0.49903	0.127	0.38003	0.2528	0.83566	0.505	2.55813					1.2632	8.3513	1.2627	9.73653							1.263	8.80509
0.5077	3.37256	0.1269	0.58671	0.1264	0.64901	0.5058	3.546	0.2527	0.96583	0.2527	0.49985	0.127	0.38064	0.2529	0.83627	0.5054	2.56139					1.264	8.35273	1.2635	9.74529							1.2637	8.80183
0.5081	3.37602	0.127	0.58691	0.1265	0.65003	0.5061	3.54987	0.2529	0.96664	0.2529	0.50046	0.1271	0.38105	0.2531	0.83729	0.5057	2.56444					1.2649	8.35415	1.2643	9.75324							1.2645	8.79817
0.5084	3.37969	0.127	0.58773	0.1265	0.65003	0.5064	3.55395	0.2531	0.96746	0.253	0.50107	0.1272	0.38105	0.2532	0.8377	0.506	2.5677					1.2657	8.35619	1.2652	9.76098							1.2655	8.7947
0.5087	3.38315	0.1271	0.58793	0.1266	0.65084	0.5068	3.55762	0.2532	0.96807	0.2532	0.50188	0.1273	0.38105	0.2534	0.83831	0.5063	2.57096					1.2665	8.35802	1.2661	9.76954							1.2664	8.79185
0.5091	3.38682	0.1272	0.58875	0.1267	0.65104	0.5071	3.56149	0.2534	0.96888	0.2534	0.5027	0.1274	0.38207	0.2536	0.83912	0.5067	2.57402					1.2673	8.35925	1.2669	9.7785							1.2671	8.78879
0.5094	3.39028	0.1273	0.58895	0.1268	0.65125	0.5075	3.56495	0.2536	0.9697	0.2535	0.50331	0.1275	0.38207	0.2537	0.83974	0.507	2.57728					1.2683	8.36088	1.2676	9.78665							1.2679	8.78492
0.5097	3.39374	0.1274	0.58976	0.1269	0.65206	0.5077	3.56801	0.2537	0.97072	0.2537	0.50392	0.1275	0.38207	0.2539	0.84035	0.5073	2.58074					1.2691	8.36291	1.2685	9.7944							1.2688	8.78125
0.5101	3.39721	0.1275	0.58997	0.127	0.65206	0.5081	3.57106	0.2539	0.97133	0.2539	0.50494	0.1276	0.38248	0.2541	0.84116	0.5077	2.58421					1.2698	8.36454	1.2694	9.80275							1.2696	8.77799
0.5104	3.40087	0.1276	0.59078	0.1271	0.65308	0.5084	3.57412	0.2541	0.97214	0.254	0.50535	0.1277	0.38309	0.2542	0.84177	0.508	2.58747					1.2706	8.36556	1.2702	9.81111							1.2704	8.77473
0.5107	3.40413	0.1276	0.59119	0.1271	0.65308	0.5087	3.57738	0.2542	0.97296	0.2542	0.50596	0.1278	0.38309	0.2544	0.84238	0.5083	2.59093					1.2715	8.36699	1.2709	9.81946							1.2712	8.77086
0.5111	3.4078	0.1277	0.5918	0.1272	0.65369	0.5091	3.58044	0.2544	0.97377	0.2544	0.50698	0.1279	0.38309	0.2546	0.8432	0.5087	2.5944					1.2724	8.36862	1.2718	9.827							1.2721	8.76719
0.5114	3.41126	0.1278	0.59221	0.1273	0.6541	0.5094	3.5837	0.2546	0.97479	0.2546	0.50759	0.128	0.38349	0.2548	0.84381	0.509	2.59766					1.2732	8.37025	1.2729	9.83576							1.2731	8.76414
0.5117	3.41493	0.1279	0.59282	0.1274	0.6543	0.5098	3.58696	0.2547	0.97561	0.2547	0.508	0.128	0.38411	0.2549	0.84442	0.5093	2.60112					1.274	8.37127	1.2736	9.84432							1.2738	8.76067
0.5121	3.41839	0.128	0.59343	0.1275	0.65512	0.5101	3.59042	0.2549	0.97642	0.2549	0.50902	0.1281	0.38411	0.2551	0.84544	0.5096	2.60458					1.275	8.37249	1.2743	9.85206							1.2745	8.757
0.5124	3.42206	0.1281	0.59384	0.1275	0.65512	0.5104	3.59389	0.255	0.97703	0.255	0.50963	0.1282	0.38411	0.2552	0.84605	0.51	2.60785					1.2758	8.37432	1.2752	9.8596							1.2754	8.75334
0.5127	3.42552	0.1282	0.59445	0.1276	0.65573	0.5108	3.59776	0.2552	0.97785	0.2552	0.51024	0.1283	0.38451	0.2554	0.84666	0.5103	2.61131					1.2765	8.37575	1.2761	9.86775							1.2763	8.75008
0.513	3.42939	0.1282	0.59486	0.1277	0.65614	0.5111	3.60204	0.2554	0.97887	0.2554	0.51105	0.1284	0.38512	0.2556	0.84748	0.5107	2.61477					1.2773	8.37657	1.2768	9.8759							1.2771	8.74682
0.5134	3.43286	0.1283	0.59547	0.1278	0.65634	0.5114	3.60652	0.2556	0.97968	0.2555	0.51187	0.1285	0.38512	0.2557	0.84829	0.511	2.61803					1.2783	8.37759	1.2776	9.88385							1.2779	8.74335
0.5137	3.43673	0.1284	0.59588	0.1279	0.65716	0.5117	3.6108	0.2557	0.98029	0.2557	0.51248	0.1285	0.38512	0.2559	0.8489	0.5113	2.6215					1.2791	8.37942	1.2785	9.89139							1.2788	8.74009
0.5141	3.4404	0.1285	0.59628	0.128	0.65716	0.512	3.61508	0.2559	0.98111	0.2559	0.51309	0.1286	0.38512	0.2561	0.84952	0.5117	2.62517					1.2799	8.38064	1.2795	9.89954							1.2797	8.73744
0.5144	3.44406	0.1286	0.59689	0.1281	0.65818	0.5124	3.61936	0.2561	0.98192	0.2561	0.51411	0.1287	0.38594	0.2563	0.85053	0.512	2.62863					1.2806	8.38146	1.2802	9.9079							1.2804	8.73418
0.5148	3.44773	0.1286	0.5973	0.1281	0.65818	0.5128	3.62384	0.2562	0.98274	0.2562	0.51472	0.1288	0.38614	0.2564	0.85115	0.5123	2.63209					1.2816	8.38248	1.2809	9.91503							1.2812	8.73072
0.5151	3.4514	0.1287	0.59791	0.1282	0.65899	0.5131	3.62812	0.2564	0.98355	0.2564	0.51533	0.1289	0.38614	0.2566	0.85176	0.5127	2.63556					1.2825	8.3837	1.2818	9.92236							1.2821	8.72705
0.5154	3.45506	0.1288	0.59812	0.1283	0.6592	0.5135	3.6322	0.2566	0.98416	0.2565	0.51615	0.129	0.38614	0.2568	0.85257	0.513	2.63923					1.2832	8.38512	1.2828	9.93011							1.283	8.7242
0.5158	3.45853	0.1289	0.59893	0.1284	0.65981	0.5138	3.63668	0.2567	0.98498	0.2567	0.51696	0.1291	0.38655	0.2569	0.85339	0.5133	2.64249					1.284	8.38574	1.2836	9.93805							1.2838	8.72155
0.5161	3.46199	0.129	0.59893	0.1285	0.66021	0.5141	3.64096	0.2569	0.986	0.2569	0.51758	0.1291	0.38716	0.2571	0.8542	0.5137	2.64595					1.2849	8.38655	1.2843	9.9458							1.2845	8.71849
0.5164	3.46525	0.1291	0.59995	0.1285	0.66062	0.5145	3.64544	0.2571	0.98681	0.257	0.51819	0.1292	0.38716	0.2573	0.85481	0.514	2.64941					1.2857	8.38798	1.2852	9.95293							1.2855	8.71544
0.5167	3.46871	0.1291	0.60015	0.1286	0.66123	0.5148	3.64952	0.2572	0.98763	0.2572	0.51921	0.1293	0.38716	0.2574	0.85563	0.5144	2.65267					1.2865	8.3892	1.2861	9.96088							1.2864	8.71299
0.5171	3.47238	0.1292	0.60097	0.1287	0.66144	0.5151	3.6538	0.2574	0.98824	0.2574	0.52002	0.1294	0.38716	0.2576	0.85644	0.5147	2.65614					1.2873	8.38981	1.2869	9.96903							1.2871	8.71034
0.5174	3.47584	0.1293	0.60117	0.1288	0.66225	0.5154	3.65828	0.2576	0.98905	0.2575	0.52063	0.1295	0.38818	0.2577	0.85706	0.515	2.6596					1.2883	8.39063	1.2876	9.97657							1.2879	8.70749
0.5178	3.47931	0.1294	0.60199	0.1289	0.66225	0.5158	3.66256	0.2577	0.99007	0.2577	0.52124	0.1296	0.38818	0.2579	0.85767	0.5153	2.66286					1.2891	8.39185	1.2884	9.9837							1.2888	8.70423
0.5181	3.48256	0.1295	0.6024	0.129	0.66327	0.5161	3.66684	0.2579	0.99109	0.2579	0.52226	0.1296	0.38818	0.2581	0.85869	0.5157	2.66653					1.2899	8.39348	1.2894	9.99144							1.2897	8.70219
0.5184	3.48644	0.1296	0.60301	0.129	0.66327	0.5165	3.67091	0.2581	0.9919	0.2581	0.52287	0.1297	0.38859	0.2583	0.8593	0.516	2.66999					1.2907	8.39429	1.2903	10							1.2905	8.70015
0.5187	3.4899	0.1297	0.60341	0.1291	0.66388	0.5168	3.67499	0.2582	0.99272	0.2582	0.52348	0.1298	0.3892	0.2584	0.8597	0.5163	2.67346					1.2916	8.39511	1.291	10.0079							1.2912	8.6971
0.5191	3.49357	0.1297	0.60402	0.1292	0.66429	0.5171	3.67927	0.2584	0.99353	0.2584	0.5243	0.1299	0.3892	0.2586	0.86072	0.5167	2.67692					1.2924	8.39674	1.2919	10.0155							1.2921	8.69465
0.5194	3.49703	0.1298	0.60464	0.1293	0.6647	0.5174	3.68334	0.2586	0.99415	0.2585	0.52511	0.13	0.3892	0.2587	0.86093	0.517	2.68059					1.2932	8.39817	1.2929	10.0236							1.293	8.69221
0.5197	3.5009	0.1299	0.60504	0.1294	0.66531	0.5178	3.68742	0.2587	0.99516	0.2587	0.52552	0.13	0.39002	0.2589	0.86174	0.5173	2.68405					1.294	8.39919	1.2936	10.0322							1.2938	8.68996
0.5201	3.50457	0.13	0.60586	0.1295	0.66531	0.5181	3.6917	0.2589	0.99598	0.2589	0.52634	0.1301	0.39022	0.2591	0.86256	0.5177	2.68752					1.295	8.40061	1.2943	10.0405							1.2945	8.68711
0.5204	3.50803	0.1301	0.60606	0.1295	0.66612	0.5184	3.69577	0.2591	0.99679	0.259	0.52695	0.1302	0.39022	0.2592	0.86296	0.518	2.69119					1.2958	8.40245	1.2951	10.0477							1.2954	8.68446
0.5207	3.5119	0.1301	0.60708	0.1296	0.66633	0.5188	3.69985	0.2592	0.99761	0.2592	0.52736	0.1303	0.39022	0.2594	0.86378	0.5183	2.69445					1.2966	8.40387	1.2961	10.056							1.2963	8.68222
0.5211	3.51516	0.1302	0.60708	0.1297	0.66653	0.5191	3.70392	0.2594	0.99842	0.2594	0.52837	0.1304	0.39083	0.2596	0.86439	0.5187	2.69832					1.2973	8.40469	1.2969	10.0646							1.2971	8.68039
0.5214	3.51903	0.1303	0.6081	0.1298	0.66735	0.5194	3.7082	0.2595	0.99924	0.2595	0.52878	0.1305	0.39124	0.2597	0.865	0.519	2.70158					1.2982	8.40571	1.2976	10.0723							1.2979	8.67774
0.5218	3.52249	0.1304	0.6081	0.1299	0.66735	0.5198	3.71228	0.2597	1.00005	0.2597	0.52939	0.1306	0.39124	0.2599	0.86582	0.5193	2.70525					1.2991	8.40693	1.2985	10.0797							1.2988	8.67529
0.5221	3.52616	0.1305	0.60912	0.13	0.66816	0.5201	3.71656	0.2599	1.00066	0.2599	0.53021	0.1306	0.39124	0.2601	0.86663	0.5196	2.70871					1.2999	8.40815	1.2995	10.0876							1.2997	8.67305
0.5224	3.52983	0.1306	0.60932	0.13	0.66836	0.5205	3.72084	0.2601	1.00148	0.2601	0.53082	0.1307	0.39185	0.2603	0.86724	0.52	2.71238					1.3007	8.40897	1.3003	10.0962							1.3005	8.67162
0.5227	3.53329	0.1307	0.61014	0.1301	0.66857	0.5208	3.72491	0.2602	1.00229	0.2602	0.53143	0.1308	0.39226	0.2604	0.86786	0.5203	2.71584					1.3016	8.40999	1.301	10.1037							1.3012	8.66918
0.5231	3.53696	0.1307	0.61034	0.1302	0.66938	0.5211	3.72899	0.2604	1.00311	0.2604	0.53245	0.1309	0.39226	0.2606	0.86887	0.5206	2.71931					1.3025	8.41121	1.3018	10.1111							1.3021	8.66694
0.5234	3.54062	0.1308	0.61116	0.1303	0.66959	0.5214	3.73306	0.2605	1.00372	0.2605	0.53306	0.131	0.39226	0.2607	0.86928	0.521	2.72277					1.3032	8.41243	1.3027	10.1188							1.303	8.6649
0.5238	3.54429	0.1309	0.61156	0.1304	0.6704	0.5217	3.73734	0.2607	1.00433	0.2607	0.53367	0.1311	0.39287	0.2609	0.86989	0.5213	2.72603					1.304	8.41263	1.3035	10.127							1.3038	8.66327
0.5241	3.54775	0.131	0.61217	0.1305	0.6704	0.5221	3.74142	0.2609	1.00535	0.2609	0.53449	0.1311	0.39328	0.2611	0.87071	0.5217	2.7299					1.3049	8.41365	1.3043	10.1347							1.3045	8.66123
0.5244	3.55163	0.1311	0.61258	0.1305	0.67142	0.5224	3.7457	0.2611	1.00616	0.2611	0.53551	0.1312	0.39328	0.2612	0.87112	0.522	2.73316					1.3057	8.41488	1.3051	10.1418							1.3054	8.65899
0.5248	3.55488	0.1312	0.61319	0.1306	0.67142	0.5228	3.74997	0.2612	1.00698	0.2612	0.53591	0.1313	0.39328	0.2614	0.87193	0.5223	2.73663					1.3065	8.4161	1.3061	10.1496							1.3064	8.65756
0.5251	3.55876	0.1312	0.6136	0.1307	0.67203	0.5231	3.75425	0.2614	1.00759	0.2614	0.53673	0.1314	0.39389	0.2616	0.87254	0.5227	2.74009					1.3073	8.41671	1.3069	10.1579							1.3072	8.65614
0.5254	3.56201	0.1313	0.61421	0.1308	0.67244	0.5235	3.75833	0.2615	1.00841	0.2615	0.53754	0.1315	0.39429	0.2617	0.87295	0.523	2.74335					1.3083	8.41752	1.3077	10.1655							1.3079	8.6539
0.5258	3.56589	0.1314	0.61441	0.1309	0.67285	0.5238	3.76261	0.2617	1.00942	0.2617	0.53836	0.1316	0.39429	0.2619	0.87397	0.5233	2.74682					1.3091	8.41895	1.3085	10.1726							1.3087	8.65186
0.5261	3.56915	0.1315	0.61523	0.131	0.67346	0.5241	3.76668	0.2619	1.01024	0.2619	0.53877	0.1316	0.39429	0.2621	0.87438	0.5237	2.75028					1.3099	8.41977	1.3094	10.1801							1.3097	8.64962
0.5264	3.57302	0.1316	0.61523	0.1311	0.67366	0.5245	3.77117	0.2621	1.01105	0.262	0.53958	0.1317	0.3945	0.2622	0.87499	0.524	2.75354					1.3106	8.41977	1.3102	10.1877							1.3104	8.6484
0.5267	3.57628	0.1317	0.61625	0.1311	0.67448	0.5248	3.77545	0.2622	1.01187	0.2622	0.5404	0.1318	0.39531	0.2624	0.87601	0.5244	2.757					1.3115	8.42078	1.311	10.1954							1.3112	8.64615
0.5271	3.57974	0.1318	0.61625	0.1312	0.67448	0.5251	3.77972	0.2624	1.01268	0.2624	0.5408	0.1319	0.39531	0.2626	0.87641	0.5247	2.76047					1.3125	8.4214	1.3118	10.2026							1.3121	8.64412
0.5274	3.5832	0.1318	0.61727	0.1313	0.6755	0.5254	3.784	0.2626	1.0135	0.2625	0.54162	0.132	0.39531	0.2628	0.87702	0.525	2.76373					1.3132	8.42241	1.3128	10.2101							1.313	8.64228
0.5277	3.58646	0.1319	0.61727	0.1314	0.6755	0.5258	3.78808	0.2627	1.01452	0.2627	0.54244	0.1321	0.39552	0.2629	0.87804	0.5254	2.76719					1.314	8.42282	1.3136	10.2178							1.3138	8.64065
0.5281	3.58992	0.132	0.61829	0.1315	0.67631	0.5261	3.79236	0.2629	1.01533	0.2629	0.54305	0.1322	0.39633	0.2631	0.87866	0.5257	2.77086					1.3149	8.42323	1.3143	10.2252							1.3145	8.63821
0.5284	3.59339	0.1321	0.61849	0.1316	0.67652	0.5264	3.79664	0.263	1.01594	0.263	0.54366	0.1322	0.39633	0.2632	0.87906	0.526	2.77433					1.3158	8.42425	1.3151	10.2317							1.3154	8.63556
0.5287	3.59665	0.1322	0.6193	0.1316	0.67733	0.5268	3.80071	0.2632	1.01676	0.2632	0.54447	0.1323	0.39633	0.2634	0.88008	0.5263	2.77779					1.3166	8.42486	1.3161	10.2386							1.3163	8.63352
0.5291	3.60011	0.1322	0.61951	0.1317	0.67753	0.5271	3.80479	0.2634	1.01757	0.2634	0.54508	0.1324	0.39674	0.2636	0.88069	0.5266	2.78105					1.3173	8.42486	1.3169	10.2457							1.3171	8.63169
0.5294	3.60357	0.1323	0.62032	0.1318	0.67794	0.5274	3.80907	0.2636	1.01859	0.2636	0.5457	0.1325	0.39735	0.2638	0.8813	0.527	2.78451					1.3182	8.42568	1.3177	10.2533							1.3179	8.62944
0.5297	3.60683	0.1324	0.62073	0.1319	0.67855	0.5278	3.81335	0.2637	1.01941	0.2637	0.54671	0.1326	0.39735	0.2639	0.88212	0.5273	2.78798					1.3191	8.42629	1.3185	10.26							1.3187	8.627
0.53	3.6103	0.1325	0.62134	0.132	0.67855	0.5281	3.81763	0.2639	1.02022	0.2639	0.54733	0.1327	0.39735	0.2641	0.88273	0.5277	2.79144					1.3199	8.4271	1.3194	10.2671							1.3197	8.62496
0.5304	3.61396	0.1326	0.62175	0.132	0.67916	0.5284	3.8217	0.2641	1.02083	0.264	0.54794	0.1327	0.39776	0.2642	0.88314	0.528	2.79511					1.3206	8.42792	1.3202	10.2743							1.3205	8.62313
0.5308	3.61743	0.1327	0.62236	0.1321	0.67957	0.5287	3.82598	0.2642	1.02165	0.2642	0.54875	0.1328	0.39837	0.2644	0.88395	0.5283	2.79837					1.3216	8.42792	1.321	10.2816							1.3212	8.62068
0.5311	3.62089	0.1328	0.62256	0.1322	0.67957	0.5291	3.83006	0.2644	1.02267	0.2644	0.54977	0.1329	0.39837	0.2646	0.88436	0.5287	2.80183					1.3225	8.42853	1.3217	10.2879							1.322	8.61824
0.5315	3.62456	0.1328	0.62338	0.1323	0.68018	0.5294	3.83393	0.2646	1.02348	0.2645	0.55038	0.133	0.39837	0.2647	0.88518	0.529	2.8053					1.3232	8.42955	1.3227	10.2949							1.323	8.616
0.5318	3.62822	0.1329	0.62338	0.1324	0.68059	0.5298	3.838	0.2647	1.0243	0.2647	0.55099	0.1331	0.39878	0.2649	0.88558	0.5293	2.80856					1.324	8.42995	1.3236	10.3024							1.3238	8.61416
0.5321	3.63169	0.133	0.6244	0.1325	0.68059	0.5301	3.84208	0.2649	1.02511	0.2649	0.55181	0.1332	0.39939	0.2651	0.88619	0.5296	2.81202					1.3249	8.42995	1.3243	10.3093							1.3246	8.61212
0.5324	3.63535	0.1331	0.6244	0.1325	0.68161	0.5305	3.84636	0.2651	1.02593	0.265	0.55242	0.1332	0.39939	0.2652	0.8866	0.53	2.81508					1.3257	8.43057	1.3251	10.3161							1.3254	8.60948
0.5328	3.63902	0.1332	0.62521	0.1326	0.68161	0.5308	3.85043	0.2652	1.02694	0.2652	0.55303	0.1333	0.39939	0.2654	0.88721	0.5303	2.81854					1.3266	8.43138	1.3261	10.3228							1.3264	8.60703
0.5331	3.64248	0.1333	0.62542	0.1327	0.68242	0.5311	3.85451	0.2654	1.02776	0.2654	0.55385	0.1334	0.3998	0.2656	0.88803	0.5307	2.8218					1.3273	8.43199	1.327	10.3303							1.3271	8.60499
0.5334	3.64635	0.1333	0.62603	0.1328	0.68263	0.5314	3.85858	0.2656	1.02878	0.2655	0.55466	0.1335	0.40041	0.2657	0.88844	0.531	2.82486					1.3282	8.43199	1.3277	10.3377							1.3279	8.60234
0.5337	3.64982	0.1334	0.62643	0.1329	0.68344	0.5318	3.86266	0.2657	1.02959	0.2657	0.55527	0.1336	0.40041	0.2659	0.88925	0.5314	2.82832					1.3292	8.43321	1.3284	10.344							1.3287	8.59929
0.5341	3.65369	0.1335	0.62684	0.133	0.68365	0.5321	3.86694	0.2659	1.03041	0.2659	0.55588	0.1337	0.40041	0.2661	0.88986	0.5317	2.83179					1.3299	8.43423	1.3294	10.3509							1.3297	8.59684
0.5344	3.65736	0.1336	0.62745	0.1331	0.68426	0.5324	3.87142	0.2661	1.03122	0.2661	0.5569	0.1337	0.40041	0.2663	0.89047	0.532	2.83505					1.3306	8.43505	1.3302	10.3582							1.3305	8.59419
0.5348	3.66082	0.1337	0.62806	0.1331	0.68467	0.5328	3.8757	0.2662	1.03224	0.2662	0.55751	0.1338	0.40143	0.2664	0.89129	0.5323	2.83831					1.3315	8.43505	1.3309	10.3654							1.3312	8.59134
0.5351	3.66469	0.1338	0.62847	0.1332	0.68528	0.5331	3.87978	0.2664	1.03306	0.2664	0.55813	0.1339	0.40143	0.2666	0.8921	0.5327	2.84177					1.3324	8.43586	1.3318	10.3715							1.3321	8.58788
0.5354	3.66856	0.1338	0.62908	0.1333	0.68569	0.5335	3.88426	0.2665	1.03387	0.2666	0.55894	0.134	0.40143	0.2667	0.89272	0.533	2.84524					1.3332	8.43709	1.3328	10.3784							1.333	8.58502
0.5357	3.67223	0.1339	0.62949	0.1334	0.68609	0.5338	3.88854	0.2667	1.03489	0.2667	0.55976	0.1341	0.40143	0.2669	0.89333	0.5333	2.8487					1.334	8.43709	1.3336	10.3857							1.3338	8.58217
0.5361	3.6761	0.134	0.6303	0.1335	0.6867	0.5341	3.89282	0.2669	1.03591	0.2669	0.56037	0.1342	0.40204	0.2671	0.89414	0.5337	2.85216					1.3349	8.4377	1.3344	10.3927							1.3346	8.57911
0.5364	3.67976	0.1341	0.63051	0.1336	0.68711	0.5344	3.8971	0.2671	1.03672	0.2671	0.56098	0.1342	0.40245	0.2673	0.89496	0.534	2.85543					1.3359	8.43872	1.3351	10.3988							1.3354	8.57524
0.5367	3.68343	0.1342	0.63132	0.1337	0.68772	0.5348	3.90117	0.2672	1.03754	0.2672	0.562	0.1343	0.40245	0.2674	0.89557	0.5344	2.85889					1.3366	8.43974	1.3361	10.4055							1.3363	8.57198
0.5371	3.6873	0.1343	0.63153	0.1337	0.68793	0.5351	3.90545	0.2674	1.03835	0.2674	0.56261	0.1344	0.40245	0.2676	0.89638	0.5347	2.86235					1.3373	8.44014	1.3369	10.4124							1.3371	8.56893
0.5374	3.69138	0.1343	0.63255	0.1338	0.68874	0.5354	3.90993	0.2676	1.03937	0.2675	0.56322	0.1345	0.40245	0.2677	0.8972	0.535	2.86541					1.3382	8.44014	1.3377	10.4194							1.3379	8.56526
0.5378	3.69525	0.1344	0.63255	0.1339	0.68874	0.5358	3.91421	0.2677	1.04019	0.2677	0.56403	0.1346	0.40306	0.2679	0.89761	0.5353	2.86867					1.3391	8.44035	1.3384	10.4255							1.3387	8.56159
0.5381	3.69891	0.1345	0.63356	0.134	0.68976	0.5361	3.91849	0.2679	1.0412	0.2679	0.56485	0.1347	0.40346	0.2681	0.89842	0.5357	2.87213					1.3399	8.44137	1.3394	10.432							1.3397	8.55813
0.5384	3.70258	0.1346	0.63377	0.134	0.68976	0.5364	3.92257	0.268	1.04202	0.268	0.56546	0.1347	0.40346	0.2683	0.89944	0.536	2.87519					1.3407	8.44218	1.3403	10.4393							1.3405	8.55548
0.5387	3.70645	0.1347	0.63458	0.1341	0.69037	0.5368	3.92685	0.2682	1.04304	0.2682	0.56607	0.1348	0.40346	0.2684	0.90005	0.5363	2.87845					1.3415	8.44218	1.341	10.446							1.3412	8.55181
0.5391	3.71032	0.1348	0.63479	0.1342	0.69078	0.5371	3.93113	0.2684	1.04385	0.2684	0.56709	0.1349	0.40346	0.2686	0.90066	0.5367	2.88171					1.3425	8.44279	1.3417	10.4522							1.342	8.54794
0.5394	3.71399	0.1348	0.6356	0.1343	0.69098	0.5374	3.93561	0.2686	1.04487	0.2685	0.56791	0.135	0.40367	0.2687	0.90148	0.537	2.88477					1.3433	8.44361	1.3427	10.4583							1.343	8.54407
0.5397	3.71806	0.1349	0.63601	0.1344	0.6918	0.5378	3.93989	0.2687	1.04569	0.2687	0.56852	0.1351	0.40448	0.2689	0.90209	0.5373	2.88782					1.344	8.44422	1.3436	10.465							1.3438	8.5408
0.5401	3.72193	0.135	0.63662	0.1345	0.6918	0.5381	3.94396	0.2689	1.0465	0.2689	0.56933	0.1352	0.40448	0.2691	0.9025	0.5377	2.89068					1.3448	8.44361	1.3443	10.4715							1.3445	8.53714
0.5404	3.7258	0.1351	0.63703	0.1346	0.69241	0.5384	3.94845	0.2691	1.04732	0.269	0.57015	0.1353	0.40448	0.2692	0.90352	0.538	2.89272					1.3458	8.44422	1.3451	10.4778							1.3454	8.53306
0.5408	3.72968	0.1352	0.63764	0.1346	0.69282	0.5387	3.95293	0.2692	1.04813	0.2692	0.57096	0.1353	0.40448	0.2694	0.90413	0.5383	2.89414					1.3466	8.44503	1.3461	10.4842							1.3464	8.52939
0.5411	3.73334	0.1353	0.63805	0.1347	0.69322	0.5391	3.95721	0.2694	1.04895	0.2694	0.57157	0.1354	0.40448	0.2696	0.90474	0.5387	2.89496					1.3473	8.44524	1.3469	10.4911							1.3472	8.52634
0.5414	3.73721	0.1353	0.63866	0.1348	0.69384	0.5395	3.96149	0.2695	1.04956	0.2695	0.57239	0.1355	0.40509	0.2697	0.90555	0.539	2.89557					1.3482	8.44442	1.3476	10.4978							1.3479	8.52247
0.5418	3.74108	0.1354	0.63927	0.1349	0.69384	0.5398	3.96597	0.2697	1.05017	0.2697	0.5732	0.1356	0.4055	0.2699	0.90616	0.5393	2.89557					1.3491	8.44483	1.3484	10.5033							1.3487	8.51798
0.5421	3.74455	0.1355	0.63968	0.135	0.69485	0.5401	3.97045	0.2699	1.05119	0.2699	0.57402	0.1357	0.4055	0.2701	0.90657	0.5397	2.89557					1.3499	8.44524	1.3493	10.5092							1.3496	8.51391
0.5424	3.74842	0.1356	0.64049	0.135	0.69485	0.5405	3.97453	0.2701	1.052	0.27	0.57483	0.1357	0.4055	0.2702	0.90759	0.54	2.89598					1.3507	8.44524	1.3502	10.516							1.3505	8.51044
0.5428	3.75229	0.1357	0.64069	0.1351	0.69567	0.5408	3.97901	0.2702	1.05282	0.2702	0.57545	0.1358	0.4055	0.2704	0.908	0.5403	2.89659					1.3515	8.44463	1.351	10.5225							1.3512	8.50698
0.5431	3.75616	0.1358	0.64151	0.1352	0.69587	0.5411	3.9837	0.2704	1.05343	0.2704	0.57626	0.1359	0.40611	0.2706	0.90861	0.5407	2.8974					1.3525	8.44463	1.3518	10.5286							1.3521	8.5027
0.5434	3.75962	0.1359	0.64171	0.1353	0.69648	0.5415	3.98777	0.2705	1.05424	0.2705	0.57728	0.136	0.40652	0.2707	0.90942	0.541	2.89822					1.3532	8.44524	1.3528	10.5349							1.353	8.49883
0.5437	3.76349	0.1359	0.64232	0.1354	0.69689	0.5418	3.99226	0.2707	1.05526	0.2707	0.57789	0.1361	0.40652	0.2709	0.90983	0.5413	2.90046					1.354	8.44524	1.3536	10.5416							1.3538	8.49557
0.5441	3.76736	0.136	0.64273	0.1355	0.6971	0.5421	3.99674	0.2709	1.05608	0.2709	0.5785	0.1362	0.40652	0.2711	0.91065	0.5417	2.9029					1.3549	8.44422	1.3544	10.5481							1.3546	8.4917
0.5444	3.77103	0.1361	0.64334	0.1355	0.69791	0.5424	4.00102	0.2711	1.05689	0.2711	0.57932	0.1363	0.40713	0.2712	0.91126	0.542	2.90637					1.3558	8.44483	1.3551	10.5542							1.3554	8.48701
0.5448	3.7749	0.1362	0.64375	0.1356	0.69791	0.5428	4.00509	0.2712	1.05791	0.2712	0.58013	0.1363	0.40754	0.2714	0.91187	0.5424	2.91065					1.3566	8.44524	1.356	10.5602							1.3563	8.48293
0.5451	3.77897	0.1363	0.64416	0.1357	0.69873	0.5431	4.00917	0.2714	1.05872	0.2714	0.58074	0.1364	0.40754	0.2716	0.91268	0.5427	2.91493					1.3573	8.44524	1.3569	10.5673							1.3572	8.47947
0.5454	3.78285	0.1364	0.64477	0.1358	0.69893	0.5434	4.01345	0.2715	1.05954	0.2715	0.58136	0.1365	0.40754	0.2718	0.9135	0.543	2.91921					1.3582	8.44524	1.3577	10.5742							1.3579	8.4756
0.5458	3.78692	0.1364	0.64518	0.1359	0.69954	0.5438	4.01752	0.2717	1.06035	0.2717	0.58237	0.1366	0.40815	0.2719	0.91411	0.5433	2.92348					1.3591	8.44524	1.3584	10.5805							1.3587	8.47132
0.5461	3.79079	0.1365	0.64579	0.136	0.69995	0.5441	4.0218	0.2719	1.06137	0.2719	0.58299	0.1367	0.40856	0.2721	0.91472	0.5437	2.92756					1.3599	8.44524	1.3594	10.5864							1.3597	8.46724
0.5464	3.79446	0.1366	0.6464	0.136	0.70036	0.5445	4.02608	0.2721	1.06219	0.272	0.58339	0.1368	0.40856	0.2722	0.91574	0.544	2.93164					1.3607	8.44524	1.3603	10.5934							1.3605	8.46398
0.5467	3.79833	0.1367	0.64681	0.1361	0.70097	0.5448	4.03016	0.2722	1.06321	0.2722	0.58441	0.1368	0.40856	0.2724	0.91635	0.5444	2.93591					1.3615	8.44524	1.361	10.5999							1.3612	8.46011
0.5471	3.8022	0.1368	0.64762	0.1362	0.70117	0.5451	4.03464	0.2724	1.06402	0.2724	0.58502	0.1369	0.40917	0.2726	0.91696	0.5447	2.94019					1.3625	8.44524	1.3618	10.6056							1.362	8.45583
0.5474	3.80607	0.1369	0.64782	0.1363	0.70199	0.5454	4.03872	0.2726	1.06504	0.2725	0.58563	0.137	0.40958	0.2727	0.91778	0.545	2.94427					1.3633	8.44626	1.3627	10.6117							1.363	8.45196
0.5478	3.80974	0.1369	0.64864	0.1364	0.70199	0.5457	4.043	0.2727	1.06585	0.2727	0.58645	0.1371	0.40958	0.2729	0.91859	0.5453	2.94834					1.364	8.44626	1.3636	10.618							1.3638	8.4487
0.5481	3.81361	0.137	0.64884	0.1365	0.7028	0.5461	4.04727	0.2729	1.06667	0.2729	0.58726	0.1372	0.40958	0.2731	0.919	0.5457	2.95222					1.3648	8.44626	1.3643	10.625							1.3646	8.44503
0.5485	3.81768	0.1371	0.64986	0.1366	0.70301	0.5465	4.05155	0.273	1.06748	0.273	0.58808	0.1373	0.41039	0.2733	0.91982	0.546	2.95609					1.3657	8.44626	1.3651	10.6307							1.3654	8.44116
0.5488	3.82155	0.1372	0.65007	0.1366	0.70321	0.5468	4.05604	0.2732	1.0685	0.2732	0.58869	0.1374	0.4106	0.2734	0.92063	0.5463	2.96016					1.3666	8.44626	1.366	10.6364							1.3664	8.43749
0.5491	3.82522	0.1373	0.65088	0.1367	0.70402	0.5472	4.06011	0.2734	1.06932	0.2734	0.58951	0.1374	0.4106	0.2736	0.92104	0.5466	2.96403					1.3673	8.44626	1.3669	10.6429							1.3672	8.43403
0.5494	3.82889	0.1374	0.65129	0.1368	0.70402	0.5474	4.06459	0.2736	1.07013	0.2735	0.59032	0.1375	0.4106	0.2738	0.92185	0.547	2.9677					1.3682	8.44626	1.3677	10.6496							1.368	8.43057
0.5497	3.83276	0.1374	0.6519	0.1369	0.70484	0.5478	4.06867	0.2737	1.07115	0.2737	0.59093	0.1376	0.41161	0.2739	0.92267	0.5473	2.97157					1.3692	8.44626	1.3684	10.6551							1.3687	8.42629
0.55	3.83663	0.1375	0.65251	0.137	0.70504	0.5481	4.07295	0.2739	1.07197	0.2739	0.59154	0.1377	0.41161	0.2741	0.92328	0.5477	2.97545					1.37	8.44626	1.3693	10.6612							1.3696	8.42241
0.5504	3.84029	0.1376	0.65292	0.1371	0.70545	0.5484	4.07702	0.274	1.07278	0.274	0.59256	0.1378	0.41161	0.2742	0.92389	0.548	2.97932					1.3707	8.44626	1.3702	10.6676							1.3705	8.41895
0.5507	3.84396	0.1377	0.65373	0.1371	0.70606	0.5487	4.0811	0.2742	1.0736	0.2742	0.59317	0.1379	0.41182	0.2744	0.92491	0.5483	2.98278					1.3715	8.44564	1.371	10.6739							1.3713	8.41528
0.5511	3.84783	0.1378	0.65394	0.1372	0.70627	0.5491	4.08497	0.2744	1.07461	0.2744	0.59399	0.1379	0.41263	0.2746	0.92532	0.5487	2.98665					1.3724	8.44524	1.3718	10.6796							1.372	8.411
0.5515	3.8515	0.1379	0.65495	0.1373	0.70708	0.5494	4.08905	0.2746	1.07543	0.2746	0.5946	0.138	0.41263	0.2748	0.92593	0.549	2.99052					1.3733	8.44605	1.3727	10.6855							1.373	8.40693
0.5518	3.85537	0.1379	0.65516	0.1374	0.70708	0.5498	4.09312	0.2747	1.07645	0.2747	0.59542	0.1381	0.41263	0.2749	0.92695	0.5493	2.99419					1.374	8.44626	1.3737	10.6918							1.3739	8.40346
0.5521	3.85904	0.138	0.65597	0.1375	0.7081	0.5501	4.09699	0.2749	1.07747	0.2749	0.59623	0.1382	0.41263	0.2751	0.92736	0.5497	2.99786					1.3748	8.44524	1.3744	10.6983							1.3746	8.39959
0.5524	3.8625	0.1381	0.65618	0.1375	0.7081	0.5505	4.10107	0.2751	1.07828	0.2751	0.59705	0.1383	0.41325	0.2753	0.92797	0.55	3.00173					1.3758	8.44564	1.3751	10.704							1.3754	8.39531
0.5527	3.86637	0.1382	0.65699	0.1376	0.70871	0.5508	4.10515	0.2752	1.0791	0.2752	0.59766	0.1383	0.41365	0.2754	0.92878	0.5504	3.0054					1.3766	8.44626	1.376	10.7091							1.3763	8.39103
0.5531	3.86983	0.1383	0.6574	0.1377	0.70912	0.5511	4.10922	0.2754	1.08011	0.2754	0.59868	0.1384	0.41365	0.2756	0.92899	0.5507	3.00927					1.3774	8.44626	1.3769	10.7148							1.3771	8.38716
0.5534	3.8735	0.1384	0.65801	0.1378	0.70953	0.5514	4.1135	0.2756	1.08093	0.2755	0.59949	0.1385	0.41365	0.2757	0.93001	0.551	3.01314					1.3781	8.44524	1.3777	10.7211							1.3779	8.38309
0.5537	3.87737	0.1384	0.65862	0.1379	0.71014	0.5518	4.11758	0.2757	1.08195	0.2757	0.6001	0.1386	0.41386	0.2759	0.93041	0.5514	3.01701					1.3792	8.44524	1.3784	10.7264							1.3787	8.37881
0.5541	3.88083	0.1385	0.65903	0.138	0.71014	0.5521	4.12185	0.2759	1.08276	0.2759	0.60071	0.1387	0.41467	0.2761	0.93102	0.5517	3.02048					1.38	8.44524	1.3794	10.7319							1.3797	8.37412
0.5544	3.8847	0.1386	0.65964	0.138	0.71116	0.5524	4.12634	0.2761	1.08378	0.276	0.60173	0.1388	0.41467	0.2763	0.93143	0.552	3.02435					1.3807	8.44524	1.3803	10.738							1.3805	8.37045
0.5548	3.88817	0.1387	0.66005	0.1381	0.71116	0.5528	4.13041	0.2762	1.0846	0.2762	0.60234	0.1389	0.41467	0.2764	0.93204	0.5523	3.02822					1.3815	8.44503	1.381	10.7444							1.3813	8.36658
0.5551	3.89183	0.1388	0.66066	0.1382	0.71218	0.5531	4.1349	0.2764	1.08541	0.2764	0.60316	0.1389	0.41467	0.2766	0.93286	0.5527	3.03189					1.3825	8.44422	1.3817	10.7499							1.382	8.36169
0.5554	3.89571	0.1389	0.66107	0.1383	0.71218	0.5535	4.13917	0.2765	1.08623	0.2766	0.60377	0.139	0.41569	0.2767	0.93306	0.553	3.03556					1.3833	8.44503	1.3826	10.755							1.383	8.357
0.5558	3.89937	0.1389	0.66188	0.1384	0.71299	0.5538	4.14345	0.2767	1.08724	0.2767	0.60479	0.1391	0.41569	0.2769	0.93408	0.5533	3.03943					1.384	8.44442	1.3835	10.7605							1.3838	8.35313
0.5561	3.90324	0.139	0.66208	0.1385	0.71319	0.5541	4.14773	0.2769	1.08806	0.2769	0.6056	0.1392	0.41569	0.2771	0.93449	0.5537	3.04289					1.3848	8.44361	1.3843	10.7668							1.3846	8.34906
0.5564	3.90691	0.1391	0.6627	0.1386	0.71381	0.5544	4.15181	0.2771	1.08887	0.2771	0.60621	0.1393	0.41569	0.2773	0.9351	0.554	3.04677					1.3858	8.4432	1.3851	10.7723							1.3854	8.34457
0.5567	3.91058	0.1392	0.6631	0.1386	0.71421	0.5548	4.15609	0.2772	1.08989	0.2772	0.60703	0.1394	0.41569	0.2774	0.93591	0.5543	3.05023					1.3866	8.4432	1.386	10.7778							1.3863	8.3405
0.5571	3.91445	0.1393	0.66392	0.1387	0.71462	0.5551	4.16037	0.2774	1.09071	0.2774	0.60785	0.1394	0.41651	0.2776	0.93632	0.5547	3.0539					1.3873	8.44299	1.387	10.7839							1.3872	8.33683
0.5574	3.91832	0.1394	0.66412	0.1388	0.71523	0.5554	4.16465	0.2775	1.09152	0.2775	0.60886	0.1395	0.41671	0.2777	0.93714	0.555	3.05756					1.3882	8.44218	1.3877	10.7902							1.388	8.33316
0.5578	3.92178	0.1395	0.66514	0.1389	0.71544	0.5557	4.16893	0.2777	1.09234	0.2777	0.60968	0.1396	0.41671	0.2779	0.93795	0.5553	3.06123					1.3892	8.44218	1.3884	10.7957							1.3887	8.32868
0.5581	3.92565	0.1395	0.66534	0.139	0.71625	0.5561	4.1732	0.2779	1.09315	0.2779	0.61049	0.1397	0.41671	0.2781	0.93856	0.5557	3.0651					1.39	8.44218	1.3893	10.8008							1.3896	8.3242
0.5584	3.92952	0.1396	0.66616	0.139	0.71625	0.5564	4.17728	0.2781	1.09417	0.2781	0.61131	0.1398	0.41671	0.2782	0.93917	0.556	3.06857					1.3907	8.44198	1.3903	10.8067							1.3906	8.32053
0.5588	3.93339	0.1397	0.66657	0.1391	0.71727	0.5568	4.18176	0.2782	1.09499	0.2782	0.61192	0.1399	0.41732	0.2784	0.94019	0.5563	3.07224					1.3915	8.44116	1.391	10.813							1.3913	8.31666
0.5591	3.93706	0.1398	0.66718	0.1392	0.71727	0.5571	4.18625	0.2784	1.096	0.2784	0.61294	0.1399	0.41773	0.2786	0.9406	0.5566	3.07611					1.3924	8.44035	1.3917	10.8192							1.392	8.31258
0.5594	3.94093	0.1399	0.66799	0.1393	0.71808	0.5575	4.19052	0.2786	1.09682	0.2785	0.61375	0.14	0.41773	0.2788	0.94121	0.557	3.07957					1.3932	8.44014	1.3926	10.8242							1.393	8.3079
0.5598	3.9448	0.14	0.6682	0.1394	0.71829	0.5578	4.1948	0.2787	1.09763	0.2787	0.61457	0.1401	0.41773	0.2789	0.94223	0.5574	3.08344					1.394	8.44014	1.3937	10.8306							1.3939	8.30423
0.5601	3.94847	0.14	0.66921	0.1395	0.7189	0.5581	4.19929	0.2789	1.09845	0.2789	0.61518	0.1402	0.41773	0.2791	0.94264	0.5577	3.08711					1.3948	8.44014	1.3944	10.8369							1.3946	8.30015
0.5604	3.95214	0.1401	0.66942	0.1396	0.71931	0.5585	4.20377	0.2791	1.09947	0.279	0.616	0.1403	0.41773	0.2792	0.94325	0.558	3.09058					1.3959	8.43974	1.3951	10.8426							1.3953	8.29547
0.5608	3.95601	0.1402	0.67023	0.1396	0.71951	0.5588	4.20785	0.2792	1.10028	0.2792	0.61701	0.1404	0.41875	0.2794	0.94407	0.5583	3.09424					1.3967	8.44014	1.396	10.8477							1.3963	8.29078
0.5611	3.95967	0.1403	0.67064	0.1397	0.72033	0.5591	4.21233	0.2794	1.1011	0.2794	0.61763	0.1404	0.41875	0.2796	0.94447	0.5587	3.09771					1.3974	8.44014	1.397	10.854							1.3972	8.28691
0.5614	3.96334	0.1404	0.67125	0.1398	0.72053	0.5595	4.21661	0.2795	1.10212	0.2795	0.61844	0.1405	0.41875	0.2798	0.94529	0.559	3.10138					1.3982	8.43994	1.3977	10.8603							1.3979	8.28304
0.5618	3.96701	0.1404	0.67166	0.1399	0.72134	0.5598	4.22089	0.2797	1.10313	0.2797	0.61905	0.1406	0.41875	0.2799	0.9461	0.5593	3.10484					1.3991	8.43912	1.3984	10.866							1.3987	8.27815
0.5621	3.97067	0.1405	0.67227	0.14	0.72134	0.5601	4.22517	0.2799	1.10395	0.2799	0.62007	0.1407	0.41875	0.2801	0.94631	0.5596	3.10851					1.3999	8.44014	1.3993	10.8713							1.3997	8.27346
0.5624	3.97434	0.1406	0.67288	0.14	0.72216	0.5605	4.22924	0.2801	1.10476	0.2801	0.62089	0.1408	0.41875	0.2802	0.94733	0.56	3.11197					1.4007	8.44014	1.4003	10.8774							1.4005	8.26938
0.5628	3.97821	0.1407	0.67329	0.1401	0.72236	0.5608	4.23352	0.2802	1.10578	0.2802	0.6217	0.1409	0.41895	0.2804	0.94794	0.5603	3.11564					1.4015	8.43994	1.4011	10.884							1.4013	8.2651
0.5631	3.98167	0.1408	0.67431	0.1402	0.72257	0.5611	4.2376	0.2804	1.1066	0.2804	0.62252	0.141	0.41977	0.2806	0.94834	0.5607	3.1191					1.4025	8.43953	1.4018	10.8895							1.402	8.26083
0.5634	3.98555	0.1409	0.67451	0.1403	0.72338	0.5615	4.24187	0.2806	1.10741	0.2806	0.62313	0.141	0.41977	0.2808	0.94936	0.561	3.12257					1.4033	8.44014	1.4026	10.8946							1.4029	8.25573
0.5637	3.98901	0.141	0.67533	0.1404	0.72338	0.5618	4.24595	0.2807	1.10843	0.2807	0.62415	0.1411	0.41977	0.2809	0.94997	0.5614	3.12644					1.404	8.44014	1.4035	10.9003							1.4038	8.25125
0.5641	3.99268	0.141	0.67573	0.1405	0.72399	0.5621	4.25023	0.2809	1.10925	0.2809	0.62496	0.1412	0.41977	0.2811	0.95038	0.5617	3.13011					1.4048	8.43933	1.4044	10.9064							1.4046	8.24656
0.5644	3.99655	0.1411	0.67634	0.1406	0.7244	0.5624	4.25451	0.2811	1.11026	0.281	0.62578	0.1413	0.41977	0.2812	0.9514	0.562	3.13357					1.4058	8.43912	1.4051	10.9119							1.4054	8.24147
0.5648	4.00001	0.1412	0.67696	0.1406	0.7244	0.5628	4.25879	0.2813	1.11128	0.2812	0.62639	0.1414	0.41977	0.2814	0.95181	0.5624	3.13744					1.4066	8.43912	1.406	10.917							1.4063	8.23698
0.5652	4.00388	0.1413	0.67736	0.1407	0.72542	0.5631	4.26286	0.2814	1.1121	0.2814	0.6272	0.1414	0.41977	0.2816	0.95242	0.5627	3.14111					1.4074	8.43912	1.407	10.9227							1.4073	8.23291
0.5654	4.00775	0.1414	0.67818	0.1408	0.72542	0.5635	4.26694	0.2816	1.11312	0.2815	0.62802	0.1415	0.41977	0.2817	0.95323	0.563	3.14478					1.4082	8.43912	1.4078	10.9292							1.408	8.22822
0.5658	4.01121	0.1415	0.67859	0.1409	0.72624	0.5638	4.27122	0.2817	1.11393	0.2817	0.62863	0.1416	0.41977	0.2819	0.95364	0.5633	3.14845					1.4091	8.43912	1.4084	10.9343							1.4087	8.22313
0.5661	4.01508	0.1415	0.6794	0.141	0.72644	0.5641	4.2755	0.2819	1.11475	0.2819	0.62944	0.1417	0.41977	0.2821	0.95446	0.5636	3.15211					1.4099	8.43912	1.4092	10.9394							1.4096	8.21803
0.5664	4.01855	0.1416	0.67981	0.1411	0.72685	0.5644	4.27978	0.2821	1.11577	0.282	0.63026	0.1418	0.41915	0.2822	0.95487	0.564	3.15578					1.4107	8.43912	1.4102	10.9449							1.4105	8.21375
0.5667	4.02242	0.1417	0.68042	0.1411	0.72746	0.5648	4.28385	0.2822	1.11638	0.2822	0.63107	0.1419	0.41875	0.2824	0.95548	0.5643	3.15945					1.4114	8.43872	1.411	10.951							1.4113	8.20886
0.5671	4.02629	0.1418	0.68103	0.1412	0.72746	0.5651	4.28813	0.2824	1.1174	0.2824	0.63189	0.1419	0.41875	0.2826	0.95609	0.5647	3.16312					1.4124	8.4381	1.4118	10.9567							1.412	8.20377
0.5674	4.02975	0.1419	0.68144	0.1413	0.72848	0.5654	4.29241	0.2826	1.11841	0.2825	0.6325	0.142	0.41875	0.2827	0.9565	0.565	3.16679					1.4133	8.43872	1.4127	10.9618							1.4129	8.19868
0.5677	4.03362	0.142	0.68225	0.1414	0.72848	0.5657	4.29648	0.2827	1.11923	0.2827	0.63332	0.1421	0.41875	0.2829	0.95731	0.5653	3.17025					1.4141	8.43912	1.4137	10.9671							1.4139	8.19399
0.5681	4.03749	0.142	0.68246	0.1415	0.72888	0.5661	4.30076	0.2829	1.11984	0.2829	0.63434	0.1422	0.41793	0.2831	0.95751	0.5657	3.17412					1.4148	8.43892	1.4144	10.973							1.4146	8.18951
0.5684	4.04116	0.1421	0.68327	0.1416	0.7295	0.5665	4.30504	0.283	1.12065	0.283	0.63535	0.1423	0.41773	0.2833	0.95853	0.566	3.17738					1.4158	8.4381	1.4151	10.9781							1.4154	8.1836
0.5687	4.04503	0.1422	0.68347	0.1416	0.7295	0.5668	4.30953	0.2832	1.12147	0.2832	0.63617	0.1424	0.41875	0.2834	0.95853	0.5663	3.18125					1.4167	8.43912	1.416	10.9832							1.4163	8.17748
0.5691	4.0489	0.1423	0.68449	0.1417	0.73051	0.5672	4.31381	0.2834	1.12249	0.2834	0.63698	0.1425	0.41875	0.2836	0.95955	0.5666	3.18472					1.4174	8.43912	1.4169	10.9883							1.4172	8.17219
0.5694	4.05277	0.1424	0.68449	0.1418	0.73051	0.5675	4.31808	0.2836	1.1233	0.2836	0.6376	0.1425	0.41875	0.2837	0.95996	0.567	3.18839					1.4181	8.4381	1.4177	10.9942							1.418	8.16709
0.5697	4.05664	0.1425	0.68551	0.1419	0.73113	0.5678	4.32257	0.2837	1.12432	0.2837	0.63841	0.1426	0.41875	0.2839	0.96057	0.5674	3.19226					1.4191	8.4379	1.4184	10.9995							1.4187	8.16159
0.5701	4.06031	0.1426	0.68572	0.142	0.73153	0.5681	4.32685	0.2839	1.12514	0.2839	0.63943	0.1427	0.41875	0.2841	0.96139	0.5677	3.19572					1.42	8.4381	1.4193	11.0046							1.4196	8.15548
0.5704	4.06438	0.1426	0.68653	0.1421	0.73194	0.5684	4.33092	0.284	1.12595	0.284	0.64024	0.1428	0.41875	0.2843	0.96159	0.568	3.19959					1.4207	8.4379	1.4203	11.0101							1.4205	8.14977
0.5708	4.06826	0.1427	0.68694	0.1421	0.73255	0.5688	4.3352	0.2842	1.12677	0.2842	0.64106	0.1429	0.41875	0.2844	0.96261	0.5684	3.20306					1.4215	8.43688	1.4211	11.0158							1.4213	8.14427
0.5711	4.07233	0.1428	0.68755	0.1422	0.73296	0.5691	4.33928	0.2844	1.12758	0.2844	0.64187	0.143	0.41977	0.2846	0.96302	0.5687	3.20672					1.4224	8.43607	1.4218	11.0209							1.422	8.13795
0.5714	4.0762	0.1429	0.68816	0.1423	0.73357	0.5695	4.34356	0.2846	1.1286	0.2845	0.64249	0.1431	0.41977	0.2848	0.96363	0.569	3.2106					1.4233	8.43607	1.4226	11.026							1.4229	8.13102
0.5718	4.08027	0.143	0.68857	0.1424	0.73377	0.5698	4.34783	0.2847	1.12941	0.2847	0.6435	0.1431	0.41977	0.2849	0.96444	0.5693	3.21406					1.4241	8.43607	1.4236	11.0311							1.4239	8.12511
0.5721	4.08435	0.1431	0.68918	0.1425	0.73459	0.5701	4.35211	0.2849	1.13023	0.2849	0.64432	0.1432	0.41977	0.2851	0.96505	0.5697	3.21793					1.4248	8.43505	1.4244	11.0368							1.4247	8.119
0.5724	4.08842	0.1431	0.68959	0.1426	0.73459	0.5705	4.35639	0.285	1.13104	0.285	0.64493	0.1433	0.41997	0.2853	0.96566	0.57	3.2214					1.4257	8.43403	1.4251	11.0423							1.4254	8.11248
0.5728	4.09229	0.1432	0.6902	0.1426	0.73561	0.5708	4.36067	0.2852	1.13166	0.2852	0.64575	0.1434	0.42078	0.2854	0.96648	0.5703	3.22506					1.4266	8.43403	1.4259	11.0468							1.4263	8.10555
0.5731	4.09616	0.1433	0.69061	0.1427	0.73561	0.5711	4.36475	0.2854	1.13267	0.2854	0.64656	0.1435	0.42078	0.2856	0.96689	0.5707	3.22873					1.4274	8.43403	1.4269	11.0521							1.4273	8.09903
0.5734	4.10004	0.1434	0.69122	0.1428	0.73663	0.5714	4.36923	0.2856	1.13349	0.2855	0.64738	0.1435	0.42078	0.2857	0.9677	0.571	3.2324					1.4281	8.43342	1.4277	11.0582							1.428	8.09272
0.5737	4.10391	0.1435	0.69162	0.1429	0.73663	0.5718	4.37371	0.2857	1.1343	0.2857	0.64819	0.1436	0.42078	0.2859	0.96852	0.5713	3.23607					1.429	8.43301	1.4284	11.0637							1.4287	8.08579
0.5741	4.10778	0.1436	0.69223	0.143	0.73724	0.5721	4.37799	0.2859	1.13532	0.2859	0.6488	0.1437	0.42099	0.2861	0.96893	0.5717	3.23953					1.43	8.43301	1.4293	11.068							1.4296	8.07866
0.5744	4.11144	0.1436	0.69264	0.143	0.73765	0.5724	4.38227	0.2861	1.13614	0.2861	0.64962	0.1438	0.4218	0.2863	0.96974	0.572	3.2434					1.4308	8.43301	1.4303	11.0735							1.4305	8.07193
0.5748	4.11511	0.1437	0.69325	0.1431	0.73805	0.5728	4.38696	0.2862	1.13695	0.2862	0.65064	0.1439	0.4218	0.2864	0.97035	0.5724	3.24687					1.4315	8.4324	1.4311	11.0796							1.4313	8.06521
0.5751	4.11898	0.1438	0.69366	0.1432	0.73867	0.5731	4.39124	0.2864	1.13797	0.2864	0.65145	0.144	0.4218	0.2866	0.97096	0.5727	3.25053					1.4324	8.43158	1.4318	11.0851							1.432	8.05828
0.5754	4.12244	0.1439	0.69448	0.1433	0.73887	0.5735	4.39552	0.2865	1.13879	0.2865	0.65227	0.1441	0.4218	0.2867	0.97178	0.573	3.2542					1.4333	8.43138	1.4326	11.09							1.4329	8.05074
0.5758	4.12631	0.144	0.69468	0.1434	0.73968	0.5738	4.4	0.2867	1.1398	0.2867	0.65288	0.1441	0.42262	0.2869	0.97239	0.5733	3.25787					1.434	8.43179	1.4337	11.0953							1.4339	8.04381
0.5761	4.13019	0.144	0.6957	0.1435	0.73968	0.5741	4.40448	0.2869	1.14082	0.2869	0.65369	0.1442	0.42282	0.2871	0.9728	0.5736	3.26154					1.4348	8.43097	1.4344	11.1014							1.4347	8.03709
0.5764	4.13406	0.1441	0.6959	0.1435	0.7407	0.5745	4.40876	0.2871	1.14164	0.287	0.65471	0.1443	0.42282	0.2872	0.97382	0.574	3.265					1.4358	8.43097	1.4351	11.1065							1.4354	8.02975
0.5767	4.13772	0.1442	0.69672	0.1436	0.7407	0.5748	4.41345	0.2872	1.14245	0.2872	0.65553	0.1444	0.42282	0.2874	0.97422	0.5743	3.26887					1.4367	8.43097	1.4359	11.1116							1.4363	8.02221
0.5771	4.14159	0.1443	0.69712	0.1437	0.74152	0.5751	4.41773	0.2874	1.14347	0.2874	0.65634	0.1445	0.42323	0.2876	0.97483	0.5747	3.27213					1.4374	8.43097	1.4369	11.1167							1.4371	8.01467
0.5774	4.14546	0.1444	0.69774	0.1438	0.74172	0.5754	4.42241	0.2876	1.14429	0.2875	0.65716	0.1446	0.42384	0.2877	0.97565	0.575	3.27601					1.4381	8.43016	1.4377	11.1224							1.438	8.00734
0.5778	4.14933	0.1445	0.69835	0.1439	0.74233	0.5758	4.4269	0.2877	1.1451	0.2877	0.65797	0.1446	0.42384	0.2879	0.97606	0.5753	3.27947					1.4391	8.42914	1.4384	11.1279							1.4387	7.9998
0.5781	4.15321	0.1446	0.69875	0.144	0.74274	0.5761	4.43097	0.2879	1.14592	0.2879	0.65879	0.1447	0.42384	0.2881	0.97687	0.5757	3.28314					1.44	8.42894	1.4392	11.1319							1.4395	7.99165
0.5784	4.15708	0.1446	0.69957	0.144	0.74294	0.5765	4.43546	0.2881	1.14693	0.2881	0.65981	0.1448	0.42384	0.2883	0.97769	0.576	3.28701					1.4408	8.42894	1.4404	11.137							1.4406	7.98451
0.5788	4.16095	0.1447	0.69977	0.1441	0.74376	0.5768	4.43994	0.2882	1.14775	0.2882	0.66062	0.1449	0.42486	0.2884	0.97809	0.5763	3.29047					1.4415	8.42853	1.4412	11.1432							1.4414	7.97759
0.5791	4.16482	0.1448	0.70079	0.1442	0.74376	0.5771	4.44422	0.2884	1.14877	0.2884	0.66144	0.145	0.42486	0.2886	0.97891	0.5766	3.29435					1.4424	8.42792	1.4418	11.1482							1.4421	7.97025
0.5794	4.16889	0.1449	0.7012	0.1443	0.74478	0.5775	4.44829	0.2886	1.14958	0.2886	0.66246	0.145	0.42486	0.2888	0.97972	0.577	3.29801					1.4433	8.4269	1.4426	11.1525							1.4429	7.9623
0.5798	4.17276	0.145	0.70181	0.1444	0.74478	0.5778	4.45278	0.2887	1.1504	0.2887	0.66327	0.1451	0.42486	0.2889	0.98013	0.5774	3.30168					1.4441	8.42669	1.4435	11.1574							1.4438	7.95497
0.5801	4.17643	0.1451	0.70242	0.1445	0.74539	0.5781	4.45706	0.2889	1.15121	0.2889	0.66409	0.1452	0.42547	0.2891	0.98095	0.5777	3.30515					1.4448	8.42547	1.4444	11.1625							1.4446	7.94804
0.5804	4.1803	0.1451	0.70283	0.1446	0.7458	0.5785	4.46154	0.2891	1.15223	0.289	0.6649	0.1453	0.42588	0.2892	0.98156	0.5781	3.30881					1.4457	8.42425	1.4451	11.1674							1.4454	7.9407
0.5808	4.18417	0.1452	0.70385	0.1446	0.7462	0.5788	4.46561	0.2892	1.15305	0.2892	0.66592	0.1454	0.42588	0.2894	0.98197	0.5784	3.31268					1.4466	8.42384	1.4459	11.1717							1.4463	7.93357
0.5811	4.18825	0.1453	0.70425	0.1447	0.74682	0.5791	4.4701	0.2894	1.15406	0.2894	0.66673	0.1455	0.42588	0.2896	0.98299	0.5787	3.31615					1.4474	8.42282	1.447	11.1768							1.4472	7.92664
0.5815	4.19212	0.1454	0.70487	0.1448	0.74722	0.5794	4.47458	0.2896	1.15508	0.2896	0.66755	0.1456	0.42608	0.2898	0.98339	0.579	3.31982					1.4482	8.4218	1.4478	11.1819							1.448	7.92012
0.5818	4.19578	0.1455	0.70548	0.1449	0.74783	0.5798	4.47886	0.2897	1.1559	0.2897	0.66836	0.1456	0.4269	0.2899	0.984	0.5794	3.32348					1.449	8.42017	1.4485	11.187							1.4487	7.91319
0.5821	4.19965	0.1456	0.70588	0.145	0.74804	0.5801	4.48334	0.2899	1.15692	0.2899	0.66918	0.1457	0.4269	0.2901	0.98462	0.5797	3.32695					1.45	8.41956	1.4493	11.1908							1.4496	7.90565
0.5824	4.20352	0.1456	0.7067	0.145	0.74885	0.5805	4.48782	0.2901	1.15773	0.29	0.66999	0.1458	0.4269	0.2903	0.98502	0.58	3.33062					1.4507	8.41875	1.4502	11.1951							1.4505	7.89873
0.5828	4.20739	0.1457	0.7069	0.1451	0.74885	0.5808	4.4921	0.2902	1.15875	0.2902	0.67101	0.1459	0.4269	0.2904	0.98584	0.5803	3.33428					1.4515	8.41752	1.4511	11.2002							1.4513	7.89261
0.5831	4.21106	0.1458	0.70792	0.1452	0.74987	0.5811	4.49659	0.2904	1.15956	0.2904	0.67183	0.146	0.42751	0.2906	0.98625	0.5806	3.33795					1.4524	8.4161	1.4518	11.2053							1.4521	7.88589
0.5834	4.21493	0.1459	0.70812	0.1453	0.74987	0.5815	4.50127	0.2905	1.16058	0.2905	0.67264	0.1461	0.42792	0.2908	0.98706	0.581	3.34162					1.4533	8.41488	1.4526	11.2092							1.4529	7.87896
0.5837	4.2188	0.146	0.70894	0.1454	0.75048	0.5818	4.50535	0.2907	1.1614	0.2907	0.67346	0.1462	0.42792	0.2909	0.98767	0.5813	3.34549					1.4541	8.41406	1.4536	11.2134							1.4538	7.87224
0.5841	4.22267	0.1461	0.70935	0.1455	0.75089	0.5821	4.50983	0.2909	1.16221	0.2909	0.67427	0.1462	0.42792	0.2911	0.98808	0.5817	3.34936					1.4548	8.41243	1.4544	11.2185							1.4547	7.86592
0.5844	4.22634	0.1461	0.70996	0.1455	0.7511	0.5824	4.51431	0.2911	1.16323	0.291	0.67509	0.1463	0.42812	0.2912	0.98889	0.582	3.35283					1.4557	8.4108	1.4552	11.223							1.4554	7.85899
0.5848	4.23021	0.1462	0.71057	0.1456	0.75191	0.5828	4.51859	0.2912	1.16425	0.2912	0.67611	0.1464	0.42894	0.2914	0.98951	0.5823	3.3569					1.4567	8.40958	1.4559	11.2263							1.4562	7.85145
0.5851	4.23408	0.1463	0.71098	0.1457	0.75191	0.5831	4.52287	0.2914	1.16507	0.2914	0.67692	0.1465	0.42894	0.2916	0.99012	0.5827	3.36077					1.4575	8.40897	1.4569	11.23							1.4572	7.84452
0.5855	4.23795	0.1464	0.712	0.1458	0.75293	0.5835	4.52776	0.2916	1.16608	0.2916	0.67753	0.1466	0.42894	0.2918	0.99093	0.583	3.36465					1.4582	8.40734	1.4578	11.2348							1.458	7.8378
0.5858	4.24162	0.1465	0.7124	0.1459	0.75293	0.5838	4.53184	0.2917	1.1669	0.2917	0.67835	0.1467	0.42914	0.2919	0.99154	0.5833	3.36852					1.459	8.4055	1.4585	11.2393							1.4587	7.83067
0.5861	4.24549	0.1466	0.71301	0.146	0.75374	0.5842	4.53673	0.2919	1.16792	0.2919	0.67916	0.1467	0.42995	0.2921	0.99215	0.5837	3.37219					1.4599	8.40408	1.4592	11.243							1.4596	7.82292
0.5864	4.24936	0.1466	0.71363	0.1461	0.75395	0.5845	4.54101	0.2921	1.16873	0.292	0.68018	0.1468	0.42995	0.2923	0.99256	0.584	3.37606					1.4608	8.40306	1.4602	11.2467							1.4605	7.81538
0.5867	4.25323	0.1467	0.71403	0.1461	0.75436	0.5848	4.54549	0.2922	1.16955	0.2922	0.681	0.1469	0.42995	0.2924	0.99317	0.5844	3.37993					1.4615	8.40143	1.4611	11.2512							1.4613	7.80805
0.5871	4.2571	0.1468	0.71505	0.1462	0.75497	0.5851	4.55018	0.2924	1.17036	0.2924	0.68181	0.147	0.42995	0.2926	0.99317	0.5847	3.3836					1.4623	8.3998	1.4618	11.2556							1.4621	7.80051
0.5874	4.26097	0.1469	0.71526	0.1463	0.75497	0.5854	4.55425	0.2926	1.17138	0.2925	0.68242	0.1471	0.43097	0.2927	0.99399	0.585	3.38726					1.4634	8.39898	1.4625	11.2589							1.4629	7.79236
0.5878	4.26484	0.147	0.71607	0.1464	0.75599	0.5858	4.55914	0.2927	1.1722	0.2927	0.68324	0.1472	0.43097	0.2929	0.99419	0.5853	3.39093					1.4641	8.39837	1.4635	11.2626							1.4638	7.78482
0.5881	4.26892	0.1471	0.71668	0.1465	0.75599	0.5861	4.56342	0.2929	1.17321	0.2929	0.68426	0.1472	0.43097	0.2931	0.9946	0.5857	3.3944					1.4648	8.39694	1.4644	11.267							1.4646	7.77728
0.5885	4.27279	0.1471	0.71709	0.1465	0.75639	0.5865	4.56831	0.293	1.17403	0.2931	0.68507	0.1473	0.43097	0.2933	0.99521	0.586	3.39827					1.4657	8.39491	1.4651	11.2713							1.4654	7.76974
0.5888	4.27666	0.1472	0.7179	0.1466	0.757	0.5868	4.57259	0.2932	1.17484	0.2932	0.68589	0.1474	0.43097	0.2934	0.99521	0.5863	3.40173					1.4666	8.39348	1.4659	11.2748							1.4662	7.76159
0.5891	4.28053	0.1473	0.71811	0.1467	0.757	0.5872	4.57728	0.2934	1.17566	0.2934	0.6865	0.1475	0.43138	0.2936	0.99562	0.5866	3.4054					1.4674	8.39266	1.467	11.2787							1.4672	7.75385
0.5894	4.2844	0.1474	0.71913	0.1468	0.75802	0.5875	4.58176	0.2936	1.17668	0.2936	0.68732	0.1476	0.43199	0.2938	0.99623	0.587	3.40907					1.4681	8.39124	1.4678	11.2827							1.468	7.74651
0.5897	4.28827	0.1475	0.71953	0.1469	0.75802	0.5878	4.58604	0.2937	1.17749	0.2937	0.68833	0.1477	0.43199	0.2939	0.99664	0.5873	3.41253					1.469	8.38981	1.4685	11.2876							1.4688	7.73917
0.5901	4.29235	0.1476	0.72014	0.147	0.75863	0.5881	4.59093	0.2939	1.17851	0.2939	0.68915	0.1477	0.43199	0.2941	0.99725	0.5877	3.4162					1.47	8.38859	1.4692	11.2913							1.4696	7.73102
0.5904	4.29622	0.1477	0.72076	0.147	0.75904	0.5885	4.59501	0.2941	1.17953	0.2941	0.68976	0.1478	0.43199	0.2943	0.99786	0.588	3.41987					1.4708	8.38798	1.4702	11.2948							1.4705	7.72308
0.5908	4.30009	0.1477	0.72116	0.1471	0.75945	0.5888	4.5999	0.2942	1.18055	0.2942	0.69058	0.1479	0.4324	0.2944	0.99827	0.5884	3.42354					1.4715	8.38655	1.4711	11.299							1.4713	7.71594
0.5911	4.30416	0.1478	0.72218	0.1472	0.76006	0.5891	4.60418	0.2944	1.18157	0.2944	0.69139	0.148	0.43301	0.2946	0.99929	0.5887	3.427					1.4723	8.38451	1.4718	11.3035							1.4721	7.708
0.5914	4.30783	0.1479	0.72218	0.1473	0.76047	0.5894	4.60886	0.2946	1.18238	0.2946	0.692	0.1481	0.43301	0.2947	0.99949	0.589	3.43087					1.4733	8.38329	1.4725	11.3068							1.4729	7.69985
0.5918	4.3117	0.148	0.7232	0.1474	0.76108	0.5898	4.61335	0.2947	1.1834	0.2947	0.69282	0.1482	0.43301	0.2949	1.00031	0.5893	3.43474					1.4741	8.38227	1.4736	11.3104							1.4738	7.6921
0.5921	4.31557	0.1481	0.7234	0.1475	0.76128	0.5901	4.61742	0.2949	1.18442	0.2949	0.69343	0.1482	0.43301	0.2951	1.00092	0.5897	3.43841					1.4748	8.38105	1.4746	11.3153							1.4747	7.68436
0.5925	4.31944	0.1482	0.72422	0.1475	0.7621	0.5904	4.62211	0.295	1.18544	0.2951	0.69445	0.1483	0.43362	0.2952	1.00132	0.59	3.44228					1.4757	8.37942	1.4752	11.3196							1.4754	7.67662
0.5928	4.32331	0.1483	0.72442	0.1476	0.7621	0.5908	4.62659	0.2952	1.18646	0.2952	0.69526	0.1484	0.43403	0.2954	1.00214	0.5903	3.44615					1.4767	8.3782	1.4759	11.3227							1.4762	7.66786
0.5931	4.32718	0.1483	0.72524	0.1477	0.76312	0.5911	4.63067	0.2954	1.18727	0.2954	0.69608	0.1485	0.43403	0.2956	1.00234	0.5907	3.45003					1.4775	8.37738	1.4769	11.3259							1.4771	7.6593
0.5934	4.33105	0.1484	0.72544	0.1478	0.76312	0.5915	4.63535	0.2956	1.18829	0.2955	0.69689	0.1486	0.43403	0.2957	1.00336	0.591	3.45349					1.4782	8.37575	1.4778	11.3302							1.478	7.65115
0.5937	4.33492	0.1485	0.72626	0.1479	0.76414	0.5918	4.63984	0.2957	1.18931	0.2957	0.69771	0.1487	0.43403	0.2959	1.00357	0.5913	3.45736					1.479	8.37371	1.4785	11.3343							1.4787	7.64259
0.5941	4.33859	0.1486	0.72666	0.148	0.76414	0.5921	4.64412	0.2959	1.19012	0.2959	0.69852	0.1488	0.43505	0.2961	1.00438	0.5917	3.46123					1.48	8.37229	1.4792	11.3375							1.4796	7.63362
0.5944	4.34226	0.1487	0.72727	0.1481	0.76495	0.5924	4.6488	0.2961	1.19114	0.296	0.69954	0.1488	0.43505	0.2963	1.00479	0.592	3.4647					1.4808	8.37127	1.4802	11.341							1.4805	7.62466
0.5948	4.34613	0.1487	0.72789	0.1481	0.76516	0.5928	4.65308	0.2962	1.19216	0.2962	0.70036	0.1489	0.43505	0.2964	1.0054	0.5924	3.46857					1.4815	8.36984	1.4812	11.3451							1.4813	7.6163
0.5951	4.34959	0.1488	0.72829	0.1482	0.76577	0.5931	4.65757	0.2964	1.19297	0.2964	0.70138	0.149	0.43505	0.2966	1.00621	0.5927	3.47244					1.4823	8.3678	1.4818	11.3492							1.4821	7.60754
0.5954	4.35346	0.1489	0.72911	0.1483	0.76617	0.5935	4.66225	0.2965	1.19379	0.2965	0.70219	0.1491	0.43505	0.2968	1.00662	0.593	3.47611					1.4833	8.36617	1.4826	11.3518							1.4829	7.59755
0.5958	4.35713	0.149	0.72931	0.1484	0.76658	0.5938	4.66633	0.2967	1.19481	0.2967	0.70321	0.1492	0.43607	0.2969	1.00744	0.5933	3.47998					1.4841	8.36516	1.4835	11.3545							1.4838	7.58839
0.5961	4.36059	0.1491	0.73033	0.1485	0.76719	0.5942	4.67101	0.2969	1.19583	0.2969	0.70402	0.1492	0.43607	0.2971	1.00805	0.5936	3.48365					1.4848	8.36353	1.4845	11.3579							1.4847	7.57922
0.5964	4.36446	0.1492	0.73074	0.1485	0.7674	0.5945	4.6755	0.2971	1.19664	0.2971	0.70484	0.1493	0.43607	0.2973	1.00866	0.594	3.48732					1.4857	8.36149	1.4852	11.3618							1.4855	7.57005
0.5967	4.36813	0.1492	0.73135	0.1486	0.76821	0.5948	4.67978	0.2972	1.19766	0.2972	0.70565	0.1494	0.43607	0.2974	1.00948	0.5944	3.49119					1.4866	8.35986	1.4859	11.3646							1.4862	7.56088
0.5971	4.3718	0.1493	0.73196	0.1487	0.76821	0.5951	4.68446	0.2974	1.19868	0.2974	0.70667	0.1495	0.43627	0.2976	1.01029	0.5947	3.49506					1.4874	8.35843	1.4869	11.3677							1.4872	7.5515
0.5974	4.37567	0.1494	0.73237	0.1488	0.76923	0.5955	4.68874	0.2976	1.19949	0.2975	0.70769	0.1496	0.43709	0.2978	1.0107	0.5951	3.49852					1.4882	8.3568	1.4878	11.3714							1.488	7.54294
0.5978	4.37954	0.1495	0.73318	0.1489	0.76923	0.5958	4.69322	0.2977	1.20031	0.2977	0.70851	0.1497	0.43709	0.2979	1.01151	0.5954	3.50239					1.489	8.35456	1.4885	11.375							1.4888	7.53418
0.5981	4.3832	0.1496	0.73339	0.149	0.76984	0.5961	4.69771	0.2979	1.20112	0.2979	0.70932	0.1498	0.43709	0.2981	1.01233	0.5957	3.50627					1.49	8.35293	1.4892	11.3783							1.4895	7.52501
0.5985	4.38707	0.1497	0.7344	0.149	0.77025	0.5965	4.70199	0.2981	1.20214	0.298	0.70993	0.1498	0.43709	0.2982	1.01274	0.596	3.50973					1.4908	8.35171	1.4901	11.3807							1.4905	7.51605
0.5988	4.39094	0.1497	0.73481	0.1491	0.77045	0.5968	4.70606	0.2982	1.20296	0.2982	0.71075	0.1499	0.43749	0.2984	1.01355	0.5963	3.5136					1.4915	8.35008	1.4912	11.3846							1.4914	7.50769
0.5991	4.39482	0.1498	0.73542	0.1492	0.77127	0.5972	4.71055	0.2984	1.20398	0.2984	0.71177	0.15	0.4381	0.2986	1.01416	0.5966	3.51707					1.4923	8.34783	1.4919	11.3885							1.4921	7.49934
0.5995	4.39848	0.1499	0.73603	0.1493	0.77147	0.5975	4.71503	0.2986	1.20499	0.2986	0.71238	0.1501	0.4381	0.2988	1.01457	0.597	3.52073					1.4932	8.346	1.4926	11.3919							1.4929	7.49098
0.5998	4.40215	0.15	0.73644	0.1494	0.77229	0.5978	4.71931	0.2987	1.20581	0.2987	0.71319	0.1502	0.4381	0.2989	1.01559	0.5973	3.5244					1.4941	8.34478	1.4936	11.3948							1.4938	7.48222
0.6001	4.40602	0.1501	0.73726	0.1495	0.77229	0.5981	4.72359	0.2989	1.20683	0.2989	0.71381	0.1503	0.4381	0.2991	1.016	0.5977	3.52787					1.4949	8.34294	1.4945	11.3989							1.4947	7.47448
0.6004	4.40969	0.1502	0.73766	0.1496	0.77331	0.5985	4.72787	0.2991	1.20785	0.299	0.71482	0.1503	0.43851	0.2992	1.01661	0.598	3.53174					1.4957	8.34111	1.4952	11.4034							1.4954	7.46653
0.6007	4.41335	0.1502	0.73848	0.1496	0.77331	0.5988	4.73194	0.2992	1.20866	0.2992	0.71564	0.1504	0.43912	0.2994	1.01742	0.5984	3.53541					1.4967	8.33948	1.4959	11.4062							1.4962	7.45777
0.6011	4.41722	0.1503	0.73889	0.1497	0.77412	0.5991	4.73622	0.2994	1.20968	0.2994	0.71645	0.1505	0.43912	0.2996	1.01783	0.5987	3.53907					1.4975	8.33867	1.4968	11.4091							1.4971	7.44941
0.6014	4.42089	0.1504	0.7395	0.1498	0.77433	0.5994	4.7405	0.2996	1.21049	0.2996	0.71727	0.1506	0.43912	0.2998	1.01864	0.599	3.54254					1.4982	8.33704	1.4978	11.4125							1.498	7.44147
0.6018	4.42476	0.1505	0.74031	0.1499	0.77494	0.5998	4.74478	0.2997	1.21151	0.2997	0.71808	0.1507	0.43912	0.2999	1.01926	0.5993	3.5462					1.499	8.335	1.4985	11.4168							1.4987	7.43372
0.6021	4.42843	0.1506	0.74052	0.15	0.77534	0.6001	4.74906	0.2999	1.21253	0.2999	0.7189	0.1508	0.43912	0.3001	1.01966	0.5997	3.54987					1.4999	8.33276	1.4992	11.4201							1.4995	7.42537
0.6024	4.4321	0.1507	0.74153	0.1501	0.77575	0.6005	4.75313	0.3	1.21335	0.3	0.71992	0.1508	0.43912	0.3002	1.02068	0.6	3.55334					1.5008	8.33153	1.5002	11.4225							1.5005	7.41742
0.6028	4.43597	0.1508	0.74174	0.1501	0.77636	0.6008	4.75762	0.3002	1.21436	0.3002	0.72073	0.1509	0.43994	0.3004	1.02089	0.6003	3.55721					1.5015	8.3299	1.5012	11.4262							1.5014	7.40988
0.6031	4.43963	0.1508	0.74255	0.1502	0.77657	0.6011	4.76169	0.3004	1.21538	0.3004	0.72155	0.151	0.44014	0.3006	1.0217	0.6007	3.56108					1.5023	8.32787	1.5019	11.4301							1.5022	7.40214
0.6034	4.4433	0.1509	0.74296	0.1503	0.77738	0.6015	4.76597	0.3006	1.2162	0.3006	0.72236	0.1511	0.44014	0.3008	1.02231	0.601	3.56454					1.5033	8.32624	1.5026	11.4327							1.5029	7.39419
0.6037	4.44737	0.151	0.74357	0.1504	0.77759	0.6018	4.77025	0.3007	1.21722	0.3007	0.72318	0.1512	0.44014	0.3009	1.02272	0.6014	3.56842					1.5041	8.32501	1.5035	11.4353							1.5038	7.38584
0.6041	4.45125	0.1511	0.74439	0.1505	0.7784	0.6021	4.77432	0.3009	1.21803	0.3009	0.72399	0.1513	0.44014	0.3011	1.02374	0.6017	3.57208					1.5049	8.32318	1.5044	11.4386							1.5046	7.3783
[truncated: 16,527 more rows]
